# Supplementary material for: Crystal structure and Hirshfeld surface analysis of (Z)-4-oxo-4-{phen­yl[(thio­phen-2-yl)meth­yl]amino}­but-2-enoic acid
Source: Acta Crystallogr E Crystallogr Commun. 2024 May 10;80(Pt 6):572–6. doi: 10.1107/S2056989024003967 (PMC11151315; doi:10.1107/S2056989024003967)
Supplement: Supplementary file 1 [file e-80-00572-sup1.cif]

##############################################################################
#                                                                            #
# This CIF contains the data in a paper accepted for publication in          #
# Acta Crystallographica Section E. It conforms to the requirements of       #
# Notes for Authors for Acta Crystallographica Section E, and has been       #
# peer reviewed under the auspices of the IUCr Commission on Journals.       #
#                                                                            #
# Full details of the Crystallographic Information File format               #
# are given in the paper "The Crystallographic Information File (CIF):       #
# a New Standard Archive File for Crystallography" by S. R. Hall, F. H.      #
# Allen and I. D. Brown [Acta Cryst. (1991), A47, 655-685].                  #
#                                                                            #
# The current version of the core CIF dictionary is obtainable from          #
# ftp://ftp.iucr.org/pub/cif_core.dic.                                       #
#                                                                            #
# Software is freely available for graphical display of the structure(s)     #
# in this CIF. For information consult the CIF software page                 #
# http://www.iucr.org/resources/cif/software.                                #
#                                                                            #
# This file may be used for bona fide research purposes within the           #
# scientific community so long as proper attribution is given to the journal # 
# article from which it was obtained.                                        #
#                                                                            #
##############################################################################
data_I
_audit_creation_method     'SHELXL-2019/3'
_journal_date_recd_electronic     2024-03-12
_journal_date_accepted     2024-04-30
_journal_name_full     'Acta Crystallographica, Section E'
_journal_year     2024
_journal_volume     80
_journal_issue      6
_journal_page_first     572
_journal_page_last     576
_journal_paper_category     GO
_journal_paper_doi     10.1107/S2056989024003967
_journal_coeditor_code     JY2046
_publ_contact_author_name     'Ajaya Bhattarai'
_publ_contact_author_address
;
Department of Chemistry,
M.M.A.M.C (Tribhuvan University)
Biratnagar,
Nepal
;
_publ_contact_author_email     'ajaya.bhattarai@mmamc.tu.edu.np'
_publ_contact_author_fax     ?
_publ_contact_author_phone     ?
_publ_section_title
;
Crystal structure and Hirshfeld surface analysis of
(<i>Z</i>)-4-oxo-4-{phenyl[(thiophen-2-yl)methyl]amino}but-2-enoic acid
;
loop_
    _publ_author_name
    _publ_author_address
    'Alexandra G. Podrezova'
;
RUDN University,
6 Miklukho-Maklaya St.,
Moscow 117198, Russian Federation
;
    'Eugeniya V. Nikitina'
;
RUDN University,
6 Miklukho-Maklaya St.,
Moscow 117198, Russian Federation
;
    'Mikhail S. Grigoriev'
;
A. N. Frumkin Institute of Physical Chemistry and Electrochemistry,
Russian Academy of Sciences,
Leninsky pr. 31, bld. 4, Moscow,
Russian Federation
;
    'Akkurt, Mehmet'
;
Department of Physics,
Faculty of Sciences,
Erciyes University,
38039 Kayseri,
Turkey
;
    'Khudayar I. Hasanov'
;
Azerbaijan Medical University,
Scientific Research Centre (SRC),
A. Kasumzade St. 14. AZ 1022, Baku,
Azerbaijan
Western Caspian University,
Istiqlaliyyat Street 31, AZ1001,
Baku, Azerbaijan
;
    'Nurlana D. Sadikhova'
;
Department of Chemistry,
Baku State University,
Z. Xalilov Str. 23, Az 1148 Baku,
Azerbaijan
;
    'Ajaya Bhattarai'
;
Department of Chemistry,
M.M.A.M.C (Tribhuvan University)
Biratnagar,
Nepal
;
_publ_section_synopsis
;
In the crystal, molecules are connected by  C---H...O hydrogen bonds, forming
<i>C</i>(8) chains running along the <i>a</i>-axis direction. Cohesion of the
 packing is provided by weak van der Waals interactions between the chains.
;
_chemical_name_systematic
;
(<i>Z</i>)-4-Oxo-4-{phenyl[(thiophen-2-yl)methyl]amino}but-2-enoic acid
;
_chemical_name_common     ?
_chemical_formula_moiety     'C15 H13 N O3 S'
_chemical_formula_sum     'C15 H13 N O3 S'
_chemical_formula_iupac     'C15 H13 N O3 S'
_chemical_formula_weight     287.32
_chemical_melting_point     ?
_space_group_crystal_system     monoclinic
_space_group_name_H-M_alt     'P 21/c'
_space_group_name_Hall     '-P 2ybc'
loop_
    _space_group_symop_operation_xyz
    'x, y, z'
    '-x, y+1/2, -z+1/2'
    '-x, -y, -z'
    'x, -y-1/2, z-1/2'
_cell_length_a     9.8042(8)
_cell_length_b     9.4258(8)
_cell_length_c     15.4065(13)
_cell_angle_alpha     90
_cell_angle_beta     108.455(3)
_cell_angle_gamma     90
_cell_volume     1350.5(2)
_cell_formula_units_Z     4
_cell_measurement_reflns_used     4604
_cell_measurement_theta_min     2.79
_cell_measurement_theta_max     28.98
_cell_measurement_temperature     100(2)
_exptl_crystal_description     'bulk'
_exptl_crystal_colour     'colourless'
_exptl_crystal_size_max     0.400
_exptl_crystal_size_mid     0.340
_exptl_crystal_size_min     0.200
_exptl_crystal_density_diffrn     1.413
_exptl_crystal_density_meas     ?
_exptl_crystal_density_method     ?
_exptl_crystal_F_000     600
_exptl_absorpt_coefficient_mu     0.246
_exptl_absorpt_correction_type     multi-scan
_exptl_absorpt_process_details
;
(SADABS; Krause <i>et al.</i>,  2015)
;
_exptl_absorpt_correction_T_min     0.9399
_exptl_absorpt_correction_T_max     1.0000
_diffrn_ambient_temperature     100(2)
_diffrn_source     ?
_diffrn_radiation_type     MoK\a
_diffrn_radiation_wavelength     0.71073
_diffrn_measurement_device_type
                              'Bruker Kappa APEXII area-detector diffractometer'
_diffrn_measurement_method     '\f and \w scans'
_diffrn_reflns_number     21582
_diffrn_reflns_av_R_equivalents     0.0426
_diffrn_reflns_av_unetI/netI     0.0367
_diffrn_reflns_theta_min     2.950
_diffrn_reflns_theta_max     30.232
_diffrn_reflns_theta_full     25.242
_diffrn_measured_fraction_theta_max     0.996
_diffrn_measured_fraction_theta_full     0.999
_diffrn_reflns_limit_h_min     -13
_diffrn_reflns_limit_h_max     13
_diffrn_reflns_limit_k_min     -13
_diffrn_reflns_limit_k_max     13
_diffrn_reflns_limit_l_min     -21
_diffrn_reflns_limit_l_max     21
_refine_special_details     ?
_reflns_number_total     4012
_reflns_number_gt     3177
_reflns_threshold_expression     'I > 2\s(I)'
_refine_ls_structure_factor_coef     Fsqd
_refine_ls_matrix_type     full
_refine_ls_R_factor_all     0.0536
_refine_ls_R_factor_gt     0.0378
_refine_ls_wR_factor_gt     0.0890
_refine_ls_wR_factor_ref     0.0974
_refine_ls_goodness_of_fit_ref     1.026
_refine_ls_restrained_S_all     1.040
_refine_ls_number_reflns     4012
_refine_ls_number_parameters     192
_refine_ls_number_restraints     12
_refine_ls_hydrogen_treatment     mixed
_refine_ls_weighting_scheme     calc
_refine_ls_weighting_details
              'w=1/[\s^2^(Fo^2^)+(0.0437P)^2^+0.4392P] where P=(Fo^2^+2Fc^2^)/3'
_atom_sites_solution_hydrogens     mixed
_atom_sites_solution_primary     ?
_atom_sites_solution_secondary     ?
_refine_ls_shift/su_max     0.001
_refine_ls_shift/su_mean     0.000
_refine_diff_density_max     0.346
_refine_diff_density_min     -0.342
_refine_ls_extinction_method     none
_refine_ls_extinction_coef     .
loop_
    _atom_type_symbol
    _atom_type_description
    _atom_type_scat_dispersion_real
    _atom_type_scat_dispersion_imag
    _atom_type_scat_source
    'C' 'C' 0.0033 0.0016
                         'International Tables Vol C Tables 4.2.6.8 and 6.1.1.4'
    'H' 'H' 0.0000 0.0000
                         'International Tables Vol C Tables 4.2.6.8 and 6.1.1.4'
    'N' 'N' 0.0061 0.0033
                         'International Tables Vol C Tables 4.2.6.8 and 6.1.1.4'
    'O' 'O' 0.0106 0.0060
                         'International Tables Vol C Tables 4.2.6.8 and 6.1.1.4'
    'S' 'S' 0.1246 0.1234
                         'International Tables Vol C Tables 4.2.6.8 and 6.1.1.4'
_computing_data_collection
;
<i>APEX4</i> (Bruker, 2018)
;
_computing_cell_refinement
;
SAINT (Bruker, 2018)
;
_computing_data_reduction
;
SAINT (Bruker, 2018)
;
_computing_structure_solution
;
<i>SHELXT</i> (Sheldrick, 2015a)
;
_computing_structure_refinement
;
<i>SHELXL2018</i> (Sheldrick, 2015b)
;
_computing_molecular_graphics
;
ORTEP-3 for Windows (Farrugia, 2012)
;
_computing_publication_material
;
PLATON (Spek, 2020)
;
loop_
    _atom_site_type_symbol
    _atom_site_label
    _atom_site_fract_x
    _atom_site_fract_y
    _atom_site_fract_z
    _atom_site_U_iso_or_equiv
    _atom_site_adp_type
    _atom_site_calc_flag
    _atom_site_occupancy
    _atom_site_disorder_assembly
    _atom_site_disorder_group
    C C1 1.27590(14) 0.14305(14) 0.00355(9) 0.0182(3) Uani d 1 . .
    C C2 1.15520(14) 0.20128(14) -0.07416(8) 0.0170(3) Uani d 1 . .
    H H2 1.180897 0.219090 -0.127661 0.020 Uiso calc 1 . .
    C C3 1.01839(14) 0.23331(14) -0.08348(8) 0.0158(2) Uani d 1 . .
    H H3 0.964652 0.274345 -0.140347 0.019 Uiso calc 1 . .
    C C4 0.93968(14) 0.21300(13) -0.01641(8) 0.0148(2) Uani d 1 . .
    C C5 0.72253(14) 0.24616(15) 0.02527(9) 0.0182(3) Uani d 1 . .
    H H5A 0.748802 0.153057 0.055723 0.022 Uiso calc 1 A 1
    H H5B 0.619115 0.242997 -0.010667 0.022 Uiso calc 1 A 1
    C C6 0.74604(14) 0.35914(14) 0.09688(8) 0.0158(2) Uani d 0.9466(17) B 1
    C C7 0.6467(2) 0.4469(3) 0.11431(18) 0.0227(5) Uani d 0.9466(17) B 1
    H H7 0.548211 0.447362 0.078155 0.027 Uiso calc 0.9466(17) B 1
    C C8 0.70285(18) 0.53646(15) 0.19035(10) 0.0260(3) Uani d 0.9466(17) B 1
    H H8 0.647063 0.602554 0.211255 0.031 Uiso calc 0.9466(17) B 1
    C C9 0.84581(17) 0.51709(16) 0.23009(9) 0.0247(3) Uani d 0.9466(17) B 1
    H H9 0.902561 0.568587 0.281969 0.030 Uiso calc 0.9466(17) B 1
    S S1 0.91239(4) 0.38895(4) 0.17591(2) 0.01947(12) Uani d 0.9466(17) B 1
    C C6A 0.74604(14) 0.35914(14) 0.09688(8) 0.0158(2) Uani d 0.0534(17) B 2
    C C7A 0.866(2) 0.409(3) 0.1685(14) 0.0227(5) Uani d 0.0534(17) B 2
    H H7A 0.959121 0.372099 0.176104 0.027 Uiso calc 0.0534(17) B 2
    C C8A 0.84581(17) 0.51709(16) 0.23009(9) 0.0247(3) Uani d 0.0534(17) B 2
    H H8A 0.912101 0.560641 0.282056 0.030 Uiso calc 0.0534(17) B 2
    C C9A 0.70285(18) 0.53646(15) 0.19035(10) 0.0260(3) Uani d 0.0534(17) B 2
    H H9A 0.654641 0.604979 0.215253 0.031 Uiso calc 0.0534(17) B 2
    S S1A 0.6147(12) 0.4493(16) 0.1046(9) 0.01947(12) Uani d 0.0534(17) B 2
    C C10 0.74377(13) 0.35644(14) -0.11738(8) 0.0145(2) Uani d 1 . .
    C C11 0.76237(15) 0.50178(15) -0.11112(9) 0.0218(3) Uani d 1 . .
    H H11 0.815581 0.544184 -0.054609 0.026 Uiso calc 1 . .
    C C12 0.70262(17) 0.58569(16) -0.18818(11) 0.0281(3) Uani d 1 . .
    H H12 0.714737 0.685746 -0.184435 0.034 Uiso calc 1 . .
    C C13 0.62523(15) 0.52269(17) -0.27055(10) 0.0264(3) Uani d 1 . .
    H H13 0.585703 0.579641 -0.323445 0.032 Uiso calc 1 . .
    C C14 0.60560(15) 0.37755(17) -0.27577(9) 0.0248(3) Uani d 1 . .
    H H14 0.551520 0.335301 -0.332142 0.030 Uiso calc 1 . .
    C C15 0.66448(14) 0.29248(16) -0.19901(9) 0.0205(3) Uani d 1 . .
    H H15 0.650653 0.192624 -0.202446 0.025 Uiso calc 1 . .
    N N1 0.80705(11) 0.26905(12) -0.03776(7) 0.0152(2) Uani d 1 . .
    O O1 1.24869(11) 0.08523(11) 0.07469(6) 0.0217(2) Uani d 1 . .
    H H1 1.153(3) 0.100(2) 0.0707(15) 0.065(7) Uiso d 1 . .
    O O2 1.39697(11) 0.14995(13) -0.00031(7) 0.0295(3) Uani d 1 . .
    O O3 0.99128(10) 0.14570(10) 0.05663(6) 0.0200(2) Uani d 1 . .
loop_
    _atom_site_aniso_label
    _atom_site_aniso_U_11
    _atom_site_aniso_U_22
    _atom_site_aniso_U_33
    _atom_site_aniso_U_12
    _atom_site_aniso_U_13
    _atom_site_aniso_U_23
    C1 0.0177(6) 0.0198(6) 0.0159(6) -0.0010(5) 0.0038(5) -0.0025(5)
    C2 0.0193(6) 0.0189(6) 0.0136(6) -0.0008(5) 0.0066(5) 0.0015(5)
    C3 0.0178(6) 0.0185(6) 0.0112(5) 0.0003(5) 0.0047(5) 0.0013(4)
    C4 0.0176(6) 0.0137(6) 0.0134(5) -0.0028(5) 0.0054(5) -0.0022(4)
    C5 0.0175(6) 0.0233(7) 0.0168(6) -0.0040(5) 0.0099(5) -0.0021(5)
    C6 0.0172(6) 0.0188(6) 0.0124(5) -0.0013(5) 0.0062(5) 0.0018(4)
    C7 0.0191(11) 0.0285(9) 0.0199(10) 0.0011(9) 0.0052(9) 0.0066(7)
    C8 0.0398(9) 0.0198(7) 0.0266(7) 0.0030(6) 0.0223(7) 0.0014(5)
    C9 0.0383(8) 0.0224(7) 0.0158(6) -0.0067(6) 0.0120(6) -0.0037(5)
    S1 0.01743(19) 0.0253(2) 0.01436(17) -0.00051(14) 0.00317(13) -0.00162(13)
    C6A 0.0172(6) 0.0188(6) 0.0124(5) -0.0013(5) 0.0062(5) 0.0018(4)
    C7A 0.0191(11) 0.0285(9) 0.0199(10) 0.0011(9) 0.0052(9) 0.0066(7)
    C8A 0.0383(8) 0.0224(7) 0.0158(6) -0.0067(6) 0.0120(6) -0.0037(5)
    C9A 0.0398(9) 0.0198(7) 0.0266(7) 0.0030(6) 0.0223(7) 0.0014(5)
    S1A 0.01743(19) 0.0253(2) 0.01436(17) -0.00051(14) 0.00317(13) -0.00162(13)
    C10 0.0124(5) 0.0188(6) 0.0131(5) 0.0004(4) 0.0051(4) -0.0020(4)
    C11 0.0256(7) 0.0202(7) 0.0179(6) -0.0035(5) 0.0046(5) -0.0031(5)
    C12 0.0340(8) 0.0208(7) 0.0287(8) 0.0009(6) 0.0090(6) 0.0044(6)
    C13 0.0223(7) 0.0383(9) 0.0194(7) 0.0112(6) 0.0077(5) 0.0074(6)
    C14 0.0176(6) 0.0385(9) 0.0154(6) 0.0071(6) 0.0011(5) -0.0072(6)
    C15 0.0168(6) 0.0228(7) 0.0192(6) 0.0020(5) 0.0020(5) -0.0077(5)
    N1 0.0147(5) 0.0185(5) 0.0133(5) -0.0023(4) 0.0059(4) -0.0017(4)
    O1 0.0193(5) 0.0284(5) 0.0159(4) 0.0020(4) 0.0033(4) 0.0047(4)
    O2 0.0152(5) 0.0472(7) 0.0249(5) 0.0013(5) 0.0047(4) 0.0033(5)
    O3 0.0229(5) 0.0231(5) 0.0155(4) 0.0028(4) 0.0080(4) 0.0045(3)
_geom_special_details
;
 All esds (except the esd in the dihedral angle between two l.s. planes)
 are estimated using the full covariance matrix.  The cell esds are taken
 into account individually in the estimation of esds in distances, angles
 and torsion angles; correlations between esds in cell parameters are only
 used when they are defined by crystal symmetry.  An approximate (isotropic)
 treatment of cell esds is used for estimating esds involving l.s. planes.
;
loop_
    _geom_bond_atom_site_label_1
    _geom_bond_atom_site_label_2
    _geom_bond_site_symmetry_2
    _geom_bond_distance
    _geom_bond_publ_flag
    C1 O2 . 1.2089(16) ?
    C1 O1 . 1.3246(16) ?
    C1 C2 . 1.4960(18) ?
    C2 C3 . 1.3375(18) ?
    C2 H2 . 0.9500 ?
    C3 C4 . 1.4848(17) ?
    C3 H3 . 0.9500 ?
    C4 O3 . 1.2507(15) ?
    C4 N1 . 1.3444(16) ?
    C5 N1 . 1.4783(16) ?
    C5 C6 . 1.4978(18) ?
    C5 C6A . 1.4978(18) ?
    C5 H5A . 0.9900 ?
    C5 H5B . 0.9900 ?
    C6 C7 . 1.368(3) ?
    C6 S1 . 1.7217(13) ?
    C7 C8 . 1.407(3) ?
    C7 H7 . 0.9500 ?
    C8 C9 . 1.353(2) ?
    C8 H8 . 0.9500 ?
    C9 S1 . 1.7108(15) ?
    C9 H9 . 0.9500 ?
    C6A C7A . 1.414(17) ?
    C6A S1A . 1.579(12) ?
    C7A C8A . 1.447(18) ?
    C7A H7A . 0.9500 ?
    C8A C9A . 1.353(2) ?
    C8A H8A . 0.9500 ?
    C9A S1A . 1.563(12) ?
    C9A H9A . 0.9500 ?
    C10 C11 . 1.3813(19) ?
    C10 C15 . 1.3895(17) ?
    C10 N1 . 1.4444(16) ?
    C11 C12 . 1.392(2) ?
    C11 H11 . 0.9500 ?
    C12 C13 . 1.389(2) ?
    C12 H12 . 0.9500 ?
    C13 C14 . 1.380(2) ?
    C13 H13 . 0.9500 ?
    C14 C15 . 1.394(2) ?
    C14 H14 . 0.9500 ?
    C15 H15 . 0.9500 ?
    O1 H1 . 0.93(3) ?
loop_
    _geom_angle_atom_site_label_1
    _geom_angle_atom_site_label_2
    _geom_angle_atom_site_label_3
    _geom_angle_site_symmetry_1
    _geom_angle_site_symmetry_3
    _geom_angle
    _geom_angle_publ_flag
    O2 C1 O1 . . 121.40(12) ?
    O2 C1 C2 . . 118.76(12) ?
    O1 C1 C2 . . 119.85(12) ?
    C3 C2 C1 . . 132.93(12) ?
    C3 C2 H2 . . 113.5 ?
    C1 C2 H2 . . 113.5 ?
    C2 C3 C4 . . 128.36(12) ?
    C2 C3 H3 . . 115.8 ?
    C4 C3 H3 . . 115.8 ?
    O3 C4 N1 . . 120.25(11) ?
    O3 C4 C3 . . 122.70(12) ?
    N1 C4 C3 . . 117.04(11) ?
    N1 C5 C6 . . 113.11(10) ?
    N1 C5 C6A . . 113.11(10) ?
    N1 C5 H5A . . 109.0 ?
    C6 C5 H5A . . 109.0 ?
    N1 C5 H5B . . 109.0 ?
    C6 C5 H5B . . 109.0 ?
    H5A C5 H5B . . 107.8 ?
    C7 C6 C5 . . 128.44(15) ?
    C7 C6 S1 . . 109.66(13) ?
    C5 C6 S1 . . 121.83(10) ?
    C6 C7 C8 . . 114.29(17) ?
    C6 C7 H7 . . 122.9 ?
    C8 C7 H7 . . 122.9 ?
    C9 C8 C7 . . 111.84(15) ?
    C9 C8 H8 . . 124.1 ?
    C7 C8 H8 . . 124.1 ?
    C8 C9 S1 . . 112.04(11) ?
    C8 C9 H9 . . 124.0 ?
    S1 C9 H9 . . 124.0 ?
    C9 S1 C6 . . 92.17(7) ?
    C7A C6A C5 . . 135.0(9) ?
    C7A C6A S1A . . 104.9(9) ?
    C5 C6A S1A . . 120.0(4) ?
    C6A C7A C8A . . 119.6(16) ?
    C6A C7A H7A . . 120.2 ?
    C8A C7A H7A . . 120.2 ?
    C9A C8A C7A . . 97.8(8) ?
    C9A C8A H8A . . 131.1 ?
    C7A C8A H8A . . 131.1 ?
    C8A C9A S1A . . 121.9(4) ?
    C8A C9A H9A . . 119.1 ?
    S1A C9A H9A . . 119.1 ?
    C9A S1A C6A . . 95.8(6) ?
    C11 C10 C15 . . 121.14(12) ?
    C11 C10 N1 . . 119.64(11) ?
    C15 C10 N1 . . 119.22(12) ?
    C10 C11 C12 . . 119.57(13) ?
    C10 C11 H11 . . 120.2 ?
    C12 C11 H11 . . 120.2 ?
    C13 C12 C11 . . 119.80(14) ?
    C13 C12 H12 . . 120.1 ?
    C11 C12 H12 . . 120.1 ?
    C14 C13 C12 . . 120.18(13) ?
    C14 C13 H13 . . 119.9 ?
    C12 C13 H13 . . 119.9 ?
    C13 C14 C15 . . 120.54(13) ?
    C13 C14 H14 . . 119.7 ?
    C15 C14 H14 . . 119.7 ?
    C10 C15 C14 . . 118.76(13) ?
    C10 C15 H15 . . 120.6 ?
    C14 C15 H15 . . 120.6 ?
    C4 N1 C10 . . 123.64(10) ?
    C4 N1 C5 . . 118.81(11) ?
    C10 N1 C5 . . 117.49(10) ?
    C1 O1 H1 . . 110.4(14) ?
loop_
    _geom_torsion_atom_site_label_1
    _geom_torsion_atom_site_label_2
    _geom_torsion_atom_site_label_3
    _geom_torsion_atom_site_label_4
    _geom_torsion_site_symmetry_1
    _geom_torsion_site_symmetry_2
    _geom_torsion_site_symmetry_3
    _geom_torsion_site_symmetry_4
    _geom_torsion
    _geom_torsion_publ_flag
    O2 C1 C2 C3 . . . . -165.63(15) ?
    O1 C1 C2 C3 . . . . 14.4(2) ?
    C1 C2 C3 C4 . . . . -3.2(2) ?
    C2 C3 C4 O3 . . . . -8.5(2) ?
    C2 C3 C4 N1 . . . . 172.40(13) ?
    N1 C5 C6 C7 . . . . 121.71(19) ?
    N1 C5 C6 S1 . . . . -61.84(14) ?
    C5 C6 C7 C8 . . . . 176.46(15) ?
    S1 C6 C7 C8 . . . . -0.3(2) ?
    C6 C7 C8 C9 . . . . 0.6(3) ?
    C7 C8 C9 S1 . . . . -0.54(19) ?
    C8 C9 S1 C6 . . . . 0.30(12) ?
    C7 C6 S1 C9 . . . . 0.02(15) ?
    C5 C6 S1 C9 . . . . -177.02(11) ?
    N1 C5 C6A C7A . . . . -61.1(16) ?
    N1 C5 C6A S1A . . . . 121.4(7) ?
    C5 C6A C7A C8A . . . . -175.6(8) ?
    S1A C6A C7A C8A . . . . 2(2) ?
    C6A C7A C8A C9A . . . . -2(2) ?
    C7A C8A C9A S1A . . . . 0.9(13) ?
    C8A C9A S1A C6A . . . . 0.2(10) ?
    C7A C6A S1A C9A . . . . -1.3(15) ?
    C5 C6A S1A C9A . . . . 176.9(3) ?
    C15 C10 C11 C12 . . . . -1.0(2) ?
    N1 C10 C11 C12 . . . . 179.31(12) ?
    C10 C11 C12 C13 . . . . -0.1(2) ?
    C11 C12 C13 C14 . . . . 1.0(2) ?
    C12 C13 C14 C15 . . . . -0.8(2) ?
    C11 C10 C15 C14 . . . . 1.2(2) ?
    N1 C10 C15 C14 . . . . -179.09(11) ?
    C13 C14 C15 C10 . . . . -0.3(2) ?
    O3 C4 N1 C10 . . . . 175.49(11) ?
    C3 C4 N1 C10 . . . . -5.36(17) ?
    O3 C4 N1 C5 . . . . -1.68(17) ?
    C3 C4 N1 C5 . . . . 177.47(11) ?
    C11 C10 N1 C4 . . . . -90.21(15) ?
    C15 C10 N1 C4 . . . . 90.09(15) ?
    C11 C10 N1 C5 . . . . 87.00(15) ?
    C15 C10 N1 C5 . . . . -92.71(14) ?
    C6 C5 N1 C4 . . . . 89.91(14) ?
    C6A C5 N1 C4 . . . . 89.91(14) ?
    C6 C5 N1 C10 . . . . -87.43(13) ?
    C6A C5 N1 C10 . . . . -87.43(13) ?
loop_
    _geom_hbond_atom_site_label_D
    _geom_hbond_atom_site_label_H
    _geom_hbond_atom_site_label_A
    _geom_hbond_site_symmetry_A
    _geom_hbond_distance_DH
    _geom_hbond_distance_HA
    _geom_hbond_distance_DA
    _geom_hbond_angle_DHA
    _geom_hbond_publ_flag
    O1 H1 O3 . 0.93(3) 1.59(3) 2.5153(15) 172(2) yes
    C5 H5B O2 1_455 0.99 2.40 3.2201(19) 140 yes
    C9 H9 O3 2_755 0.95 2.48 3.3904(16) 160 no
    C14 H14 O2 4_465 0.95 2.56 3.4261(17) 152 no
    C15 H15 Cg2 4_554 0.95 3.00 3.504(6) 115 no
_shelx_space_group_comment
;
The symmetry employed for this shelxl refinement is uniquely defined
by the following loop, which should always be used as a source of
symmetry information in preference to the above space-group names.
They are only intended as comments.
;
_shelx_estimated_absorpt_T_min     0.908
_shelx_estimated_absorpt_T_max     0.952
_shelx_hkl_file
;
   1   0   0 0.05811 0.33464   1
   1   0   0 -0.3310 0.42083   6
   1   0   0 -0.2237 0.20666   7
   1   0   0 0.11651 0.40585  12
  -1   0   0 -0.0770 0.36872   2
   2   0   0 5797.57 150.176  12
   2   0   0 5945.23 150.533   6
  -2   0   0 5926.34 150.591   2
   2   0   0 5980.05 149.664   7
  -2   0   0 6012.36 151.519  11
   2   0   0 6068.41 150.017   1
   2   0   0 5981.53 150.501   1
   3   0   0 4230.84 110.555   1
  -3   0   0 4185.04 111.213  11
   3   0   0 4265.08 110.531  12
  -3   0   0 4286.17 111.245   2
   3   0   0 4386.29 110.331   1
   3   0   0 4295.66 109.825   7
   4   0   0 136.392 7.81782   7
  -4   0   0 133.722 8.70386   2
   4   0   0 142.955 8.41267  12
   4   0   0 135.702 8.23048   1
  -4   0   0 137.627 8.59255  11
   4   0   0 125.557 7.72928   1
  -5   0   0 37.0539 5.66902  11
   5   0   0 30.3504 5.26900   1
  -5   0   0 56.2410 7.50624   2
   5   0   0 39.6033 5.59096   7
   5   0   0 36.3884 5.50221  12
  -6   0   0 826.926 31.7480  11
   6   0   0 876.988 29.8110   7
   6   0   0 893.274 31.3066   1
   6   0   0 856.231 30.6627  12
  -6   0   0 820.190 31.6133   2
   7   0   0 5.74381 4.33823   1
   7   0   0 -2.0961 3.32691   7
   7   0   0 4.05338 2.53824  10
  -7   0   0 1.27813 3.72906  11
  -7   0   0 -3.3669 3.65739   2
   8   0   0 378.958 20.6867   1
  -8   0   0 393.395 21.7763  11
   8   0   0 375.892 19.2532   7
   8   0   0 380.059 14.9033  10
  -8   0   0 372.209 21.6874   2
   9   0   0 204.814 14.6246   7
  -9   0   0 205.732 16.7508   2
  -9   0   0 201.948 18.8256  11
   9   0   0 173.642 9.55167  10
   9   0   0 206.347 16.0378   1
  10   0   0 25.1853 7.61209   1
  10   0   0 14.3772 6.61963   7
 -10   0   0 13.0822 7.81834   2
 -10   0   0 33.2598 9.68319  11
 -11   0   0 364.682 24.8425  11
 -11   0   0 281.707 22.0576   2
  11   0   0 328.171 22.8198   1
  11   0   0 290.245 19.8943   7
 -12   0   0 322.929 25.7634  11
 -12   0   0 291.134 23.3725   2
  12   0   0 287.724 21.0379   7
  12   0   0 275.779 25.6701   1
  13   0   0 42.7554 12.0527   1
 -13   0   0 15.1025 8.91805  11
 -13   0   0 47.3843 13.4188   2
   0  -1   0 0.05251 0.51872   8
   0  -1   0 -0.1602 0.30233   1
   0   1   0 -0.1055 0.31243   4
   0   1   0 0.32454 0.42069  13
  -1  -1   0 1091.24 29.0197   1
  -1  -1   0 1053.91 29.2186   8
   2  -1   0 270.141 8.56538   9
  -2  -1   0 262.554 9.89979   2
   2  -1   0 280.499 9.64337   1
  -2  -1   0 266.080 10.0841   1
   2  -1   0 282.985 9.39184  12
   2  -1   0 278.753 10.0905   7
  -2  -1   0 269.220 10.2656   6
  -2  -1   0 276.610 10.7202   8
   2  -1   0 266.196 9.69885   6
   2  -1   0 270.619 9.63344   1
  -2  -1   0 270.643 9.99378  11
   2   1   0 266.749 9.09570   7
  -2   1   0 262.070 10.7094   2
   2   1   0 258.386 7.94483  10
   2   1   0 258.368 9.90582   1
   2   1   0 274.618 8.44274   9
  -3  -1   0 146.258 8.20792   6
  -3  -1   0 147.239 7.74735  11
   3  -1   0 147.690 7.70445   7
   3  -1   0 145.049 7.26796   1
   3  -1   0 150.699 7.59367   1
   3  -1   0 143.037 5.41475   9
   3  -1   0 135.053 7.02486  12
  -3  -1   0 151.205 7.96684   2
   3   1   0 149.412 5.37097  10
  -3   1   0 135.515 8.22553   2
   3   1   0 151.245 7.56557   1
   3   1   0 147.519 7.06299   7
   4  -1   0 732.500 20.3625   9
   4  -1   0 747.353 24.2407  12
  -4  -1   0 717.060 24.9924   2
   4  -1   0 739.740 24.5723   1
   4  -1   0 754.562 24.3160   1
  -4  -1   0 757.610 25.5869  11
   4  -1   0 707.918 24.3322   7
  -4   1   0 736.069 26.1041   2
   4   1   0 753.828 23.7068   7
   4   1   0 751.344 25.2264  12
   4   1   0 773.895 20.9231  10
  -5  -1   0 261.845 13.6931   2
   5  -1   0 261.751 12.8126  12
   5  -1   0 265.930 13.1837   7
  -5  -1   0 282.550 14.3424  11
   5  -1   0 292.476 13.8416   1
   5   1   0 269.160 12.4545   7
  -5   1   0 267.844 14.4831   2
   5   1   0 289.087 9.80590  10
   5   1   0 261.574 13.7502  12
  -6  -1   0 98.0664 10.3738   2
   6  -1   0 85.3754 9.05441   7
   6  -1   0 88.6860 8.99403  12
   6  -1   0 99.0247 9.96623   1
  -6  -1   0 94.4567 9.90245  11
   6   1   0 103.720 8.08383   7
   6   1   0 74.8199 9.03826  12
  -6   1   0 88.7089 10.2936   2
   6   1   0 90.7318 5.26829  10
  -7  -1   0 -2.7575 3.93842   2
   7  -1   0 11.3484 4.58802   1
  -7  -1   0 6.81265 3.87816  11
   7  -1   0 11.4613 5.10129   7
   7   1   0 -1.4134 3.28746   7
  -7   1   0 12.5730 5.91137   2
   7   1   0 4.29431 2.33663  10
  -8  -1   0 465.347 23.8345   2
  -8  -1   0 499.596 24.9838  11
   8  -1   0 454.301 23.1848   1
   8  -1   0 488.321 22.8711   7
  -8   1   0 471.457 25.0526   2
   8   1   0 468.218 15.9903  10
   8   1   0 484.107 21.6246   7
  -9  -1   0 90.9327 12.4760  11
  -9  -1   0 76.7018 11.7652   2
   9  -1   0 104.387 12.6409   7
   9  -1   0 90.9339 12.2868   1
   9   1   0 94.8359 15.2071   1
   9   1   0 97.4931 11.3479   7
  -9   1   0 109.422 14.6838   2
 -10  -1   0 86.3567 13.3869   2
  10  -1   0 65.8555 11.1503   7
 -10  -1   0 56.2457 10.7052  11
  10  -1   0 70.4452 11.7768   1
  10   1   0 65.9735 10.0070   7
  10   1   0 66.4714 11.8604   1
 -10   1   0 78.5102 13.2554   2
  11  -1   0 73.0395 12.9991   1
  11  -1   0 46.3340 10.4745   7
 -11  -1   0 57.7503 12.4839   2
 -11  -1   0 54.3672 11.7602  11
  11   1   0 33.5188 9.92798   1
  11   1   0 54.3997 10.2747   7
 -11   1   0 53.0677 12.0907   2
 -12  -1   0 56.8181 13.6100  11
  12  -1   0 58.3299 12.7732   1
 -12  -1   0 54.2990 13.5436   2
  12  -1   0 51.6433 12.2711   7
 -12   1   0 43.3983 14.5794  11
  12   1   0 69.6880 14.2916   1
 -12   1   0 55.4505 14.1351   2
 -13  -1   0 5.83422 9.48167  11
  13  -1   0 22.0828 10.1606   1
 -13  -1   0 2.07885 8.17140   2
 -13   1   0 15.2256 8.69355   2
  13   1   0 15.7786 9.80772   1
 -13   1   0 6.00979 9.48513  11
   0  -2   0 285.849 9.69284   1
   0  -2   0 274.482 10.4650   8
   0   2   0 252.497 9.66547   4
   0   2   0 271.048 10.0723  13
  -1  -2   0 1258.42 33.2108  11
   1  -2   0 1267.46 34.4508   1
  -1  -2   0 1292.80 35.8521   8
  -1  -2   0 1257.85 35.0809   1
   1  -2   0 1230.21 34.3555   1
   1  -2   0 1266.46 34.9172   9
   1  -2   0 1255.25 32.4328   6
   1   2   0 1286.33 34.9075   9
   1   2   0 1268.10 34.8643   4
   1   2   0 1287.19 35.0420   1
  -1   2   0 1301.72 35.2491   7
  -1   2   0 1240.68 35.2276  13
  -1   2   0 1268.98 35.6106   4
   2  -2   0 525.210 16.6977   9
   2  -2   0 549.872 15.4571  12
  -2  -2   0 517.979 18.3636   8
  -2  -2   0 555.030 16.9280  11
  -2  -2   0 431.183 17.3886   1
   2  -2   0 540.685 17.9959   7
   2  -2   0 540.252 17.0394   1
   2  -2   0 575.348 17.2520   1
   2  -2   0 543.730 16.2036   6
   2   2   0 568.322 16.8924   9
   2   2   0 545.848 17.8605   1
  -2   2   0 539.051 18.1433  13
   3  -2   0 36.9189 4.92851   7
  -3  -2   0 34.0263 4.13056  11
   3  -2   0 43.9553 4.46728   6
   3  -2   0 42.4345 3.87692  12
   3  -2   0 41.9870 4.42092   1
   3  -2   0 34.8464 4.19895   1
   3  -2   0 38.3383 3.71732   9
  -3   2   0 29.3335 4.76129   2
   3   2   0 34.7150 2.70900  10
   3   2   0 43.5517 3.46316   9
   4  -2   0 325.008 13.4413   1
   4  -2   0 313.700 14.1408   7
   4  -2   0 312.078 11.2128   9
  -4  -2   0 325.843 14.0316  11
   4  -2   0 310.188 12.6546  12
   4  -2   0 308.714 13.4861   1
  -4   2   0 319.534 15.4490   2
   4   2   0 319.874 10.2599  10
   5  -2   0 216.613 11.5918   1
   5  -2   0 196.064 11.2801   7
   5  -2   0 206.793 8.27788   9
   5  -2   0 210.954 10.6603  12
  -5  -2   0 187.760 11.5177  11
  -5  -2   0 184.870 11.2819   2
   5   2   0 199.055 10.1582   7
   5   2   0 199.699 7.47156  10
  -5   2   0 185.291 12.7942   2
   6  -2   0 154.946 10.1982  12
   6  -2   0 145.082 11.0971   7
  -6  -2   0 160.189 11.7788   2
  -6  -2   0 176.397 12.0563  11
   6  -2   0 168.999 11.2975   1
  -6   2   0 159.068 12.5865   2
   6   2   0 150.517 9.70923   7
   6   2   0 172.905 6.90669  10
  -7  -2   0 57.8132 9.22179   2
   7  -2   0 55.0890 8.43721   1
   7  -2   0 59.0566 8.20165  12
  -7  -2   0 77.0244 10.2788  11
   7  -2   0 70.6519 9.33259   7
  -7   2   0 62.4836 10.2688   2
   7   2   0 67.6652 4.38516  10
   7   2   0 65.1916 7.94626   7
   8  -2   0 94.7349 11.2375   7
  -8  -2   0 107.894 12.8328   2
   8  -2   0 107.644 12.1285   1
  -8  -2   0 89.3656 11.5598  11
   8   2   0 93.2685 10.1794   7
   8   2   0 86.6285 4.88498  10
  -8   2   0 101.054 13.4478   2
   9  -2   0 18.9061 6.72518   1
  -9  -2   0 0.98792 4.87273   2
  -9  -2   0 21.9550 6.51555  11
   9  -2   0 19.3680 7.13371   7
   9   2   0 15.7957 5.31675   7
  -9   2   0 31.1236 9.19666   2
 -10  -2   0 9.45029 6.76915   2
  10  -2   0 1.32120 5.12341   1
 -10  -2   0 13.8794 8.06583  11
  10  -2   0 11.7492 6.91983   7
  10   2   0 -0.7988 4.55056   7
 -10   2   0 -0.1928 6.90850   2
  11  -2   0 1.14310 7.64154   7
 -11  -2   0 10.1667 7.75061  11
  11  -2   0 -1.1705 6.22541   1
 -11  -2   0 7.42481 7.77739   2
 -11   2   0 -7.7345 6.31489   2
 -12  -2   0 2.04318 8.40390  11
  12  -2   0 15.0027 8.63746   1
  12  -2   0 2.81969 8.05872   7
 -12   2   0 8.35540 9.15708   2
  13  -2   0 41.6942 12.9682   7
   0  -3   0 2.30741 1.78674   1
   0   3   0 -0.4946 1.92157   4
   0   3   0 -2.9830 1.98059  13
  -1  -3   0 1823.30 46.1376  11
  -1  -3   0 1748.01 49.2906   1
   1  -3   0 1783.20 48.6622   1
   1  -3   0 1782.11 44.7401   6
   1  -3   0 1797.04 44.9198   5
   1  -3   0 1822.79 48.7489   1
   1  -3   0 1771.39 49.3586   9
  -1   3   0 1743.32 49.8656   4
   1   3   0 1774.71 49.0513   4
  -1   3   0 1746.19 49.6677  13
   2  -3   0 848.301 22.1223  12
   2  -3   0 852.846 23.3307   6
   2  -3   0 828.142 25.6868   1
   2  -3   0 820.280 25.8961   9
  -2  -3   0 844.961 24.3903  11
   2  -3   0 843.795 25.6095   1
  -2   3   0 807.616 26.8351  13
   2   3   0 858.765 26.3776   4
   3  -3   0 2597.10 69.7281   6
   3  -3   0 2621.39 68.4561  12
  -3  -3   0 2607.04 70.8708  11
   3  -3   0 2681.25 71.0540   9
   3  -3   0 2629.22 71.4522   1
   3  -3   0 2719.14 71.4343   1
   3  -3   0 2657.47 73.1292   7
  -3   3   0 2657.67 79.0555   2
  -3   3   0 2665.27 73.2466  13
   3   3   0 2647.55 72.4592   4
   4  -3   0 7.92433 2.31190  12
   4  -3   0 4.93112 2.15915   1
   4  -3   0 8.20481 2.67041   9
  -4  -3   0 9.02686 3.02176  11
   4  -3   0 4.15950 3.38093   7
   4  -3   0 7.12883 3.19512   1
  -4   3   0 9.94410 4.33293   2
   5  -3   0 12.8733 1.26549   3
   5  -3   0 7.09776 2.50971   9
   5  -3   0 14.3297 4.84422   7
   5  -3   0 16.8207 4.45931   1
   5  -3   0 12.0271 1.25107   3
  -5  -3   0 10.1927 3.71408  11
   5  -3   0 8.69193 3.14767  12
  -5   3   0 13.8418 4.91863   2
  -6  -3   0 23.3844 5.54253  11
   6  -3   0 25.6900 5.69086   1
   6  -3   0 24.7456 6.16779   7
   6  -3   0 24.6916 4.62711  12
   6  -3   0 22.9048 3.76397   9
  -6   3   0 36.4262 8.18939   2
   6   3   0 18.0181 2.70974  10
   7  -3   0 137.788 13.4592   7
   7  -3   0 119.645 7.09872   9
   7  -3   0 113.966 9.25719  12
  -7  -3   0 116.123 12.0470  11
   7  -3   0 108.395 11.2960   1
  -7   3   0 122.252 14.1295   2
   8  -3   0 153.024 14.8652   7
   8  -3   0 166.221 15.1998   1
  -8  -3   0 149.554 15.1306  11
  -8   3   0 198.271 19.0137   2
   9  -3   0 -0.5686 5.49825   7
   9  -3   0 1.57808 4.77049   1
  -9  -3   0 -6.2852 4.30144  11
  -9   3   0 9.37480 7.33024   2
 -10  -3   0 10.2332 5.53789  11
  10  -3   0 -6.9425 5.37333   7
  10  -3   0 -0.5269 5.31948   1
 -10   3   0 -3.1266 6.56972   2
  11  -3   0 6.43876 6.50379   1
  11  -3   0 -0.6014 6.10088   7
 -11  -3   0 -13.834 5.22167  11
 -11   3   0 0.00571 7.97653   2
  12  -3   0 5.11594 7.52079   1
 -12  -3   0 8.71648 8.97219  11
  12  -3   0 -1.1382 7.84271   7
 -12   3   0 17.2116 11.0669   2
   0   4   0 487.668 18.3341   4
   0   4   0 483.958 18.7584  13
   1  -4   0 1.46400 1.82747   9
   1  -4   0 4.13689 1.10686   5
   1  -4   0 2.26097 1.87558   1
   1  -4   0 -0.1347 1.81819   1
  -1   4   0 3.09413 2.88736   4
   1   4   0 1.37605 2.22560   4
  -1   4   0 1.72495 2.22775  13
   2  -4   0 233.643 7.76336   6
   2  -4   0 240.437 11.6386   9
  -2  -4   0 225.246 8.98093  11
   2  -4   0 225.631 10.7907   1
   2  -4   0 239.308 11.1613   1
  -2   4   0 211.675 11.6071  13
   2   4   0 244.918 11.6049   4
  -3  -4   0 210.664 9.75638  11
   3  -4   0 228.343 8.93268   6
   3  -4   0 209.297 7.33900  12
   3  -4   0 204.945 10.8916   1
   3  -4   0 219.470 11.1128   9
  -3   4   0 212.770 11.9445  13
   3   4   0 206.264 11.2875   4
   4  -4   0 9.69600 2.29640  12
   4  -4   0 9.08083 3.06176   9
   4  -4   0 12.9418 4.82943   7
   4  -4   0 6.30822 3.35538   1
  -4  -4   0 7.32525 2.76357  11
  -4   4   0 10.9860 4.59399  13
   4   4   0 6.12230 3.60995   4
  -4   4   0 11.9687 4.48260   2
  -5  -4   0 200.570 11.8337  11
   5  -4   0 232.270 14.2230   7
   5  -4   0 203.518 10.7851   9
   5  -4   0 210.826 12.3573   1
   5  -4   0 212.020 10.0696  12
  -5   4   0 183.152 14.2843   2
   6  -4   0 1458.63 49.1726   7
   6  -4   0 1515.58 37.8399   3
   6  -4   0 1459.41 37.7777   3
   6  -4   0 1470.88 47.7076   1
   6  -4   0 1523.56 44.5250  12
   6  -4   0 1478.05 43.9621   9
  -6  -4   0 1478.89 47.8908  11
  -6   4   0 1486.29 52.1136   2
   7  -4   0 -3.3397 3.86506   1
   7  -4   0 3.27970 2.92794   9
   7  -4   0 0.74884 4.60646   7
  -7  -4   0 -0.5982 3.91059  11
   7  -4   0 -0.1777 3.06218  12
  -7   4   0 3.20867 5.91327   2
   8  -4   0 123.811 13.8902   7
   8  -4   0 118.537 8.01598   9
  -8  -4   0 126.815 13.7552  11
   8  -4   0 120.175 13.2123   1
  -8   4   0 106.279 14.6713   2
  -9  -4   0 5.51064 5.93157  11
   9  -4   0 0.86757 4.41270   1
   9  -4   0 2.56085 6.22302   7
  -9   4   0 -2.1091 6.06316   2
  10  -4   0 130.408 15.8147   1
 -10  -4   0 103.617 14.5014  11
  10  -4   0 94.9886 14.2435   7
 -10   4   0 113.272 17.3940   2
  11  -4   0 75.0152 13.4689   1
 -11  -4   0 69.6237 13.3773  11
  11  -4   0 92.1713 15.0465   7
 -11   4   0 84.7735 15.9934   2
 -12  -4   0 175.265 21.1717  11
  12  -4   0 165.275 21.2587   7
  12  -4   0 230.311 23.0890   1
 -12   4   0 195.993 25.0076   2
   0   5   0 -1.6056 2.94732  13
   0   5   0 -0.7980 1.85439   4
   1  -5   0 109.936 8.64495   9
   1  -5   0 106.072 7.90664   1
   1  -5   0 110.186 4.97261   5
   1   5   0 119.917 9.43363  13
  -1   5   0 103.592 8.65197   4
   1   5   0 115.901 8.46761   4
  -1   5   0 107.996 9.91417  13
   2  -5   0 234.481 12.0209   1
   2  -5   0 225.152 12.5093   9
  -2   5   0 217.978 12.6271  13
   2   5   0 215.926 11.9856   4
   3  -5   0 24.7535 5.07912   1
   3  -5   0 34.1285 5.63214   9
  -3  -5   0 29.2925 3.89956  11
   3  -5   0 36.4519 3.56335   6
   3   5   0 35.0224 5.74143   4
  -3   5   0 26.1501 6.05893  13
   4  -5   0 100.849 9.42026   1
   4  -5   0 108.766 5.04018  12
   4  -5   0 105.438 8.59211   9
  -4  -5   0 97.7728 7.41843  11
   4   5   0 94.6548 9.80012   4
  -4   5   0 105.690 10.9611  13
   5  -5   0 237.499 13.5906   1
   5  -5   0 231.636 12.8859   9
   5  -5   0 215.437 9.42225  12
   5  -5   0 192.995 13.5935   7
  -5  -5   0 195.281 11.7217  11
  -5   5   0 215.503 15.6125   2
  -5   5   0 223.457 15.1403  13
   5   5   0 211.542 13.6832   4
  -6  -5   0 13.1457 4.38895  11
   6  -5   0 20.0349 3.80985  12
   6  -5   0 17.9790 5.43024   1
   6  -5   0 9.26524 5.10583   7
   6  -5   0 26.3560 5.24650   9
   6   5   0 16.2428 5.87517   4
  -6   5   0 34.7077 8.77251   2
   7  -5   0 36.2681 5.71373  12
   7  -5   0 31.6700 5.82201   9
   7  -5   0 23.8951 7.63100   7
   7  -5   0 32.8052 7.28308   1
  -7  -5   0 22.6184 6.31088  11
  -7   5   0 39.1145 9.91776   2
   7   5   0 40.5638 8.25753   4
   8  -5   0 0.33057 3.12463   9
   8  -5   0 6.89601 6.19784   7
   8  -5   0 -4.0692 3.92466   1
  -8  -5   0 1.08669 3.77987  11
   8   5   0 1.65200 5.38573   4
  -8   5   0 0.47031 6.67070   2
   9  -5   0 62.5021 12.0310   7
   9  -5   0 72.6710 11.7904   1
  -9  -5   0 75.5834 11.3516  11
  -9   5   0 75.0394 14.5007   2
  10  -5   0 49.4696 10.5102   1
  10  -5   0 48.3292 11.9325   7
 -10  -5   0 43.2699 10.0342  11
 -10   5   0 23.0760 10.2590   2
  11  -5   0 1.79941 8.16625   7
  11  -5   0 17.2782 9.12770   1
 -11  -5   0 19.5644 8.09834  11
 -11   5   0 10.6110 9.51669   2
  12  -5   0 6.46467 9.31090   7
 -12  -5   0 -2.9768 5.96288  11
  12  -5   0 3.49941 8.05927   1
 -12   5   0 17.1207 10.9508   2
   0  -6   0 31.9099 4.14490   5
   0   6   0 34.7882 6.26563   4
   0   6   0 37.2139 6.56507  13
   1  -6   0 111.214 10.8509   9
   1  -6   0 116.096 5.63957   5
   1  -6   0 120.602 9.34018   1
  -1   6   0 102.657 10.5681  13
   1   6   0 96.8023 10.4613  13
   1   6   0 124.111 9.77850   4
  -1   6   0 119.136 10.1122   4
   2  -6   0 -2.1941 2.18733   9
   2  -6   0 1.57098 3.42709   1
   2   6   0 2.59727 3.48393   4
  -2   6   0 1.00232 4.31705  13
   3  -6   0 1.06824 1.34135   6
   3  -6   0 -4.1900 3.03400   9
  -3  -6   0 2.49838 1.94919  11
   3  -6   0 0.61909 3.31671   1
   3   6   0 2.19845 3.47662   4
  -3   6   0 0.66902 3.44135  13
   4  -6   0 0.51490 3.29268   9
  -4  -6   0 0.43656 2.26661  11
   4  -6   0 0.10786 2.21768   6
   4  -6   0 2.24439 4.02404   1
  -4   6   0 -1.2270 4.76318  13
   4   6   0 -3.3105 3.35826   4
  -5  -6   0 219.652 12.7287  11
   5  -6   0 235.020 14.5629   9
   5  -6   0 225.934 8.41862  12
   5  -6   0 224.941 14.2877   1
  -5   6   0 255.014 16.8276  13
   5   6   0 218.652 14.9966   4
   6  -6   0 5.56490 3.78087   9
   6  -6   0 15.9834 5.83751   1
  -6  -6   0 10.0766 4.11627  11
   6  -6   0 5.77525 4.85794   7
   6   6   0 3.38448 4.93751   4
  -6   6   0 1.12407 6.28898   2
   7  -6   0 46.4394 10.0540   7
  -7  -6   0 101.753 11.2849  11
   7  -6   0 102.951 11.8612   1
   7  -6   0 91.7221 10.0016   9
  -7   6   0 74.9441 13.6340   2
   7   6   0 72.4507 10.9859   4
   8  -6   0 126.384 14.3072   1
   8  -6   0 145.952 11.2776   9
  -8  -6   0 120.977 13.7415  11
   8  -6   0 137.557 15.9542   7
   8   6   0 127.935 14.9332   4
  -8   6   0 125.626 17.4699   2
   9  -6   0 1.05298 6.85937   7
  -9  -6   0 11.6216 7.60499   5
   9  -6   0 -1.5678 4.94476   1
  -9  -6   0 5.82062 5.42863  11
  -9   6   0 -3.7417 7.07565   2
   9   6   0 17.6081 8.12576   4
  10  -6   0 21.2521 9.89208   7
  10  -6   0 46.0781 10.7371   1
 -10  -6   0 57.1442 11.6535  11
  10   6   0 54.6625 11.5354   4
 -10   6   0 48.6282 13.2363   2
  11  -6   0 49.9913 12.1918   1
 -11  -6   0 76.3227 13.7228  11
  11  -6   0 72.4018 14.9897   7
 -11   6   0 36.9157 13.6501   2
  11   6   0 68.1940 13.9504   4
   0  -7   0 1.96135 2.31855   5
   0   7   0 -0.7810 4.01950   4
   0   7   0 -1.3579 4.41570  13
  -1  -7   0 458.375 18.3854   5
   1  -7   0 460.716 22.3486   9
   1  -7   0 430.864 20.7353   1
   1  -7   0 480.327 15.3803   5
   1   7   0 459.304 21.6107   4
  -1   7   0 486.896 23.2006  13
  -1   7   0 468.024 22.5346   4
   1   7   0 470.583 23.0157  13
   2  -7   0 278.012 15.8488   1
   2  -7   0 297.225 17.3074   9
  -2   7   0 286.594 17.7775  13
   2   7   0 313.197 17.9987  13
   2   7   0 287.669 16.3908   4
   3  -7   0 252.448 15.3914   1
   3  -7   0 241.755 15.6668   9
  -3   7   0 245.763 16.5842  13
   3   7   0 250.450 15.1992   4
   4  -7   0 17.3913 5.90662   9
   4  -7   0 19.4716 6.00954   1
  -4  -7   0 14.8322 3.68226  11
   4   7   0 22.8252 6.05926   4
  -4   7   0 11.1108 6.71820  13
  -5  -7   0 7.91562 3.58826  11
   5  -7   0 -6.7902 3.19532   1
   5  -7   0 -4.2714 3.78884   9
   5   7   0 -4.1613 4.27336   4
  -5   7   0 -1.5505 3.79416  13
   6  -7   0 26.1528 7.54369   7
   6  -7   0 18.3444 6.27961   1
  -6  -7   0 18.7150 5.17665  11
   6  -7   0 13.0715 5.67309   9
   6   7   0 14.7506 6.36356   4
  -6   7   0 18.3737 6.70166  13
  -7  -7   0 90.8822 10.9351  11
   7  -7   0 77.8523 12.9628   7
   7  -7   0 115.140 13.2638   1
   7  -7   0 88.8031 10.5043   9
  -7   7   0 73.5353 14.5648   2
   7   7   0 78.6207 11.5692   4
   8  -7   0 -5.9502 5.43204   7
  -8  -7   0 0.30917 5.10188  11
  -8  -7   0 6.49608 6.55295   5
   8  -7   0 10.0848 5.01031   9
   8  -7   0 17.5911 6.89526   1
   8   7   0 7.08663 5.83754   4
  -8   7   0 -0.4469 7.42456   2
   9  -7   0 225.432 22.9376   7
   9  -7   0 208.519 20.0806   1
  -9  -7   0 181.912 19.9668   5
  -9  -7   0 221.385 17.2778  11
   9   7   0 201.108 20.3914   4
  -9   7   0 246.120 26.8438   2
  10  -7   0 219.213 21.4147   1
  10  -7   0 178.139 21.9415   7
 -10  -7   0 187.538 19.5701  11
 -10  -7   0 166.450 19.9206   5
 -10   7   0 149.499 22.4266   2
  10   7   0 194.929 21.0372   4
  11  -7   0 -6.0634 7.96464   7
  11  -7   0 2.07765 7.90102   1
  11   7   0 0.70144 7.12097   4
 -11   7   0 -7.7230 8.32619   2
   0  -8   0 739.130 24.7866   5
   0   8   0 794.261 31.8247   4
   0   8   0 706.346 31.8342  13
   1  -8   0 214.691 14.7298   1
   1  -8   0 244.707 16.6335   9
  -1  -8   0 204.282 11.7198   5
   1  -8   0 202.127 8.95966   5
  -1   8   0 195.673 14.4985   4
  -1   8   0 188.953 14.8365  13
   1   8   0 204.229 16.2169  13
   1   8   0 210.342 14.7851   4
  -2  -8   0 2.97546 3.44524   5
   2  -8   0 1.46764 4.03225   1
   2  -8   0 7.50996 5.39203   9
   2   8   0 3.31792 4.30594   4
  -2   8   0 0.22446 5.06974  13
   2   8   0 -4.8694 3.38943  13
   3  -8   0 -1.7104 4.20996   9
  -3  -8   0 3.40425 3.56066   5
   3  -8   0 -5.8289 3.39701   1
   3   8   0 -2.9003 3.69038   4
  -3   8   0 -9.3788 2.38339  13
   4  -8   0 51.0071 8.75679   1
  -4  -8   0 54.2484 8.75829   5
   4  -8   0 37.3169 8.30891   9
  -4   8   0 73.0319 11.6296  13
   4   8   0 67.9433 9.98438   4
   5  -8   0 3.92407 5.02795   1
   5  -8   0 -0.3205 4.46157   9
  -5  -8   0 -0.3321 4.45155   5
  -5   8   0 -1.9503 5.57865  13
   5   8   0 -7.1433 3.79945   4
   6  -8   0 354.777 20.7609   1
   6  -8   0 325.114 19.7906   9
  -6  -8   0 325.435 20.4937   5
  -6   8   0 324.339 21.7555  13
   6   8   0 311.369 19.8173   4
   7  -8   0 1.57514 6.04921   7
   7  -8   0 -1.1105 5.64580   1
   7  -8   0 3.82641 5.20974   9
  -7  -8   0 1.17274 4.01671   5
   7   8   0 0.06017 6.16662   4
   8  -8   0 47.8407 9.11150   9
   8  -8   0 27.9205 10.1107   7
  -8  -8   0 41.1503 10.4080   5
   8  -8   0 64.9764 11.7173   1
  -8   8   0 38.0978 11.7138   2
   8   8   0 58.5390 11.8650   4
  -9  -8   0 11.3953 7.91322   5
   9  -8   0 1.73694 6.16039   1
   9  -8   0 10.7585 8.60743   7
   9   8   0 3.36754 7.76719   4
  -9   8   0 12.5313 10.2731   2
 -10  -8   0 60.5110 14.0874   5
  10  -8   0 74.4467 15.5383   7
  10  -8   0 80.9883 13.9050   1
 -10   8   0 62.4767 15.9071   2
   0  -9   0 1.94221 2.85440   5
   0   9   0 -7.9821 3.02156  13
   0   9   0 -0.4458 4.57517   4
   1  -9   0 73.3772 11.8286   9
  -1  -9   0 93.0041 9.18125   5
   1  -9   0 70.0890 10.6582   1
   1   9   0 63.8636 11.1122  13
  -1   9   0 74.7808 11.9185  13
   1   9   0 66.1220 10.4661   4
  -1   9   0 74.5728 11.4489   4
  -2  -9   0 13.7034 4.80997   5
   2  -9   0 33.5050 7.85154   1
  -2   9   0 20.4667 7.82684  13
   2   9   0 23.1062 7.05927   4
   2   9   0 33.2206 8.48330  13
   3  -9   0 196.616 15.4371   1
  -3  -9   0 192.631 13.7224   5
   3  -9   0 180.082 17.4983   9
  -3   9   0 172.103 18.1459  13
   3   9   0 217.145 20.2193  13
   3   9   0 175.721 14.7206   4
   4  -9   0 24.5748 7.92403   9
   4  -9   0 11.5227 6.30910   1
  -4  -9   0 16.1933 6.10471   5
  -4   9   0 4.28605 7.13338  13
   4   9   0 21.7162 7.22754   4
   5  -9   0 94.9105 13.2164   9
   5  -9   0 93.5115 12.6420   1
  -5  -9   0 99.3963 13.1130   5
  -5   9   0 86.0947 14.2526  13
   5   9   0 92.1307 12.2681   4
   6  -9   0 13.6935 7.17380   1
   6  -9   0 7.80895 6.10197   9
  -6  -9   0 17.6016 7.43947   5
  -6   9   0 8.36296 7.18368  13
   6   9   0 10.7454 6.78954   4
   7  -9   0 35.5462 9.31129   1
  -7  -9   0 31.1933 9.46027   5
   7  -9   0 35.3790 9.15485   9
   7   9   0 45.3103 10.5520   4
   8  -9   0 9.48063 7.70516   1
   8  -9   0 7.43031 8.80653   7
  -8  -9   0 13.9698 8.52992   5
   8  -9   0 11.6880 6.72240   9
   8   9   0 11.2078 7.57368   4
   9  -9   0 19.9095 10.9298   7
  -9  -9   0 11.4692 7.97268   5
   9  -9   0 18.1691 8.58210   1
  -9   9   0 15.4217 12.7152   2
   0  10   0 -5.0014 5.07321   4
   0  10   0 -2.5711 6.16831  13
   1 -10   0 81.1761 14.6680   1
  -1 -10   0 107.754 10.1865   5
   1 -10   0 123.163 15.6994   9
   1  10   0 66.2442 12.3084  13
  -1  10   0 92.9108 14.6276  13
   1  10   0 103.915 14.1578   4
   2 -10   0 28.4551 8.75752   9
   2 -10   0 23.2630 7.57758   1
  -2 -10   0 25.3504 6.46242   5
   2  10   0 30.5808 8.38554   4
  -2  10   0 13.5834 8.10954  13
   2  10   0 22.7067 9.28253  13
   3 -10   0 132.019 16.2894   9
  -3 -10   0 160.703 14.8578   5
   3 -10   0 146.104 16.0081   1
  -3  10   0 113.547 15.8426  13
   3  10   0 135.919 17.3692  13
   3  10   0 124.957 15.0684   4
   4 -10   0 182.161 19.4588   9
  -4 -10   0 195.604 15.4547   5
   4 -10   0 265.581 18.9491   1
  -4  10   0 174.099 20.0426  13
   4  10   0 201.163 20.7983  13
   4  10   0 179.687 18.1026   4
   5 -10   0 85.6401 13.8547   9
   5 -10   0 85.5602 12.9415   1
  -5 -10   0 79.2252 12.4779   5
  -5  10   0 77.8425 14.6978  13
   5  10   0 96.2371 13.8734   4
  -6 -10   0 14.4725 7.84958   5
   6 -10   0 11.5444 6.60125   9
   6 -10   0 6.41191 6.84145   1
  -6  10   0 18.9865 9.44012  13
   6  10   0 14.6534 8.00092   4
  -7 -10   0 137.211 17.3333   5
   7 -10   0 127.850 16.7143   1
   7 -10   0 133.422 16.3892   9
   7  10   0 141.089 16.9872   4
  -8 -10   0 88.1754 15.1259   5
   8 -10   0 82.3839 13.9314   1
   0  11   0 3.66439 7.30406  13
   0  11   0 2.76494 6.22591   4
   1 -11   0 4.63999 6.84582   9
   1 -11   0 -4.5149 5.42747   1
   1  11   0 6.16492 6.76517   4
   1  11   0 -0.6050 6.88549  13
  -1  11   0 4.39602 5.74370  13
   2 -11   0 20.8106 8.85431   9
   2 -11   0 41.1822 9.98905   1
   2  11   0 20.5135 8.18545   4
  -2  11   0 9.61229 9.03395  13
   2  11   0 23.4457 10.1371  13
   3 -11   0 170.609 20.0300   9
  -3 -11   0 198.392 15.2753   5
   3 -11   0 163.952 18.1776   1
   3  11   0 215.696 18.4384   4
  -3  11   0 184.807 21.1316  13
   3  11   0 191.356 22.2364  13
   4 -11   0 129.991 16.3083   1
   4 -11   0 160.095 19.2444   9
  -4 -11   0 126.855 15.0980   5
   4  11   0 120.577 18.0711  13
   4  11   0 140.394 16.9169   4
  -4  11   0 121.636 18.3317  13
  -5 -11   0 52.8674 10.6839   5
   5 -11   0 56.1514 12.0749   9
   5 -11   0 57.0333 11.8026   1
   5  11   0 37.6740 10.0873   4
  -5  11   0 58.6760 14.5878  13
   5  11   0 37.3257 10.5690  13
  -6 -11   0 16.1058 8.00255   5
   6 -11   0 14.3547 8.40294   1
   6 -11   0 32.9683 10.1198   9
  -6  11   0 5.05075 8.85574  13
   6  11   0 7.43870 7.53158  13
   7 -11   0 15.1836 8.31996   1
   7 -11   0 19.7535 8.49697   9
  -7 -11   0 14.7864 8.38079   5
   0  12   0 53.9477 12.6173  13
   1 -12   0 3.62879 7.45433   9
   1  12   0 5.73952 8.03915   4
  -1  12   0 3.12039 6.43354  13
   1  12   0 4.17761 9.03293  13
   2 -12   0 31.7738 11.0707   9
   2 -12   0 28.4093 9.63773   1
   2  12   0 71.1327 15.5706  13
  -2  12   0 12.4879 10.1913  13
   2  12   0 34.6184 10.2249   4
   3 -12   0 6.87179 8.34833   9
   3 -12   0 13.1171 8.21087   1
   3  12   0 4.91569 7.84510   4
   3  12   0 17.5053 10.3330  13
  -3  12   0 -0.0504 8.26622  13
   4 -12   0 137.169 19.2160   9
   4 -12   0 131.826 17.8345   1
  -4  12   0 134.288 19.3566  13
   4  12   0 97.9682 17.5998  13
   5 -12   0 16.1542 8.87158   9
  -5 -12   0 -0.7001 7.06702   5
   5 -12   0 4.86308 6.84931   1
   5  12   0 3.42510 7.17259  13
  -5  12   0 15.1841 10.1610  13
   0  13   0 -5.5347 8.37363  13
   1 -13   0 61.8905 15.2199   9
  -1  13   0 62.7480 15.0775  13
   1  13   0 24.6912 11.9529  13
   2 -13   0 19.1360 10.0408   1
   2 -13   0 1.06921 8.31714   9
   2  13   0 9.04152 7.77928  13
  -2  13   0 -3.0767 6.85124  13
   3  13   0 1.94752 8.95638  13
  -3  13   0 1.14563 9.31093  13
 -13   0   1 -15.233 7.34359   2
 -13   0   1 15.5734 8.73187  11
  13   0  -1 9.94357 8.12434   1
  12   0  -1 -0.7137 6.21726   1
  12   0  -1 4.63118 6.74414   7
 -12   0   1 6.80084 6.52352   2
 -12   0   1 6.46957 8.82212  11
  11   0  -1 -0.7439 6.63851   1
 -11   0   1 2.37393 6.94628  11
  11   0  -1 -4.2256 5.19107   7
 -11   0   1 0.68271 5.94529   2
 -10   0   1 5.96246 4.90469  11
  10   0  -1 1.63708 5.35902   7
 -10   0   1 0.61890 5.45234   2
  -9   0   1 -1.9204 4.19117   2
  -9   0   1 -0.1753 3.66581  11
   9   0  -1 -1.2817 2.76422  10
   9   0  -1 2.63195 5.02661   7
  -8   0   1 -4.3055 4.21884  11
  -8   0   1 -5.0666 4.00401   2
   8   0  -1 -1.0163 2.73742  10
   8   0  -1 2.34786 4.21589   7
  -7   0   1 0.05604 3.66750  11
   7   0  -1 3.89361 4.17761   7
  -7   0   1 -1.4397 3.71802   2
   7   0  -1 -2.8507 2.30129  10
  -6   0   1 -1.3576 2.96766  11
   6   0  -1 3.88443 3.57341   7
   6   0  -1 0.20364 2.83654  12
  -6   0   1 3.11327 3.60157   2
   5   0  -1 -0.5475 2.38192  12
   5   0  -1 2.41296 2.79636   7
  -5   0   1 -0.0949 2.14969  11
  -5   0   1 0.31577 2.48919   2
  -4   0   1 2.25972 2.05931  11
  -4   0   1 1.24986 2.20406   2
   4   0  -1 2.18448 2.27062  12
   4   0  -1 -3.2372 1.91389   7
   3   0  -1 2.43533 2.23508   7
   3   0  -1 1.56960 1.85326  12
   3   0  -1 1.95477 1.83921   1
  -3   0   1 0.15341 1.62563   2
  -2   0   1 1.49734 1.26766   2
   2   0  -1 1.45782 1.28776  12
  -2   0   1 1.75264 1.20834   1
   2   0  -1 2.00741 1.37213   1
   2   0  -1 2.19165 1.51713   7
   2   0  -1 0.05255 1.29765   6
  -1   0   1 0.14117 0.27645   2
  -1   0   1 -0.4254 0.22900   1
   1   0  -1 -0.2682 0.23133   3
   1   0  -1 0.25484 0.37119   1
   1   0  -1 0.06376 0.42376  12
   0   0   1 -0.0679 0.14578  10
   0   0   1 -0.0791 0.11560   4
   0   0   1 0.02365 0.15446   8
   0   0   1 -0.0782 0.10930   3
   0   0   1 0.25658 0.21106  11
   1   0   1 -0.0308 0.34793   7
  -1   0  -1 -0.2604 0.78028   2
   1   0   1 0.24302 0.42545   1
   1   0   1 -0.0755 0.40544   3
   1   0   1 0.14407 0.30881  10
   1   0   1 -0.0104 0.38056   1
   1   0   1 0.54002 0.76823   5
  -2   0  -1 3.50761 1.96763   2
   2   0   1 3.71027 1.95199   6
   2   0   1 6.01825 1.73880   1
   2   0   1 3.26077 1.37098   7
   2   0   1 5.81869 1.61013   1
   3   0   1 -0.6798 1.39824   1
  -3   0  -1 0.19818 1.84995   2
   3   0   1 -2.4823 1.40387   1
   3   0   1 4.89050 2.01065   7
   4   0   1 0.30698 1.66274  12
   4   0   1 -0.9193 2.09620   7
  -4   0  -1 2.42742 2.07968  11
  -4   0  -1 -3.8873 2.34832   2
   4   0   1 -0.0903 1.99212   1
   4   0   1 -5.4469 1.53996   1
   5   0   1 -0.5436 2.54940   1
  -5   0  -1 0.89973 2.34568  11
   5   0   1 -3.2392 1.23315  12
  -5   0  -1 2.20650 3.45090   2
   5   0   1 6.03197 2.92631   7
   6   0   1 -0.2634 2.84532   1
   6   0   1 1.03657 3.06764  12
  -6   0  -1 -0.4852 4.08808   2
   6   0   1 5.44192 3.45984   7
  -6   0  -1 -1.8794 2.27013  11
  -7   0  -1 1.76256 3.63213   2
   7   0   1 -1.5739 3.88280   7
   7   0   1 3.38714 3.80891   1
  -7   0  -1 2.67885 4.20164  11
  -8   0  -1 0.99895 4.67096  11
   8   0   1 0.43242 3.81812   7
   8   0   1 -2.0392 4.08907   1
   8   0   1 -1.2338 2.17279  10
  -8   0  -1 -6.6379 3.93353   2
  -9   0  -1 -3.7514 4.82687   2
   9   0   1 -3.1462 4.06247   1
  -9   0  -1 -3.7133 5.18579  11
   9   0   1 1.83986 4.91178   7
 -10   0  -1 0.14980 5.76554   2
  10   0   1 2.22279 4.84769   7
 -10   0  -1 9.67803 7.13288  11
  10   0   1 3.02958 5.45262   1
  11   0   1 -1.0354 5.91744   7
  11   0   1 1.78239 6.25953   1
 -11   0  -1 -5.6760 6.36153   2
 -11   0  -1 -5.0257 7.00469  11
 -12   0  -1 2.36511 8.71985  11
  12   0   1 0.78444 7.22188   1
 -12   0  -1 0.72324 7.75212   2
  13  -1  -1 12.8996 8.49081   7
 -13  -1   1 14.5415 9.53229   2
  13  -1  -1 16.1088 8.85734   1
 -13  -1   1 3.97646 6.64458  11
 -13   1   1 11.7092 10.0244  11
 -13   1   1 19.5452 9.98607   2
 -12  -1   1 -5.9216 7.80158   2
  12  -1  -1 -3.5082 6.29838   7
 -12  -1   1 16.0404 8.96660  11
  12  -1  -1 2.03598 7.09904   1
  12   1  -1 4.09693 6.56955   7
 -12   1   1 2.11956 7.62701   2
 -12   1   1 0.94440 7.02729  11
 -11  -1   1 153.690 18.7396  11
  11  -1  -1 107.442 14.8030   7
 -11  -1   1 113.609 15.8195   2
  11  -1  -1 142.920 17.5327   1
 -11   1   1 109.610 16.1950   2
  11   1  -1 101.037 13.4149   7
 -11   1   1 133.924 17.6622  11
  10  -1  -1 12.1174 7.03567   7
  10  -1  -1 7.74774 5.98025   1
 -10  -1   1 20.6611 8.20142  11
 -10  -1   1 16.9799 7.10777   2
 -10   1   1 8.53705 7.23813   2
 -10   1   1 7.41830 7.44943  11
  10   1  -1 8.61452 6.26175   7
   9  -1  -1 219.468 16.4273   1
   9  -1  -1 208.432 15.7539   7
  -9  -1   1 233.184 17.6663  11
  -9  -1   1 224.194 16.1878   2
  -9   1   1 206.475 17.0331   2
   9   1  -1 190.665 14.6202   7
   9   1  -1 216.017 10.3683  10
  -8  -1   1 30.9636 7.72410  11
   8  -1  -1 36.6490 7.79855   1
  -8  -1   1 33.9437 7.81422   2
   8  -1  -1 34.4269 7.62802   7
  -8   1   1 50.9345 9.42507   2
   8   1  -1 27.9919 4.28218  10
   8   1  -1 47.0634 7.95094   7
   7  -1  -1 159.003 12.0453   7
   7  -1  -1 164.818 12.2770   1
  -7  -1   1 144.363 11.5319   2
  -7  -1   1 157.577 12.4292  11
   7   1  -1 156.040 8.20797  10
  -7   1   1 154.354 12.4887   2
   7   1  -1 149.887 10.9940   7
   6  -1  -1 132.855 9.42586  12
  -6  -1   1 115.849 9.44125  11
  -6  -1   1 111.388 9.16655   2
   6  -1  -1 124.079 9.83627   1
   6  -1  -1 112.136 10.5828   7
  -6   1   1 98.7210 10.6095   2
   6   1  -1 105.140 10.2268  12
   6   1  -1 104.902 9.45492   7
   6   1  -1 124.420 6.74376  10
  -5  -1   1 604.545 22.4422  11
   5  -1  -1 534.273 20.5426  12
   5  -1  -1 555.633 21.9911   1
   5  -1  -1 547.344 21.2675   7
  -5  -1   1 533.698 20.9060   2
   5   1  -1 554.621 17.6970  10
  -5   1   1 593.804 22.6356   2
   5   1  -1 578.279 20.7605   7
   5   1  -1 551.873 21.5404  12
   4  -1  -1 690.871 26.9932   1
  -4  -1   1 751.272 25.4486   6
  -4  -1   1 739.313 24.2898   2
   4  -1  -1 732.576 24.7649   7
   4  -1  -1 723.597 24.0146  12
  -4  -1   1 761.941 25.3401  11
  -4   1   1 761.744 25.6981   2
   4   1  -1 751.664 24.1265   7
   4   1  -1 767.818 25.4268  12
   4   1  -1 771.929 21.8870  10
   3  -1  -1 449.268 15.9034  12
   3  -1  -1 449.513 16.5396   6
   3  -1  -1 496.504 14.7161   9
  -3  -1   1 494.217 16.9314  11
   3  -1  -1 499.775 17.2002   7
   3  -1  -1 520.439 16.8972   1
  -3  -1   1 499.419 17.1586   8
   3  -1  -1 480.533 13.0740   3
  -3  -1   1 486.479 17.2319   6
  -3  -1   1 530.681 16.4790   2
  -3   1   1 497.701 17.5041   2
   3   1  -1 496.838 16.9584   1
   3   1  -1 475.133 14.7293  10
   3   1  -1 503.751 16.4654   7
   2  -1  -1 5463.42 138.729   7
   2  -1  -1 5473.43 137.316   3
  -2  -1   1 5501.99 138.812   6
  -2  -1   1 5531.84 138.911   1
  -2  -1   1 5481.24 138.442   8
   2  -1  -1 5625.35 138.583   1
   2  -1  -1 5435.99 138.121   6
  -2  -1   1 5417.34 138.806  12
  -2  -1   1 5385.09 137.298   2
  -2  -1   1 5389.99 138.154  11
   2  -1  -1 5507.82 137.338   9
   2  -1  -1 5456.55 137.652  12
  -2   1   1 5543.25 139.184   2
   2   1  -1 5500.03 138.659   1
   2   1  -1 5406.03 137.057  10
   1  -1  -1 136.657 5.81777   1
  -1   1   1 186.760 6.25186   1
   0  -1   1 0.26621 0.29580   1
   0  -1   1 -0.1475 0.20433  11
   0  -1   1 -0.0062 0.25024  12
   0  -1   1 -0.1195 0.37132   9
   0  -1   1 0.58368 0.34698   1
   0  -1  -1 0.16857 0.34613   5
   0  -1   1 -0.1599 0.21593   6
   0   1   1 -0.1548 0.31617   8
   0   1   1 0.85126 0.36132   7
   0   1   1 0.02440 0.26072   4
  -1  -1  -1 72.4267 3.81441  11
   1  -1   1 52.0438 3.12538   9
   1  -1   1 92.1317 4.08001  11
  -1  -1  -1 73.8636 4.62255   5
   1  -1   1 55.1422 2.83735   1
   1  -1   1 70.7499 3.01823   3
   1  -1   1 92.0553 4.53271   4
   1  -1   1 67.6627 2.86151   5
   1  -1   1 62.5191 2.94320   1
   1   1   1 83.8390 3.97432   1
   1   1   1 82.6660 3.49365   9
   2  -1   1 653.146 19.6252   7
   2  -1   1 655.809 19.5236   6
  -2  -1  -1 623.799 20.0642  11
   2  -1   1 645.816 18.8241   1
   2  -1   1 659.943 17.0247   3
   2  -1   1 645.162 18.7053   1
  -2  -1  -1 640.707 20.4972   2
  -2  -1  -1 640.933 21.0144   8
   2  -1   1 643.875 20.1509  11
   2  -1   1 640.541 17.7785   9
   2   1   1 637.576 17.5948   9
   2   1   1 622.596 17.8583   7
  -2   1  -1 639.979 21.3294   2
   2   1   1 644.925 20.2673   1
   3  -1   1 31.0226 2.21786   9
   3  -1   1 33.7746 3.72634   1
  -3  -1  -1 32.6472 4.27669  11
  -3  -1  -1 29.5270 4.53495   2
   3  -1   1 32.9297 3.86814  12
   3  -1   1 32.3445 3.95033   1
   3  -1   1 28.7947 3.89901   7
   3   1   1 33.2840 3.37017   7
  -3   1  -1 39.2696 5.27418   2
   3   1   1 34.3740 4.27840   1
   3   1   1 31.0464 2.10072   9
   3   1   1 42.1629 4.50976   1
   3   1   1 30.7076 1.58598  10
   4  -1   1 101.164 6.68199  12
   4  -1   1 95.8292 6.72965   1
   4  -1   1 136.507 7.49859   1
  -4  -1  -1 108.281 7.74677   2
   4  -1   1 96.5373 6.76322   7
   4  -1   1 92.0993 3.76941   9
  -4  -1  -1 95.6010 7.51788  11
   4   1   1 80.1786 7.58439   1
  -4   1  -1 100.534 7.86167   2
   4   1   1 88.3660 3.71853  10
   4   1   1 104.868 7.65206  12
   4   1   1 109.715 6.24351   7
  -5  -1  -1 361.455 17.0236  11
  -5  -1  -1 340.723 16.9241   2
   5  -1   1 379.411 15.8572  12
   5  -1   1 350.298 15.5339   7
   5  -1   1 341.130 15.5808   1
   5   1   1 395.226 17.2767  12
   5   1   1 356.935 10.9269  10
   5   1   1 362.183 16.4805   1
   5   1   1 372.544 14.7403   7
  -5   1  -1 342.133 17.5387   2
   6  -1   1 225.706 13.2252  12
  -6  -1  -1 238.016 14.8158  11
   6  -1   1 253.420 14.0953   1
  -6  -1  -1 235.598 14.7723   2
   6  -1   1 249.154 13.4730   7
   6   1   1 236.585 8.41919  10
   6   1   1 250.797 14.3457   1
  -6   1  -1 247.787 15.6068   2
   6   1   1 259.763 12.7622   7
  -7  -1  -1 249.067 16.2399   2
   7  -1   1 279.160 15.8841   1
  -7  -1  -1 245.150 16.2073  11
   7  -1   1 221.076 13.8804   7
   7   1   1 243.795 8.76440  10
   7   1   1 229.116 14.9791   1
  -7   1  -1 212.252 16.2542   2
   7   1   1 252.619 13.7669   7
  -8  -1  -1 308.190 19.3586  11
   8  -1   1 297.509 17.2500   7
  -8  -1  -1 291.468 18.8524   2
   8  -1   1 290.964 17.8781   1
  -8   1  -1 327.993 20.8454   2
   8   1   1 322.394 18.8066   1
   8   1   1 301.757 16.4804   7
   9  -1   1 3.43501 5.07674   7
  -9  -1  -1 7.03782 6.04795   2
   9  -1   1 4.26221 5.29178   1
  -9  -1  -1 3.77803 5.63004  11
   9   1   1 10.5511 5.30123   7
  -9   1  -1 4.07303 6.11018   2
   9   1   1 2.57378 4.45331   1
 -10  -1  -1 57.2068 11.9086  11
  10  -1   1 42.6139 9.46274   1
 -10  -1  -1 47.7047 11.1767   2
  10  -1   1 68.8726 11.2222   7
  10   1   1 58.1543 9.59760   7
 -10   1  -1 51.1751 12.1649   2
  10   1   1 46.0899 10.2437   1
 -11  -1  -1 9.07950 8.29642   2
  11  -1   1 6.24741 6.55944   7
  11  -1   1 10.0373 7.07508   1
 -11  -1  -1 19.6588 9.31739  11
  11   1   1 4.44321 6.80654   1
 -11   1  -1 -2.6157 6.38365   2
 -12  -1  -1 39.3769 11.8291   2
  12  -1   1 29.2590 9.88267   1
  12  -1   1 44.9969 10.9988   7
 -12  -1  -1 20.4891 10.5215  11
 -12   1  -1 10.5057 8.75308   2
  12   1   1 26.7150 9.81159   1
 -13  -2   1 185.771 22.9796  11
  13  -2  -1 166.346 20.5921   7
  13  -2  -1 187.670 22.6116   1
 -13   2   1 217.289 25.3128   2
  12  -2  -1 41.0215 11.3829   7
  12  -2  -1 72.1817 13.4003   1
 -12  -2   1 48.2766 12.2494  11
 -12   2   1 56.6737 13.2647   2
  11  -2  -1 9.50099 8.21506   1
 -11  -2   1 20.2589 8.54879   2
  11  -2  -1 26.3289 8.93508   7
 -11  -2   1 2.47634 6.90602  11
 -11   2   1 10.4250 8.11629   2
  10  -2  -1 24.3725 7.88270   1
 -10  -2   1 16.5206 7.18355   2
  10  -2  -1 20.8483 7.90325   7
 -10  -2   1 6.46142 5.23754  11
 -10   2   1 10.4677 7.86178   2
  10   2  -1 19.5266 6.41910   7
  -9  -2   1 43.0979 8.91815   2
   9  -2  -1 41.1855 9.04879   7
  -9  -2   1 28.7880 7.33862  11
   9  -2  -1 35.7968 8.42815   1
   9   2  -1 34.9188 7.45265   7
  -9   2   1 26.9010 8.21262   2
  -8  -2   1 73.0188 10.4896  11
   8  -2  -1 79.3495 11.0088   7
  -8  -2   1 83.4961 10.7347   2
   8  -2  -1 96.6428 11.4627   1
  -8   2   1 90.2343 12.4252   2
   8   2  -1 81.8677 5.86430  10
   8   2  -1 83.4070 9.86329   7
  -7  -2   1 1638.36 52.7309   2
   7  -2  -1 1675.86 53.5684   7
   7  -2  -1 1706.38 53.7562   1
   7  -2  -1 1713.50 51.9168  12
  -7  -2   1 1614.24 53.8879  11
   7   2  -1 1655.94 45.7629  10
  -7   2   1 1665.01 55.3399   2
   7   2  -1 1659.74 50.9440   7
   6  -2  -1 187.202 10.8632  12
  -6  -2   1 174.165 11.9170  11
  -6  -2   1 180.313 11.4437   2
  -6  -2   1 181.552 12.7534   6
   6  -2  -1 178.647 11.9452   1
   6  -2  -1 166.023 11.8246   7
   6   2  -1 182.584 8.19892  10
  -6   2   1 185.449 13.1797   2
   6   2  -1 157.277 10.1443   7
   5  -2  -1 218.962 12.2922   1
   5  -2  -1 250.498 11.6171  12
   5  -2  -1 219.295 9.32882   9
  -5  -2   1 222.944 13.0583   6
   5  -2  -1 209.097 12.0816   7
  -5  -2   1 237.364 12.4095  11
  -5  -2   1 256.693 12.4188   2
  -5   2   1 243.690 13.8621   2
   5   2  -1 235.751 9.26771  10
  -4  -2   1 520.832 19.2977  11
  -4  -2   1 509.767 19.8708   6
   4  -2  -1 544.059 18.2236  12
   4  -2  -1 534.544 19.9197   7
   4  -2  -1 548.413 17.2108   9
   4  -2  -1 539.994 19.5492   1
   4  -2  -1 527.966 14.3849   3
  -4   2   1 490.491 20.2802   2
   4   2  -1 516.849 16.3334  10
  -3  -2   1 219.728 10.3018   6
   3  -2  -1 226.257 10.6491   7
   3  -2  -1 231.765 9.15469   9
   3  -2  -1 213.599 9.78871   1
   3  -2  -1 208.027 8.55834  12
  -3  -2   1 233.910 10.6174  12
   3  -2  -1 206.043 9.79267   1
  -3  -2   1 218.278 9.56049  11
   3  -2  -1 230.401 9.49423   6
  -3   2   1 199.258 10.6858   2
   3   2  -1 214.363 8.22654  10
  -2  -2   1 28.5227 3.80623   1
   2  -2  -1 24.2363 3.14997   9
  -2  -2   1 24.4266 3.34207  12
  -2  -2   1 22.8332 3.51063   8
  -2  -2   1 27.5184 3.37716   6
   2  -2  -1 26.1133 2.39029  12
   2  -2  -1 25.9482 3.27387   1
   2  -2  -1 27.7155 2.96604   6
  -2  -2   1 22.2488 2.55051  11
  -2   2   1 26.5666 3.60589  13
   2   2  -1 29.1504 3.35691   9
   2   2  -1 26.2800 3.50122   1
   2   2  -1 30.0117 4.04604   4
  -2   2   1 13.3604 3.11206   7
  -2   2   1 33.3371 4.51627   2
   2   2  -1 23.0345 2.80056  10
  -1  -2   1 9266.53 239.283   6
  -1  -2   1 9298.65 240.893  11
  -1  -2   1 9893.48 240.213   8
   1  -2  -1 9895.07 239.768   1
   1  -2  -1 9347.79 239.855   9
  -1  -2   1 9185.03 238.654  12
   1  -2  -1 9872.38 237.760   6
  -1  -2   1 9553.18 239.624   1
   1  -2  -1 9632.27 239.563   5
  -1   2   1 9999.99 241.456   1
   1   2  -1 9399.65 239.085  10
   1   2  -1 9640.50 240.296   4
  -1   2   1 9802.49 239.641   7
  -1   2   1 9649.66 239.630  13
   1   2  -1 9312.07 239.737   9
   0  -2   1 155.147 6.38376   1
   0  -2  -1 167.588 7.10476   1
   0  -2  -1 160.904 6.04936   5
   0  -2   1 158.454 7.29959   9
   0  -2   1 174.725 7.54912   8
   0  -2   1 160.290 5.17219  12
   0  -2   1 163.915 4.64826   6
   0  -2   1 154.283 7.88231  13
   0  -2   1 164.688 6.45419   1
   0   2   1 174.027 7.14236   9
   0   2   1 149.537 8.69370   8
   0   2   1 169.682 6.60484   4
   0   2   1 162.914 6.94050   1
   0   2  -1 152.805 7.23879   4
  -1  -2  -1 1982.96 53.6018   8
   1  -2   1 1936.29 51.0114   1
   1  -2   1 1965.24 49.8360   6
   1  -2   1 2004.87 52.2163   9
   1  -2   1 1959.73 49.2515   5
  -1  -2  -1 1982.84 52.6181   1
   1  -2   1 1974.81 51.0865   1
  -1  -2  -1 1929.72 51.2711  11
   1   2   1 1954.21 51.2473   4
  -1   2  -1 1881.36 55.0837   4
   1   2   1 1972.22 52.3901   1
   1   2   1 1966.04 51.9526   9
  -2  -2  -1 258.390 10.4821  11
   2  -2   1 268.161 9.89420   1
   2  -2   1 274.987 10.1151   9
   2  -2   1 274.294 9.85834   1
   2  -2   1 268.818 11.1574   7
   2  -2   1 274.337 9.76231   6
  -2   2  -1 267.289 11.4727  13
   2   2   1 288.728 10.0685   9
   2   2   1 265.371 10.9476   1
   3  -2   1 8.43692 2.33085   1
  -3  -2  -1 3.13251 2.18109  11
   3  -2   1 3.92555 1.14286   3
   3  -2   1 1.64437 2.31039   7
   3  -2   1 4.20278 1.56817   9
   3  -2   1 3.44078 1.59263  12
   3  -2   1 3.26829 1.94191   1
  -3   2  -1 3.40748 3.06575   2
   3   2   1 3.79387 1.54384   9
   4  -2   1 231.319 6.23775   3
   4  -2   1 215.940 10.7180   1
   4  -2   1 223.234 10.3339  12
   4  -2   1 215.557 10.4075   1
   4  -2   1 225.660 11.6806   7
  -4  -2  -1 235.559 12.1430  11
   4  -2   1 243.956 8.99687   9
   4   2   1 231.512 8.58952   9
  -4   2  -1 229.536 13.2566   2
   5  -2   1 1509.92 45.7661   7
  -5  -2  -1 1472.65 46.9984   2
   5  -2   1 1525.87 45.1434   1
   5  -2   1 1458.22 40.0496   9
  -5  -2  -1 1485.87 46.8999  11
   5  -2   1 1505.27 44.5288  12
  -5   2  -1 1483.54 48.5932   2
   5   2   1 1493.27 42.6736   7
   6  -2   1 105.311 10.4074   7
  -6  -2  -1 109.213 11.4792   2
  -6  -2  -1 87.2195 9.83051  11
   6  -2   1 123.563 9.58774   1
   6  -2   1 99.8791 9.54954  12
   6  -2   1 118.891 5.33545   9
  -6   2  -1 150.893 12.3474   2
   6   2   1 108.303 7.93584   7
   6   2   1 108.341 3.95988  10
  -7  -2  -1 153.017 14.5434  11
  -7  -2  -1 161.428 13.0881   2
   7  -2   1 147.868 11.6873   1
   7  -2   1 146.493 13.2574   7
   7   2   1 145.718 10.1288   7
  -7   2  -1 169.340 16.5826   2
  -8  -2  -1 73.6671 11.0939  11
   8  -2   1 58.8754 9.36488   7
   8  -2   1 62.3366 9.26137   1
  -8  -2  -1 65.7956 10.6818   2
   8   2   1 67.9651 8.26714   7
  -8   2  -1 76.9944 12.5801   2
  -9  -2  -1 3.27774 4.92841   2
   9  -2   1 8.00437 5.57469   1
  -9  -2  -1 -0.3359 5.23949  11
   9  -2   1 2.89197 4.85604   7
   9   2   1 3.25154 4.36924   7
  -9   2  -1 -4.6180 3.67803   2
   9   2   1 -1.9600 5.34328   1
  10  -2   1 243.506 18.0362   7
 -10  -2  -1 193.380 20.2772   2
  10  -2   1 267.216 19.0711   1
 -10  -2  -1 247.573 20.1552  11
  10   2   1 242.420 15.6367   7
  10   2   1 233.163 21.8781   1
 -10   2  -1 232.661 23.5162   2
 -11  -2  -1 347.442 24.5319  11
  11  -2   1 287.972 21.7314   1
  11  -2   1 318.309 22.4555   7
  11   2   1 334.484 23.9587   1
 -11   2  -1 315.778 24.9855   2
  12  -2   1 -10.350 5.53376   7
  12  -2   1 3.72769 7.63101   1
 -12  -2  -1 -5.1210 5.49304  11
 -12   2  -1 -9.7339 6.62058   2
  12   2   1 0.87988 7.05764   1
  13  -3  -1 22.2368 10.6424   7
 -12  -3   1 9.70962 7.50682  11
  12  -3  -1 -11.676 5.57884   1
  12  -3  -1 13.9524 8.87996   7
 -12   3   1 -6.3350 7.10439   2
  11  -3  -1 11.9795 7.91914   7
 -11  -3   1 5.81674 7.13104  11
  11  -3  -1 2.97779 6.78985   1
 -11   3   1 8.26598 8.16848   2
 -10  -3   1 8.90639 6.62450  11
  10  -3  -1 13.0672 7.35244   7
  10  -3  -1 9.39041 6.42784   1
 -10   3   1 8.98109 7.49475   2
   9  -3  -1 122.397 14.4094   1
   9  -3  -1 100.085 12.8967   7
  -9  -3   1 114.943 13.6800  11
  -9   3   1 138.206 16.7768   2
   8  -3  -1 64.3733 9.67645   1
   8  -3  -1 62.4974 9.76324   7
  -8  -3   1 63.1961 9.58455  11
  -8   3   1 59.0978 10.4208   2
   8   3  -1 60.8058 5.38236  10
   7  -3  -1 5.44507 2.65610   9
   7  -3  -1 2.57880 3.15273  12
   7  -3  -1 -1.3602 3.27710   7
   7  -3  -1 0.03924 3.72448   1
  -7  -3   1 -1.0416 3.83005  11
   7   3  -1 4.53791 2.43514  10
  -7   3   1 1.22675 3.99063   2
   6  -3  -1 168.517 11.9595   1
   6  -3  -1 193.077 9.48800   9
  -6  -3   1 183.393 12.1120  11
   6  -3  -1 189.263 13.0933   7
   6  -3  -1 186.006 10.7178  12
  -6   3   1 182.163 13.8917   2
   6   3  -1 195.191 8.67875  10
  -5  -3   1 1110.76 36.6486  11
   5  -3  -1 1163.07 30.3404   3
   5  -3  -1 1179.91 34.9698  12
   5  -3  -1 1163.67 38.1040   7
   5  -3  -1 1141.33 34.2170   9
   5  -3  -1 1131.42 37.1398   1
  -5   3   1 1130.02 39.5670   2
   5   3  -1 1155.70 32.8298  10
   4  -3  -1 50.7587 6.43040   7
   4  -3  -1 40.6090 5.42722   1
   4  -3  -1 47.4087 4.51872  12
   4  -3  -1 44.1209 4.98348   9
  -4  -3   1 39.8426 5.73307   6
  -4  -3   1 47.3347 5.30111  11
   4   3  -1 41.6447 4.25354  10
  -4   3   1 45.7201 6.96910   2
   3  -3  -1 742.798 21.1775  12
   3  -3  -1 755.476 23.6874   9
  -3  -3   1 722.685 24.0394   6
   3  -3  -1 575.409 24.7416   1
   3  -3  -1 725.748 24.0847   1
  -3  -3   1 735.420 22.6919  11
   3  -3  -1 745.736 22.2788   6
  -3   3   1 764.573 24.9149  13
   3   3  -1 732.299 24.9846   4
  -3   3   1 736.847 26.2744   2
   3   3  -1 739.812 22.1782  10
   2  -3  -1 715.740 19.7935  12
  -2  -3   1 744.666 22.4983   6
   2  -3  -1 717.480 20.8358   6
  -2  -3   1 739.484 20.9480  11
   2  -3  -1 728.313 23.5335   9
   2  -3  -1 769.282 23.5697   1
   2  -3  -1 704.778 25.6045   1
  -2   3   1 742.752 23.8977  13
   2   3  -1 723.943 24.1317   4
   1  -3  -1 134.684 7.26689   1
   1  -3  -1 128.722 4.83976   5
  -1  -3   1 136.880 5.58631   6
  -1  -3   1 134.939 6.11023  12
   1  -3  -1 122.810 7.37185   9
  -1  -3   1 143.549 7.44343   1
  -1   3   1 128.987 8.25209   8
  -1   3   1 129.656 7.33481   4
  -1   3   1 134.548 7.27102  13
   1   3  -1 131.795 7.68144   4
   0  -3  -1 2959.81 76.2610   1
   0  -3   1 2827.06 75.1636   1
   0  -3   1 2755.40 76.5600   9
   0  -3  -1 2931.68 74.0499   5
   0  -3   1 2802.63 72.3754  12
   0  -3   1 2894.63 75.3215   1
   0   3   1 2874.76 76.4052  13
   0   3   1 2910.24 75.5027   4
   0   3  -1 2911.72 77.0184   4
   1  -3   1 434.001 14.9135   1
   1  -3   1 447.189 15.0332   1
   1  -3   1 462.540 16.3013   9
  -1  -3  -1 446.583 14.2286  11
   1  -3   1 454.544 11.9585   6
  -1   3  -1 451.463 16.6428  13
  -1   3  -1 438.736 16.7712   4
   1   3   1 444.655 15.1216   4
   2  -3   1 30.3379 2.94343   6
   2  -3   1 22.1077 3.52170   9
  -2  -3  -1 23.2372 3.24713  11
   2  -3   1 30.7794 3.78354   1
   2  -3   1 30.0478 4.42572   7
   2  -3   1 31.1122 2.16754  12
   2  -3   1 31.7712 3.61345   1
   2   3   1 30.7546 3.93999   4
  -2   3  -1 34.7359 4.83190  13
  -3  -3  -1 152.736 8.46807  11
   3  -3   1 158.398 8.34955   1
   3  -3   1 147.491 7.93046   9
   3  -3   1 165.256 7.00404  12
   3  -3   1 150.581 7.95689   1
   3  -3   1 159.261 9.26389   7
   3  -3   1 154.235 7.64791   6
  -3   3  -1 157.622 9.67014  13
   4  -3   1 23.3415 3.47215  12
   4  -3   1 19.1253 3.34442   9
   4  -3   1 19.7565 3.91392   1
   4  -3   1 20.9860 2.43270   3
  -4  -3  -1 14.7840 3.78635  11
   4  -3   1 17.5346 3.62504   1
   4  -3   1 22.9967 4.96454   7
  -4   3  -1 23.8180 5.83445   2
   5  -3   1 40.9535 4.59201   9
   5  -3   1 37.2922 1.77853   3
  -5  -3  -1 29.0858 5.63036  11
   5  -3   1 40.0411 6.40827   7
   5  -3   1 35.9437 5.18067  12
   5  -3   1 42.4024 6.10294   1
  -5   3  -1 36.5511 7.07179   2
   6  -3   1 1.09633 3.34586   1
   6  -3   1 2.36251 2.21142   9
   6  -3   1 1.02227 2.73940  12
   6  -3   1 5.35139 4.24842   7
  -6  -3  -1 2.60870 3.91872  11
  -6   3  -1 6.03210 5.30571   2
   7  -3   1 651.602 25.2650  12
  -7  -3  -1 643.197 28.1413  11
   7  -3   1 598.719 25.8606   1
   7  -3   1 619.560 19.7249   9
   7  -3   1 639.025 27.1811   7
  -7   3  -1 624.359 29.8672   2
   8  -3   1 312.194 18.8425   7
  -8  -3  -1 351.392 21.0330  11
   8  -3   1 369.608 19.9253   1
  -8   3  -1 322.623 22.0037   2
  -9  -3  -1 9.68471 5.50569  11
   9  -3   1 7.69966 5.48294   1
   9  -3   1 -0.3510 5.39017   7
  -9   3  -1 8.75874 7.03779   2
  10  -3   1 61.3356 11.0676   1
  10  -3   1 58.1273 11.6016   7
 -10  -3  -1 33.4130 9.58022  11
 -10   3  -1 47.1423 11.6261   2
  11  -3   1 22.6601 8.90170   1
 -11  -3  -1 -2.0706 4.59693  11
  11  -3   1 33.5985 9.89030   7
 -11   3  -1 18.0035 10.3731   2
  12  -3   1 18.5721 8.58488   1
 -12  -3  -1 16.1571 9.61062  11
  12  -3   1 18.5302 9.21346   7
 -12   3  -1 17.5468 9.95769   2
 -12  -4   1 -3.1125 4.70661  11
  12  -4  -1 9.48806 8.08619   1
  12  -4  -1 7.43263 8.66745   7
 -12   4   1 -3.7153 8.33106   2
 -11  -4   1 -6.9468 3.27533  11
  11  -4  -1 6.02456 6.74482   1
  11  -4  -1 -3.7455 6.70285   7
 -11   4   1 -3.6060 7.00089   2
  10  -4  -1 5.43420 6.70547   1
  10  -4  -1 0.26011 6.61284   7
 -10  -4   1 4.34512 6.22110  11
 -10   4   1 4.50231 6.16143   2
   9  -4  -1 70.0290 11.4484   1
  -9  -4   1 89.4766 12.5902  11
   9  -4  -1 77.4148 12.6220   7
  -9   4   1 87.4704 14.0764   2
   8  -4  -1 146.431 15.2861   7
   8  -4  -1 156.162 15.1322   1
  -8  -4   1 148.548 14.5961  11
   8  -4  -1 154.327 9.74657   9
  -8   4   1 167.915 18.3660   2
   7  -4  -1 197.764 11.5929  12
   7  -4  -1 206.740 11.0355   9
   7  -4  -1 187.392 13.8339   1
   7  -4  -1 208.815 14.7618   7
  -7  -4   1 202.697 13.5932  11
  -7   4   1 198.301 16.3537   2
   6  -4  -1 35.5560 5.44999   9
   6  -4  -1 22.9686 5.78113   1
   6  -4  -1 29.0246 2.68285   3
   6  -4  -1 40.6305 7.95598   7
   6  -4  -1 34.3414 5.19919  12
  -6  -4   1 28.9820 5.76016  11
  -6   4   1 20.5908 6.29469   2
   5  -4  -1 28.2266 4.08253  12
   5  -4  -1 35.9112 5.24986   9
  -5  -4   1 36.2409 5.51346  11
   5  -4  -1 42.7273 6.59539   1
   5  -4  -1 31.7808 6.58422   7
  -5   4   1 34.8112 7.76136   2
   5   4  -1 33.7431 6.60475   4
   4  -4  -1 4.28787 3.15142   1
  -4  -4   1 5.15181 2.57402  11
   4  -4  -1 7.05365 3.36432   9
   4  -4  -1 4.83971 1.95238  12
  -4   4   1 10.9890 5.14603   2
   4   4  -1 6.85735 3.83664   4
  -4   4   1 13.6151 4.44481  13
   3  -4  -1 703.423 21.5504   6
  -3  -4   1 696.192 21.9464  11
   3  -4  -1 689.224 24.4722   9
   3  -4  -1 727.075 20.0025  12
   3  -4  -1 683.680 24.5945   1
  -3   4   1 736.877 25.8196  13
   3   4  -1 733.880 25.8154   4
   2  -4  -1 81.9562 6.85997   9
   2  -4  -1 71.6736 8.49785   1
   2  -4  -1 88.9556 4.41970   6
  -2  -4   1 90.5843 4.42937  11
   2   4  -1 88.7840 6.85674   4
  -2   4   1 93.2340 7.37918  13
   1  -4  -1 438.498 12.9770   5
   1  -4  -1 424.817 16.8950   9
   1   4  -1 412.499 16.9067   4
  -1   4   1 442.439 17.1956  13
  -1   4   1 439.635 18.4155   8
  -1   4   1 413.987 16.5650   4
   0  -4   1 218.608 12.9967   9
   0  -4  -1 246.638 9.39515   5
   0  -4   1 218.210 10.4760   1
   0  -4   1 235.675 10.6968   1
   0   4   1 241.943 10.9266   4
   0   4  -1 252.025 12.2357   4
   0   4  -1 227.519 12.0105  13
   0   4   1 224.072 11.5131  13
  -1  -4  -1 2.53302 1.97367   5
   1  -4   1 1.76184 2.08800   1
   1  -4   1 5.09550 2.41694   1
   1  -4   1 0.92103 2.38719   9
  -1   4  -1 0.86596 2.23979   4
   1   4   1 3.36637 2.12663   4
  -1   4  -1 3.84051 3.20354  13
   2  -4   1 26.8489 4.09772   1
  -2  -4  -1 22.2251 3.20565  11
   2  -4   1 17.6176 3.41499   1
   2  -4   1 24.7447 2.39199   6
   2  -4   1 23.4900 4.34377   9
   2   4   1 34.6397 4.53548   4
  -2   4  -1 24.7887 4.95518  13
  -3  -4  -1 49.8121 5.38748  11
   3  -4   1 53.3250 5.83747   1
   3  -4   1 51.6637 6.72731   7
   3  -4   1 65.2311 6.29871   1
   3  -4   1 59.0896 3.44923  12
   3  -4   1 48.8979 5.84218   9
   3  -4   1 52.9043 4.74800   6
   3   4   1 51.5330 5.98189   4
  -3   4  -1 60.2917 7.67216  13
  -4  -4  -1 531.011 20.6988  11
   4  -4   1 491.106 19.9257   1
   4  -4   1 534.550 17.5548  12
   4  -4   1 584.589 20.9746   1
   4  -4   1 565.377 20.2964   9
   4  -4   1 546.458 22.6212   7
   4   4   1 548.412 21.2826   4
  -4   4  -1 561.212 23.1474  13
   5  -4   1 225.353 14.3658   7
   5  -4   1 239.814 12.9433   1
  -5  -4  -1 206.612 12.7323  11
   5  -4   1 222.778 11.4632   9
   5  -4   1 237.049 8.86836   3
   5  -4   1 234.267 10.7923  12
  -5   4  -1 255.114 16.1802   2
   6  -4   1 28.7229 5.09572  12
   6  -4   1 37.5776 7.27587   7
   6  -4   1 28.9648 4.72188   9
  -6  -4  -1 29.0613 6.36613  11
   6  -4   1 26.5281 5.74641   1
  -6   4  -1 38.5297 9.31344   2
   7  -4   1 36.6125 7.40491   1
   7  -4   1 45.5545 6.78253  12
   7  -4   1 35.8282 5.12176   9
   7  -4   1 40.7529 8.31719   7
  -7  -4  -1 29.4598 7.00581  11
  -7   4  -1 30.6559 8.84669   2
  -8  -4  -1 118.981 13.5868  11
   8  -4   1 91.9989 12.6367   7
   8  -4   1 97.0983 11.6300   1
  -8   4  -1 81.9311 13.5265   2
   9  -4   1 4.62506 6.40739   7
  -9  -4  -1 4.40844 5.21603  11
   9  -4   1 5.31817 5.67085   1
  -9   4  -1 1.61117 6.85726   2
 -10  -4  -1 9.14425 5.22688  11
  10  -4   1 13.4043 7.84649   7
  10  -4   1 25.5058 7.91246   1
 -10   4  -1 9.12300 9.00667   2
  11  -4   1 79.9534 14.1222   1
 -11  -4  -1 71.8317 13.1497  11
  11  -4   1 78.1182 14.0423   7
 -11   4  -1 68.6117 14.6388   2
  12  -4   1 0.56415 7.63236   7
 -12  -4  -1 3.62771 7.39009  11
  12  -4   1 1.08197 7.40575   1
 -12   4  -1 -10.928 7.51825   2
  12  -5  -1 12.5144 8.19069   1
  12  -5  -1 -4.5665 6.73987   7
 -12  -5   1 8.27304 6.75612  11
 -12   5   1 9.17148 10.2731   2
  11  -5  -1 88.5902 14.4499   1
  11  -5  -1 80.0766 15.0105   7
 -11  -5   1 88.5192 13.8155  11
 -11   5   1 95.6346 17.6074   2
 -10  -5   1 9.30890 6.54350  11
  10  -5  -1 6.29110 6.36362   1
  10  -5  -1 29.3232 9.93973   7
 -10   5   1 6.18352 8.25342   2
  -9  -5   1 5.41745 5.56083  11
   9  -5  -1 12.9006 7.59574   7
   9  -5  -1 5.58052 6.23500   1
  -9   5   1 4.75822 7.24505   2
  -8  -5   1 159.807 15.0817  11
   8  -5  -1 150.491 16.0126   7
   8  -5  -1 158.422 15.9609   1
   8  -5  -1 172.980 10.9471   9
  -8   5   1 156.236 18.3465   2
   8   5  -1 155.177 16.6184   4
   7  -5  -1 99.0717 11.8172   1
  -7  -5   1 89.4725 10.3330  11
   7  -5  -1 92.1724 11.6626   7
   7  -5  -1 70.7739 8.29411   9
   7  -5  -1 83.8609 8.26920  12
  -7   5   1 79.8522 12.9283   2
   7   5  -1 65.6406 10.8216   4
   6  -5  -1 46.7853 7.74148   1
   6  -5  -1 55.4749 9.62635   7
  -6  -5   1 42.2839 6.72491  11
   6  -5  -1 53.1335 7.20156   9
   6  -5  -1 53.6530 4.90756   3
   6  -5  -1 39.9753 5.29078  12
   6   5  -1 52.1909 8.84310   4
  -6   5   1 42.9558 9.86883   2
   5  -5  -1 357.837 16.7154   9
   5  -5  -1 365.977 17.7578   1
  -5  -5   1 358.739 15.8131  11
   5  -5  -1 346.397 12.9707  12
   5   5  -1 328.328 18.0867   4
  -5   5   1 349.377 20.6285   2
  -5   5   1 355.423 18.7586  13
   4  -5  -1 711.294 27.2647   9
  -4  -5   1 775.744 25.2055  11
   4  -5  -1 761.558 21.9100  12
   4  -5  -1 776.074 28.2182   1
   4   5  -1 812.668 29.6243   4
  -4   5   1 778.778 29.5176  13
   3  -5  -1 88.5946 8.85088   9
   3  -5  -1 96.2487 8.83972   1
  -3  -5   1 88.1337 5.51996  11
   3  -5  -1 91.9824 5.21746   6
  -3   5   1 92.9200 9.49845  13
   3   5  -1 84.5201 9.00490   4
   2  -5  -1 70.9654 2.72843   5
   2  -5  -1 69.6205 8.97684   1
   2  -5  -1 59.8466 7.40942   9
  -2   5   1 69.7981 7.89178  13
   2   5  -1 66.4960 7.68812   4
   1  -5  -1 2.74250 1.46976   5
   1  -5  -1 3.36740 2.69165   9
  -1   5   1 4.87399 3.39651   4
   1   5  -1 5.45419 2.90262   4
  -1   5   1 1.49346 2.63261  13
   0  -5  -1 34.0349 3.89811   5
   0  -5   1 18.9190 5.11058   9
   0  -5   1 34.1330 5.10669   1
   0   5  -1 30.0048 5.69853  13
   0   5   1 37.4246 5.53090   4
   0   5  -1 39.9427 6.27657   4
   0   5   1 30.3101 5.23314  13
   1  -5   1 1228.98 40.1059   9
  -1  -5  -1 1254.29 37.4399   5
   1  -5   1 1299.77 38.7038   1
  -1   5  -1 1257.35 40.9838   4
  -1   5  -1 1241.35 40.6350  13
   1   5   1 1278.14 38.8269   4
   2  -5   1 1450.71 45.2657   9
   2  -5   1 1451.14 43.7572   1
   2  -5   1 1478.96 37.0433   6
   2   5   1 1480.09 44.2190   4
  -2   5  -1 1482.67 46.7216  13
   3  -5   1 181.734 10.6949   1
   3  -5   1 210.246 11.9871   9
   3  -5   1 197.964 7.97194   6
  -3  -5  -1 206.054 10.1686  11
  -3   5  -1 188.298 12.5550  13
   3   5   1 208.121 11.5251   4
   4  -5   1 6.64803 3.44696   1
   4  -5   1 7.21648 1.86911  12
   4  -5   1 13.8038 5.09924   7
  -4  -5  -1 7.82733 3.57651  11
   4  -5   1 1.62270 3.40057   9
   4   5   1 3.81566 3.43972   4
  -4   5  -1 9.08251 4.73790  13
   5  -5   1 29.6578 7.14475   7
   5  -5   1 12.4745 4.29173   9
   5  -5   1 22.4578 5.52373   1
  -5  -5  -1 14.8485 4.22386  11
   5  -5   1 14.8286 3.14820  12
   5   5   1 14.3444 4.85876   4
  -6  -5  -1 26.7682 6.12460  11
   6  -5   1 19.1538 4.86408   9
   6  -5   1 18.4888 6.62781   7
   6  -5   1 4.88788 4.32642   1
   6  -5   1 24.1724 4.33904  12
  -6   5  -1 10.5831 6.66065   2
   6   5   1 19.1682 5.78013   4
  -7  -5  -1 97.9443 11.7232  11
   7  -5   1 110.789 13.2447   7
   7  -5   1 138.846 13.4435   1
  -7  -5  -1 94.7456 12.6336   5
   7  -5   1 105.531 8.50229   9
   7   5   1 116.198 12.9354   4
  -7   5  -1 121.946 16.2274   2
   8  -5   1 514.082 27.5671   7
  -8  -5  -1 543.268 27.1953  11
   8  -5   1 578.396 27.0954   1
  -8   5  -1 648.035 33.4292   2
  -9  -5  -1 74.4934 11.7894  11
   9  -5   1 67.2919 11.8521   7
   9  -5   1 51.6955 9.98171   1
  -9   5  -1 42.6698 11.1495   2
  10  -5   1 -8.6262 5.64912   7
  10  -5   1 6.56454 6.76894   1
 -10  -5  -1 11.5993 7.09006  11
 -10   5  -1 2.13710 6.79774   2
 -11  -5  -1 12.4181 8.51232  11
  11  -5   1 1.01899 7.04984   1
  11  -5   1 9.12572 8.62485   7
 -11   5  -1 -4.7534 5.67637   2
 -11  -6   1 2.93087 5.76693  11
  11  -6  -1 -0.0494 5.99311   1
  11  -6  -1 8.94061 8.86714   7
  11   6  -1 -6.6588 6.49898   4
 -11   6   1 9.25140 10.3730   2
 -10  -6   1 16.9016 7.18306  11
  10  -6  -1 24.5573 9.96695   7
  10  -6  -1 9.04683 7.28057   1
 -10   6   1 4.52417 8.79780   2
  10   6  -1 12.4368 8.36318   4
   9  -6  -1 3.00615 5.58087   7
  -9  -6   1 -3.5653 3.65980  11
   9  -6  -1 -6.8726 5.28519   1
  -9   6   1 -4.1788 6.65903   2
   9   6  -1 1.11071 6.12009   4
   8  -6  -1 140.343 16.0448   7
  -8  -6   1 157.904 14.6446  11
   8  -6  -1 141.269 12.7443   9
   8  -6  -1 131.377 14.6729   1
  -8   6   1 171.318 20.0105   2
   8   6  -1 156.739 16.7006   4
   7  -6  -1 478.754 21.4611   9
  -7  -6   1 510.211 22.6432  11
   7  -6  -1 457.788 25.2671   7
   7  -6  -1 447.959 23.3968   1
   7   6  -1 479.279 25.1531   4
  -7   6   1 464.401 27.1265   2
   6  -6  -1 234.231 15.1859   1
   6  -6  -1 185.732 17.0343   7
   6  -6  -1 230.464 13.7340   9
   6  -6  -1 162.014 8.66052  12
  -6  -6   1 228.786 13.2097  11
   6   6  -1 236.621 16.0275   4
  -6   6   1 217.692 18.0449   2
   5  -6  -1 14.2911 2.43479  12
  -5  -6   1 12.8069 3.86570  11
   5  -6  -1 11.7575 4.72756   9
   5  -6  -1 15.2667 5.31088   1
   5   6  -1 15.6867 5.89939   4
  -5   6   1 12.5155 6.04073  13
  -5   6   1 12.7699 8.34128   2
   4  -6  -1 163.295 12.0330   1
  -4  -6   1 173.203 8.94141  11
   4  -6  -1 162.812 11.7680   9
   4  -6  -1 147.241 7.75778   6
   4   6  -1 153.486 12.0551   4
  -4   6   1 145.856 13.8619  13
  -3  -6   1 40.8481 3.92136  11
   3  -6  -1 30.1696 6.29946   9
   3  -6  -1 42.6183 6.93214   1
   3   6  -1 31.3603 6.52394   4
  -3   6   1 30.1906 6.31570  13
   2  -6  -1 3.03425 3.52137   9
   2  -6  -1 4.32074 1.11324   5
   2   6  -1 6.44621 4.22274   4
  -2   6   1 6.46760 4.52507  13
   1  -6  -1 639.238 19.2886   5
   1  -6  -1 637.992 25.6333   9
  -1   6   1 609.424 24.7125   4
   1   6  -1 634.992 25.4802   4
   1   6  -1 609.146 25.5488  13
  -1   6   1 631.375 25.3488  13
   0  -6  -1 83.0668 5.84928   5
   0  -6   1 61.6965 7.58789   1
   0   6  -1 81.2884 9.38060   4
   0   6   1 74.1652 8.30607   4
   0   6  -1 66.7412 8.91845  13
   0   6   1 90.9059 9.64740  13
   1  -6   1 34.0283 5.79727   1
   1  -6   1 38.5689 6.57259   9
  -1  -6  -1 34.7527 5.12735   5
   1   6   1 28.5774 6.56309  13
   1   6   1 27.0184 5.34947   4
  -1   6  -1 29.2195 6.53973   4
  -1   6  -1 30.3009 6.32996  13
   2  -6   1 30.6988 5.48758   1
  -2  -6  -1 33.1525 5.62263   5
   2  -6   1 19.2463 4.81250   9
   2   6   1 31.4620 5.83360   4
  -2   6  -1 37.5965 7.73597  13
   3  -6   1 8.30535 4.48515   9
   3  -6   1 21.8371 2.27792   6
   3  -6   1 14.8902 4.47730   1
  -3  -6  -1 12.4394 4.82261   5
  -3  -6  -1 21.8710 3.93783  11
  -3   6  -1 27.0271 7.07178  13
   3   6   1 16.3187 4.72768   4
   4  -6   1 293.694 11.6878   6
   4  -6   1 308.169 15.9394   1
   4  -6   1 298.865 16.1457   9
  -4  -6  -1 316.627 14.3354  11
   4   6   1 314.769 16.2963   4
  -4   6  -1 290.974 18.1249  13
  -5  -6  -1 1867.80 56.5242  11
   5  -6   1 1854.86 49.4900  12
   5  -6   1 1886.73 61.4632   7
   5  -6   1 1868.40 57.8288   1
  -5  -6  -1 1921.27 60.4977   5
   5  -6   1 1900.57 57.8373   9
   5   6   1 1885.14 58.6970   4
  -5   6  -1 1824.11 61.5103  13
  -6  -6  -1 -3.0364 2.65741   5
   6  -6   1 -0.7933 3.84004   1
  -6  -6  -1 1.36280 4.12944  11
   6  -6   1 -3.3377 3.47937   7
   6  -6   1 -3.8348 3.50718   9
   6   6   1 3.08587 5.00139   4
   7  -6   1 87.3804 11.3589   1
  -7  -6  -1 97.0634 12.6495   5
   7  -6   1 101.606 13.6282   7
  -7  -6  -1 85.0123 11.0277  11
   7  -6   1 99.6997 10.2985   9
  -7   6  -1 93.7409 15.0104   2
   7   6   1 114.837 13.0136   4
  -8  -6  -1 145.171 15.0636  11
   8  -6   1 171.790 18.1144   7
   8  -6   1 137.802 14.7415   1
  -8  -6  -1 147.365 16.7332   5
   8   6   1 152.374 16.1364   4
  -8   6  -1 151.344 19.7579   2
  -9  -6  -1 116.860 14.8039  11
   9  -6   1 133.386 17.0839   7
   9  -6   1 119.683 14.8789   1
   9   6   1 126.826 15.5502   4
  -9   6  -1 100.555 17.2379   2
 -10  -6  -1 154.011 17.8911  11
  10  -6   1 192.937 21.4884   7
  10  -6   1 192.360 19.5043   1
 -10   6  -1 198.675 24.5040   2
  10   6   1 169.913 18.5588   4
  11  -6   1 67.0337 14.9321   7
 -11  -6  -1 82.8959 14.1972  11
  11  -6   1 67.5722 13.2065   1
 -11   6  -1 60.0766 15.7896   2
  11   6   1 54.4038 12.5418   4
  11  -7  -1 -7.5467 7.08665   7
  11  -7  -1 0.47330 7.04337   1
 -11   7   1 12.6341 10.7522   2
  11   7  -1 -5.1910 8.90495   4
 -10  -7   1 252.149 19.4074  11
 -10  -7   1 302.592 23.5974   5
  10  -7  -1 296.588 22.1005   1
  10  -7  -1 291.332 26.9521   7
  10   7  -1 266.825 22.0145   4
 -10   7   1 216.027 26.3544   2
  -9  -7   1 10.8864 6.31000  11
   9  -7  -1 4.39512 5.81470   1
   9  -7  -1 8.02867 8.19909   7
   9   7  -1 3.21142 6.35520   4
  -9   7   1 20.6100 10.2001   2
  -8  -7   1 34.0476 7.49055  11
   8  -7  -1 13.9031 6.64028   1
   8  -7  -1 17.0609 5.84367   9
   8  -7  -1 21.7578 9.00620   7
   8   7  -1 8.74830 6.54787   4
  -8   7   1 3.81930 7.96826   2
   7  -7  -1 213.915 14.5811   9
   7  -7  -1 205.844 19.5453   7
   7  -7  -1 205.955 16.2363   1
  -7  -7   1 199.954 13.8190  11
  -7   7   1 205.445 22.1721   2
   7   7  -1 207.341 16.7246   4
   6  -7  -1 22.9651 6.38961   9
  -6  -7   1 28.6041 5.77001  11
   6  -7  -1 28.2718 7.23761   1
   6   7  -1 29.8034 8.01230   4
  -6   7   1 26.5536 11.5928   2
  -6   7   1 35.5939 8.51963  13
   5  -7  -1 -3.0285 3.66846   9
  -5  -7   1 0.90264 2.65783  11
   5  -7  -1 2.37982 4.21167   1
   5   7  -1 -2.0594 4.24002   4
  -5   7   1 3.59860 5.37769  13
   4  -7  -1 10.8905 5.25083   9
  -4  -7   1 19.0237 3.46639  11
   4  -7  -1 20.1654 6.19674   1
  -4   7   1 16.2215 5.82280  13
   4   7  -1 24.0145 6.67460   4
   3  -7  -1 123.125 12.5055   9
   3  -7  -1 108.793 11.3641   1
   3   7  -1 139.456 11.7310   4
  -3   7   1 128.323 13.5390  13
   2  -7  -1 296.838 16.8660   9
   2  -7  -1 270.507 8.58256   5
   2   7  -1 283.811 17.8824  13
  -2   7   1 262.049 16.3299  13
   2   7  -1 279.195 16.5308   4
   1  -7  -1 71.4416 5.18021   5
   1  -7  -1 67.1658 9.19559   9
  -1   7   1 66.7701 9.60365  13
   1   7  -1 81.7681 10.4743  13
  -1   7   1 74.4842 9.50372   4
   1   7  -1 75.2627 9.89217   4
   0  -7   1 9.16280 4.62494   1
   0  -7  -1 -0.7110 2.23339   5
   0   7   1 0.64029 4.84695  13
   0   7  -1 -1.9901 3.59242  13
   0   7  -1 0.95759 4.58453   4
   0   7   1 1.92460 4.07049   4
   1  -7   1 186.631 8.00670   5
   1  -7   1 196.212 12.8220   1
   1  -7   1 207.054 13.7698   9
  -1  -7  -1 199.650 11.2391   5
   1   7   1 226.061 15.3331  13
   1   7   1 179.932 12.4642   4
  -1   7  -1 199.038 14.8054  13
  -1   7  -1 199.915 14.5016   4
   2  -7   1 3.14770 3.59200   1
  -2  -7  -1 1.00402 3.16099   5
   2  -7   1 1.08808 4.17108   9
  -2   7  -1 1.21081 5.15689  13
   2   7   1 -6.5740 3.48344   4
   3  -7   1 67.5427 8.99096   1
   3  -7   1 49.3882 8.33914   9
  -3  -7  -1 96.6621 10.2894   5
   3   7   1 77.0490 9.32391   4
  -3   7  -1 67.8860 10.5839  13
   4  -7   1 204.515 14.7527   9
  -4  -7  -1 224.430 11.8070  11
   4  -7   1 210.950 14.3211   1
  -4  -7  -1 194.866 14.0523   5
   4   7   1 206.107 13.8399   4
  -4   7  -1 188.740 17.4334  13
   5  -7   1 229.202 15.2808   1
   5  -7   1 229.040 15.3153   9
  -5  -7  -1 250.720 13.6284  11
  -5  -7  -1 224.457 15.9556   5
  -5   7  -1 246.693 18.0990  13
   5   7   1 222.606 14.9600   4
   6  -7   1 393.005 23.2306   7
  -6  -7  -1 402.762 23.1823   5
   6  -7   1 428.177 21.7488   1
   6  -7   1 438.390 21.3268   9
  -6  -7  -1 393.872 19.8679  11
   6   7   1 430.104 22.1353   4
   7  -7   1 46.6362 8.17782   9
   7  -7   1 57.7179 11.5230   7
   7  -7   1 49.1541 9.25002   1
  -7  -7  -1 36.9457 8.82607   5
  -7  -7  -1 31.6053 7.22985  11
   7   7   1 40.8922 8.68478   4
   8  -7   1 12.0242 6.46973   1
  -8  -7  -1 4.26029 5.29274   5
  -8  -7  -1 11.1412 5.93747  11
   8  -7   1 6.26860 5.74488   7
   8   7   1 18.0487 7.84326   4
  -8   7  -1 15.7717 10.5699   2
   9  -7   1 13.4085 7.55041   1
  -9  -7  -1 35.8431 9.47725  11
   9  -7   1 31.4685 10.3627   7
  -9  -7  -1 23.9929 9.46692   5
  -9   7  -1 37.2934 13.0484   2
   9   7   1 24.9756 9.27047   4
 -10  -7  -1 176.789 21.0109   5
 -10  -7  -1 198.482 20.3371  11
  10  -7   1 176.727 21.5373   7
  10  -7   1 224.128 21.2616   1
 -10   7  -1 200.635 25.3480   2
  10   7   1 104.954 15.8083   4
  10  -8  -1 169.281 19.9886   1
 -10  -8   1 149.007 19.4377   5
  10  -8  -1 152.850 20.2232   7
  10   8  -1 126.722 17.7774   4
 -10   8   1 87.7765 18.5916   2
   9  -8  -1 -2.4055 7.57679   7
   9  -8  -1 10.0288 7.91190   1
  -9  -8   1 11.0697 7.73349   5
  -9   8   1 8.29664 9.15798   2
   9   8  -1 1.50803 7.25510   4
   8  -8  -1 162.014 17.3428   1
   8  -8  -1 136.173 14.8741   9
   8  -8  -1 102.348 15.8804   7
  -8   8   1 84.7678 16.1411   2
   8   8  -1 125.498 16.0659   4
   7  -8  -1 213.880 19.8012   1
   7  -8  -1 211.807 15.7445   9
   7   8  -1 223.823 17.8710   4
  -7   8   1 255.837 26.4067   2
   6  -8  -1 12.3848 6.36823   9
   6  -8  -1 11.2992 6.38659   1
   6   8  -1 5.08628 5.65109   4
  -6   8   1 2.52361 5.84002  13
   5  -8  -1 263.424 17.5277   1
   5  -8  -1 236.639 16.9013   9
  -5   8   1 255.728 18.2898  13
   5   8  -1 263.291 18.0150   4
   4  -8  -1 2.98359 5.30401   9
   4  -8  -1 14.0051 6.03612   1
   4   8  -1 14.1502 6.70369   4
  -4   8   1 11.8547 6.91587  13
   3  -8  -1 3.77600 4.75515   1
   3  -8  -1 6.63978 5.29734   9
   3   8  -1 10.4141 8.13227  13
  -3   8   1 -0.0721 5.44685  13
   3   8  -1 -1.2376 3.93335   4
   2  -8  -1 337.048 20.0408   9
   2   8  -1 360.391 21.2164  13
  -2   8   1 317.832 19.9512  13
   2   8  -1 322.552 19.2511   4
   1  -8  -1 265.151 11.1043   5
   1  -8  -1 276.423 17.9739   9
  -1   8   1 273.851 18.1533  13
   1   8  -1 251.715 16.9524   4
   1   8  -1 267.715 17.6913  13
  -1   8   1 281.368 17.2935   4
   0  -8   1 191.414 13.6790   1
   0  -8  -1 175.233 9.80971   5
   0  -8   1 167.387 9.27606   5
   0   8  -1 186.447 14.7678   4
   0   8  -1 186.418 14.6144  13
   0   8   1 154.375 12.6463   4
   0   8   1 174.750 16.4205  13
   1  -8   1 187.615 8.19215   5
   1  -8   1 205.126 14.0602   1
  -1  -8  -1 187.507 11.1797   5
   1  -8   1 159.604 15.3446   9
   1   8   1 167.682 12.9812   4
   1   8   1 195.539 15.4062  13
  -1   8  -1 185.994 17.3803  13
  -1   8  -1 193.387 15.4775   4
   2  -8   1 90.5344 11.5882   9
  -2  -8  -1 83.1624 9.26696   5
   2  -8   1 87.2255 10.3678   1
   2   8   1 84.0605 10.5580   4
  -2   8  -1 79.6283 12.0488  13
   2   8   1 73.8585 11.2367  13
   3  -8   1 8.39655 4.98747   1
   3  -8   1 -8.3316 3.51127   9
  -3  -8  -1 -3.2963 3.46099   5
  -3   8  -1 4.46229 4.73887  13
   3   8   1 -1.8981 4.44656   4
   4  -8   1 25.5453 7.25883   9
   4  -8   1 34.3309 7.38965   1
  -4  -8  -1 31.5195 7.42201   5
   4   8   1 47.5978 8.21977   4
  -4   8  -1 21.1590 7.14148  13
   5  -8   1 37.1224 7.86835   9
  -5  -8  -1 35.8567 8.72071   5
   5  -8   1 53.9982 9.36829   1
   5   8   1 40.7793 8.89385   4
  -5   8  -1 49.4035 10.6310  13
   6  -8   1 30.3467 9.45638   7
  -6  -8  -1 18.9606 5.33001  11
   6  -8   1 25.6563 7.31310   1
   6  -8   1 20.8880 7.46234   9
  -6  -8  -1 18.5503 7.16989   5
  -6   8  -1 14.0622 6.90903  13
   6   8   1 19.3240 6.66322   4
   7  -8   1 9.29427 6.10662   7
  -7  -8  -1 -3.6604 5.32002   5
   7  -8   1 -3.1659 4.50561   1
   7  -8   1 0.01740 4.80543   9
   7   8   1 -0.1154 4.86511   4
   8  -8   1 -11.005 5.95676   7
   8  -8   1 2.80489 5.95825   1
  -8  -8  -1 0.04953 6.10731   5
   8   8   1 4.44461 5.80478   4
  -9  -8  -1 7.02130 6.01036   5
   9  -8   1 -3.6527 5.74238   1
   9  -8   1 5.33194 7.92602   7
  -9   8  -1 3.24213 8.16328   2
  10  -8   1 -1.3805 7.97767   7
  10  -8   1 2.36972 6.78430   1
 -10  -8  -1 6.06013 8.38444   5
 -10   8  -1 -0.1879 6.31737   2
   9  -9  -1 139.194 20.3436   7
   9  -9  -1 142.224 18.6110   1
  -9  -9   1 162.524 20.0349   5
   9   9  -1 111.693 16.6558   4
  -9   9   1 106.116 20.2584   2
   8  -9  -1 15.6882 7.32404   9
   8  -9  -1 27.3844 8.90917   1
  -8  -9   1 31.7763 9.95998   5
   8   9  -1 18.4129 8.05647   4
  -8   9   1 18.0199 11.7442   2
  -7  -9   1 5.87577 5.36656   5
   7  -9  -1 -2.1297 5.11296   1
   7  -9  -1 4.00775 5.69537   9
   7   9  -1 3.66490 6.37204   4
  -6  -9   1 -5.0650 4.77636   5
   6  -9  -1 3.61298 5.66376   1
   6  -9  -1 6.77031 5.90413   9
  -6   9   1 10.7163 7.90214  13
   6   9  -1 -4.6172 4.88565   4
   5  -9  -1 17.9287 7.10762   1
   5  -9  -1 13.6319 6.65907   9
  -5   9   1 15.9886 7.18828  13
   5   9  -1 20.3475 7.54596   4
   4  -9  -1 62.6491 10.2277   1
   4  -9  -1 68.3665 11.5001   9
   4   9  -1 65.0844 10.9904   4
  -4   9   1 49.3733 10.7447  13
   3  -9  -1 308.540 20.4223   9
   3  -9  -1 294.457 19.1736   1
  -3   9   1 282.805 20.5548  13
   3   9  -1 321.239 20.1921   4
   3   9  -1 272.959 20.5982  13
   2  -9  -1 394.446 23.6626   9
  -2  -9   1 434.761 19.7350   5
   2   9  -1 419.964 23.4683   4
   2   9  -1 383.077 23.6621  13
  -2   9   1 465.810 25.5255  13
  -1  -9   1 26.4598 5.36299   5
   1  -9  -1 21.7717 7.59029   9
   1   9  -1 18.0893 7.60453  13
  -1   9   1 12.4232 7.43339  13
   1   9  -1 13.7807 6.69913   4
   0  -9   1 12.9269 3.67105   5
   0  -9  -1 18.4403 4.42826   5
   0  -9   1 5.15189 4.86637   1
   0   9  -1 31.7950 8.10362   4
   0   9   1 18.6222 6.87776   4
   0   9  -1 17.0474 6.74481  13
   0   9   1 7.45295 5.42950  13
   1  -9   1 -0.8982 4.13508   1
  -1  -9  -1 2.20307 3.53912   5
   1  -9   1 -0.6501 4.87114   9
   1   9   1 -4.0152 5.03899  13
  -1   9  -1 0.57265 5.83358  13
   1   9   1 -0.2101 4.27112   4
  -1   9  -1 -3.9754 4.85219   4
   2  -9   1 180.721 17.4942   9
  -2  -9  -1 180.212 12.4719   5
   2  -9   1 189.575 14.4954   1
   2   9   1 175.358 14.5637   4
   2   9   1 186.371 18.1472  13
  -2   9  -1 182.544 18.3490  13
   3  -9   1 26.1914 7.95105   9
  -3  -9  -1 4.31305 5.30921   5
   3  -9   1 13.0220 6.29656   1
  -3   9  -1 9.44639 6.97983  13
   3   9   1 10.0001 7.34540  13
   3   9   1 25.1169 6.89169   4
  -4  -9  -1 32.6126 7.84671   5
   4  -9   1 32.8409 8.41585   9
   4  -9   1 28.4485 7.25931   1
   4   9   1 25.0592 7.58744   4
  -4   9  -1 14.3447 8.10932  13
   5  -9   1 16.0964 7.06242   9
  -5  -9  -1 9.81924 6.57543   5
   5  -9   1 15.6968 6.42984   1
  -5   9  -1 27.1202 9.24788  13
   5   9   1 24.7895 7.69994   4
  -6  -9  -1 95.0303 13.8801   5
   6  -9   1 102.253 13.2724   1
   6  -9   1 111.318 14.1324   9
  -6   9  -1 112.387 16.5346  13
   6   9   1 128.521 14.6315   4
  -7  -9  -1 55.9137 11.8545   5
   7  -9   1 67.3271 11.0041   9
   7  -9   1 59.7272 12.3227   7
   7  -9   1 74.4052 12.2532   1
   7   9   1 40.3774 10.1869   4
   8  -9   1 61.4335 13.1146   7
   8  -9   1 59.4028 11.6309   1
  -8  -9  -1 51.4461 12.3049   5
   9  -9   1 10.1709 8.03902   1
   9  -9   1 0.86418 6.63430   7
  -9  -9  -1 16.9718 8.51621   5
  -8 -10   1 1.51950 6.53320   5
   8 -10  -1 5.32041 6.94724   9
   8 -10  -1 2.66248 7.07807   1
   8  10  -1 -0.3871 7.84589   4
   7 -10  -1 61.5394 12.2547   1
  -7 -10   1 25.8668 9.03528   5
   7 -10  -1 52.9985 10.8825   9
   7  10  -1 27.7193 9.48966   4
   6 -10  -1 71.3366 12.4246   1
  -6 -10   1 79.3725 12.8643   5
   6 -10  -1 72.3202 12.5398   9
   6  10  -1 66.2868 12.7318   4
  -6  10   1 72.6552 14.1838  13
   5 -10  -1 4.13822 5.85442   9
  -5 -10   1 18.3252 7.76514   5
   5 -10  -1 13.2792 7.27778   1
  -5  10   1 17.9145 9.18736  13
   5  10  -1 5.67061 6.55787   4
   4 -10  -1 -5.0281 4.27623   1
   4 -10  -1 2.39534 6.00464   9
  -4 -10   1 5.91889 5.29460   5
   4  10  -1 -1.6998 4.98645   4
   4  10  -1 -4.5540 4.38775  13
  -4  10   1 2.17052 7.01458  13
   3 -10  -1 -6.5647 4.95939   9
   3 -10  -1 5.23725 6.19811   1
  -3 -10   1 0.35809 4.06336   5
   3  10  -1 -5.0879 4.76652   4
   3  10  -1 12.4925 8.41124  13
  -3  10   1 3.29970 7.10878  13
   2 -10  -1 90.9184 13.5466   9
  -2 -10   1 110.857 11.3556   5
   2  10  -1 88.9964 14.4453  13
  -2  10   1 85.7534 13.6613  13
   2  10  -1 97.2548 13.6066   4
   1 -10  -1 119.351 15.3088   9
  -1 -10   1 101.482 9.97571   5
   1  10  -1 127.507 15.8253   4
   1  10  -1 147.807 17.7509  13
  -1  10   1 122.508 16.0761  13
   0 -10   1 -0.9839 4.79126   1
   0  10   1 -8.1912 5.59799  13
   0  10   1 -2.9125 4.92800   4
   0  10  -1 -8.6419 5.02525   4
   0  10  -1 5.40517 5.64565  13
  -1 -10  -1 16.5465 5.16571   5
   1 -10   1 8.40157 7.09012   9
   1 -10   1 14.0699 6.43146   1
   1  10   1 7.25272 6.17073   4
  -1  10  -1 16.2093 7.76932   4
   1  10   1 2.86636 6.76610  13
   2 -10   1 21.4349 8.20088   9
  -2 -10  -1 22.3474 6.24442   5
   2 -10   1 19.9781 7.19742   1
   2  10   1 32.2966 10.1889  13
   2  10   1 18.4341 6.62243   4
  -2  10  -1 29.1570 9.08746  13
   3 -10   1 -0.6879 5.14072   1
  -3 -10  -1 -8.5132 3.43194   5
   3 -10   1 7.50603 6.40719   9
   3  10   1 7.09673 6.61788  13
  -3  10  -1 10.4147 7.52205  13
   3  10   1 -1.9419 5.72239   4
   4 -10   1 -4.6572 4.48727   1
  -4 -10  -1 -1.4325 4.94099   5
   4 -10   1 -0.8855 5.43637   9
   4  10   1 -4.5368 6.81972  13
   4  10   1 15.4449 7.09134   4
  -4  10  -1 -9.6564 5.89712  13
   5 -10   1 0.55289 5.57752   9
   5 -10   1 -10.085 4.16141   1
  -5 -10  -1 4.36839 5.51934   5
  -5  10  -1 -3.5209 5.89569  13
   5  10   1 4.36454 6.61226   4
  -6 -10  -1 83.7193 13.5283   5
   6 -10   1 63.2847 12.1670   9
   6 -10   1 93.6840 13.7167   1
  -6  10  -1 37.0565 11.2560  13
   7 -10   1 72.2220 12.9648   1
   7 -10   1 62.2849 12.2128   9
  -7 -10  -1 91.6279 15.1919   5
   8 -10   1 10.8612 8.11670   1
   8 -10   1 14.8918 10.1176   7
  -8 -10  -1 14.5867 8.78426   5
   7 -11  -1 28.8731 10.2899   9
   7 -11  -1 18.9459 8.70014   1
  -7 -11   1 33.1416 10.5820   5
   6 -11  -1 15.0833 7.88257   1
   6 -11  -1 8.48639 7.38743   9
  -6 -11   1 8.49617 7.19197   5
   6  11  -1 32.2823 10.1010   4
  -6  11   1 3.19733 8.22676  13
  -5 -11   1 2.43903 5.66714   5
   5 -11  -1 5.93131 6.53433   9
   5 -11  -1 4.04563 6.92105   1
  -5  11   1 5.10893 8.31109  13
   5  11  -1 -2.2948 7.45503  13
   5  11  -1 4.89815 7.06394   4
   4 -11  -1 27.4734 9.15919   9
   4 -11  -1 15.5352 8.18893   1
  -4 -11   1 19.1016 7.30619   5
   4  11  -1 24.1347 9.07999   4
   4  11  -1 29.8248 9.72094  13
  -4  11   1 21.4033 9.30056  13
  -3 -11   1 2.20046 5.39064   5
   3 -11  -1 2.76822 6.46237   1
   3 -11  -1 6.84514 7.50532   9
   3  11  -1 9.44072 7.19638  13
   3  11  -1 -8.2078 5.50158   4
  -3  11   1 0.34773 8.29638  13
   2 -11  -1 32.4086 10.3133   9
   2  11  -1 31.0921 9.32966   4
  -2  11   1 27.9827 10.7278  13
   2  11  -1 32.9627 10.6815  13
   1 -11  -1 54.4372 11.5755   9
  -1  11   1 66.5733 13.6222  13
   1  11  -1 54.0713 12.5242  13
   1  11  -1 65.8199 12.2732   4
   0 -11   1 0.27516 5.66570   1
   0  11  -1 -2.8195 6.45841  13
   0  11  -1 -0.2412 6.50447   4
   0  11   1 3.78095 5.84876  13
   1 -11   1 2.53704 6.44092   9
   1 -11   1 7.12802 6.23269   1
  -1  11  -1 10.6267 8.59765  13
   1  11   1 15.1757 7.67317  13
   1  11   1 7.86128 6.60756   4
   2 -11   1 180.198 18.7171   1
   2 -11   1 208.919 21.4366   9
   2  11   1 216.990 22.9940  13
   2  11   1 203.695 17.1384   4
  -2  11  -1 222.253 23.7608  13
   3 -11   1 143.640 18.2565   9
  -3 -11  -1 139.274 14.4931   5
   3 -11   1 161.991 17.6102   1
   3  11   1 122.480 18.3722  13
   3  11   1 148.709 16.5746   4
  -3  11  -1 144.484 19.6201  13
   4 -11   1 -11.693 5.06704   1
   4 -11   1 -7.3959 6.06837   9
  -4 -11  -1 4.25964 5.40084   5
   4  11   1 -1.3209 6.24179   4
  -4  11  -1 -6.2581 8.17357  13
   4  11   1 4.45397 6.40610  13
   5 -11   1 1.50280 5.96279   1
  -5 -11  -1 1.03733 6.59634   5
   5 -11   1 -7.9219 6.77370   9
  -5  11  -1 9.42034 7.57905  13
   5  11   1 1.29779 8.53255  13
   6 -11   1 8.90028 8.03409   1
   6 -11   1 18.4063 8.46648   9
  -6 -11  -1 19.5945 8.50347   5
  -6  11  -1 7.01262 8.92153  13
   7 -11   1 9.52135 7.66966   9
   7 -11   1 10.0484 7.83987   1
  -7 -11  -1 7.00494 8.23282   5
   5 -12  -1 23.0272 10.2865   9
   5 -12  -1 43.0251 12.4059   1
  -5 -12   1 30.0121 8.52166   5
   5  12  -1 24.1623 11.3470  13
  -5  12   1 17.7424 11.3621  13
   5  12  -1 6.85087 6.61167   4
   4 -12  -1 -4.8920 6.28032   1
   4 -12  -1 8.08942 7.29694   9
   4  12  -1 14.0190 8.08058   4
  -4  12   1 1.44385 8.66578  13
   4  12  -1 -6.7063 7.51525  13
   3 -12  -1 61.8745 12.8782   1
   3  12  -1 75.4836 15.4686  13
  -3  12   1 82.5611 15.7134  13
   3  12  -1 83.8742 15.5376   4
   2 -12  -1 65.0781 14.2619   9
   2  12  -1 62.1328 14.5463  13
  -2  12   1 67.3722 13.6191  13
   2  12  -1 59.9353 12.5392   4
   1 -12  -1 10.3133 8.55051   9
   1  12  -1 9.27339 8.16224   4
  -1  12   1 12.3901 9.06040  13
   1  12  -1 9.56980 8.51999  13
   0 -12   1 32.6302 9.44742   1
   0  12  -1 13.1037 10.8660  13
   0  12   1 31.2571 11.6662  13
   1 -12   1 121.616 16.8391   1
   1 -12   1 163.993 20.5038   9
  -1  12  -1 118.706 18.4798  13
   1  12   1 126.279 18.1585  13
   1  12   1 141.514 17.6696   4
   2 -12   1 3.92484 7.83664   9
   2 -12   1 21.7052 9.26153   1
  -2  12  -1 3.29324 9.16835  13
   2  12   1 12.4764 7.95301   4
   2  12   1 9.37210 8.38893  13
   3 -12   1 83.3778 15.5057   9
   3 -12   1 70.1110 12.9318   1
   3  12   1 75.0614 15.4976  13
  -3  12  -1 76.9493 15.9196  13
   4 -12   1 22.2734 10.4117   9
   4 -12   1 31.9778 10.4315   1
   4  12   1 23.0417 10.7711  13
  -4  12  -1 14.9215 10.1330  13
   5 -12   1 7.36203 9.11577   9
  -5 -12  -1 -0.0826 7.28922   5
   5 -12   1 7.44224 7.01773   1
   5  12   1 -4.8255 8.17766  13
  -5  12  -1 13.8485 10.2718  13
   3  13  -1 35.5094 10.9688   4
   3  13  -1 58.6388 15.5513  13
  -3  13   1 21.2706 12.3086  13
   2 -13  -1 0.71379 8.16021   9
   2  13  -1 -7.7742 7.48819   4
   2  13  -1 8.20967 10.5959  13
  -2  13   1 14.7846 10.5847  13
   1 -13  -1 -3.7702 7.20051   9
   1  13  -1 19.8021 11.1488   4
  -1  13   1 15.2267 8.98620  13
   1  13  -1 6.74765 10.1204  13
   0 -13   1 7.99363 7.37362   1
   0  13   1 5.37437 9.89636  13
   0  13  -1 0.08241 8.87683  13
   1 -13   1 60.5560 13.3243   1
   1 -13   1 58.9805 14.1895   9
   1  13   1 83.6092 16.4826  13
  -1  13  -1 87.3494 17.7165  13
   2 -13   1 101.258 17.8832   9
   2 -13   1 156.857 19.7245   1
  -2  13  -1 124.799 20.5553  13
   2  13   1 128.224 19.7892  13
 -13   0   2 137.553 19.6140  11
 -13   0   2 135.292 19.0182   2
  13   0  -2 131.036 17.0690   7
  12   0  -2 62.3502 11.9693   7
 -12   0   2 49.8769 11.5703   2
 -12   0   2 48.2546 11.4746  11
  11   0  -2 20.1576 7.62765   7
 -11   0   2 13.7404 7.41822   2
 -11   0   2 10.3118 6.55645  11
  10   0  -2 7.46117 3.55945  10
 -10   0   2 19.6415 7.03463  11
  10   0  -2 33.4163 8.51967   7
 -10   0   2 16.8295 7.80494   2
  -9   0   2 3.50193 5.07979   2
   9   0  -2 15.7432 6.31656   7
  -9   0   2 13.2751 5.74432  11
   9   0  -2 12.4035 4.25078  10
   8   0  -2 104.752 8.09997  10
  -8   0   2 95.4588 11.5698  11
  -8   0   2 107.185 12.3998   2
   8   0  -2 114.526 12.2556   7
  -7   0   2 282.310 16.5596  11
  -7   0   2 312.731 16.6479   2
   7   0  -2 293.548 16.1440   7
   7   0  -2 273.868 12.9908  10
   6   0  -2 15.6213 3.96018  12
   6   0  -2 17.6899 3.70983  10
  -6   0   2 12.1760 4.33169   2
  -6   0   2 16.2814 5.16834  11
   6   0  -2 13.5423 4.74347   7
   5   0  -2 2817.67 78.1797   7
  -5   0   2 2769.02 77.3395   2
   5   0  -2 2886.36 78.1905  12
   4   0  -2 2216.22 61.2327   7
   4   0  -2 2213.34 60.9572  12
  -4   0   2 2172.59 60.1471   2
   3   0  -2 5950.95 151.955   7
  -3   0   2 5967.41 150.586   2
   3   0  -2 5889.28 151.612  12
   3   0  -2 5975.44 151.701   1
   2   0  -2 777.609 21.9273   3
  -2   0   2 792.939 23.2566   1
   2   0  -2 792.698 22.6468  10
  -2   0   2 833.092 22.0338   2
   2   0  -2 824.108 25.5089   6
   2   0  -2 750.965 22.9483  12
   2   0  -2 782.916 23.4040   7
   2   0  -2 815.038 23.1531   1
  -1   0   2 497.970 14.7103   7
   0   0   2 0.05699 0.26847   1
   0   0   2 -0.6663 0.41310   8
   1   0   2 1225.79 32.7963  11
   1   0   2 1216.92 31.5122   3
   1   0   2 1144.06 30.8203   7
   1   0   2 1218.75 30.6397  10
   1   0   2 1145.15 30.7996   1
   1   0   2 1179.59 32.0621   5
   1   0   2 1170.76 30.7401   1
  -2   0  -2 13.8425 3.09964   2
   2   0   2 7.88724 1.77692   7
   2   0   2 9.87536 2.05829   1
   2   0   2 7.29902 2.08089   5
   2   0   2 7.75660 1.28078  10
   2   0   2 12.8384 2.05713   1
   2   0   2 12.1576 3.47051  11
   3   0   2 3737.40 97.7237   7
   3   0   2 3808.64 98.4990   1
  -3   0  -2 3807.73 101.924   2
   3   0   2 3852.84 98.9652   1
   3   0   2 3831.22 94.6097   9
   4   0   2 5009.91 131.817   1
  -4   0  -2 5081.61 135.207   2
   4   0   2 5086.04 130.457   7
   4   0   2 5101.32 131.326   1
   5   0   2 402.685 17.7061  12
  -5   0  -2 391.068 19.2541   2
   5   0   2 397.706 15.8455   7
   5   0   2 414.069 17.3218   1
  -6   0  -2 15.6565 6.08026   2
  -6   0  -2 77.8215 12.2494  11
   6   0   2 13.7090 4.06041   7
   6   0   2 20.7199 5.10557   1
   7   0   2 192.962 13.4645   1
  -7   0  -2 217.140 16.1572   2
  -7   0  -2 187.013 14.6938  11
   7   0   2 210.209 12.8329   7
  -8   0  -2 62.6550 11.1636   2
   8   0   2 64.3574 9.16462   7
   8   0   2 61.8642 9.30349   1
   8   0   2 47.0360 4.54413  10
  -8   0  -2 64.3962 10.3516  11
   9   0   2 290.927 18.8253   1
  -9   0  -2 252.120 19.6040  11
  -9   0  -2 222.840 18.8696   2
   9   0   2 250.576 16.1049   7
 -10   0  -2 196.962 21.0700   2
  10   0   2 187.463 16.8121   7
 -10   0  -2 202.689 20.8083  11
  10   0   2 148.466 16.3805   1
 -11   0  -2 24.2904 10.5308   2
 -11   0  -2 33.1715 10.1402  11
  11   0   2 20.0854 8.91876   1
  12   0   2 14.7026 8.93061   1
 -12   0  -2 6.85951 9.45669   2
 -12   0  -2 6.68627 7.50122  11
 -13  -1   2 60.8028 13.4337  11
 -13  -1   2 73.2354 14.6379   2
  13  -1  -2 55.4064 13.7833   7
 -13   1   2 68.8893 14.8799   2
 -13   1   2 51.2154 13.9250  11
 -12  -1   2 76.2519 14.3043   2
 -12  -1   2 46.6102 10.9751  11
  12  -1  -2 58.3529 12.4645   7
  12   1  -2 49.0904 10.3627   7
 -12   1   2 54.7820 12.3415   2
 -12   1   2 55.3942 13.2788  11
 -11  -1   2 132.717 17.4087  11
  11  -1  -2 66.2179 12.0424   7
 -11  -1   2 86.5817 13.7219   2
 -11   1   2 73.4346 13.8212   2
 -11   1   2 76.5171 14.0043  11
  11   1  -2 77.8377 12.1062   7
 -10  -1   2 35.9846 8.37916   2
  10  -1  -2 14.5976 5.18837  10
  10  -1  -2 26.7098 8.14629   7
 -10  -1   2 37.3102 9.53151  11
 -10   1   2 6.09956 6.09789   2
  10   1  -2 21.4228 7.79488   7
 -10   1   2 3.84574 6.24866  11
  -9  -1   2 1.14215 5.38003   2
   9  -1  -2 -1.2348 4.89828   7
  -9  -1   2 8.49238 5.73047  11
   9   1  -2 4.15633 3.05812  10
  -9   1   2 16.3822 7.06075   2
   9   1  -2 8.29606 5.19826   7
  -9   1   2 4.58113 4.68013  11
  -8  -1   2 55.9990 9.50555  11
  -8  -1   2 49.6923 8.40994   2
   8  -1  -2 46.8568 8.83593   7
   8   1  -2 48.4326 5.87385  10
  -8   1   2 44.1557 8.56749   2
   8   1  -2 61.2931 8.92241   7
  -7  -1   2 167.116 12.6668  11
   7  -1  -2 186.614 12.5098   7
  -7  -1   2 197.506 12.4688   2
   7  -1  -2 126.433 10.1985  12
   7   1  -2 189.013 12.2919   7
   7   1  -2 154.245 9.05972  10
  -7   1   2 190.799 13.0960   2
   6  -1  -2 607.271 22.7400  12
  -6  -1   2 548.218 21.9241   2
   6  -1  -2 551.669 23.0925   7
  -6  -1   2 562.971 23.4220  11
   6   1  -2 564.087 19.3381  10
   6   1  -2 603.022 23.5167  12
  -6   1   2 569.903 23.5468   2
   6   1  -2 588.693 22.6488   7
  -5  -1   2 35.9433 6.83617   6
  -5  -1   2 41.6140 5.40211   2
   5  -1  -2 31.8352 5.55547   7
  -5  -1   2 40.3193 5.76186  11
   5  -1  -2 40.0106 5.45086  12
   5   1  -2 58.9490 6.66360  12
   5   1  -2 44.9232 5.88041   7
   5   1  -2 38.8665 4.30257  10
  -5   1   2 52.5548 6.71992   2
  -4  -1   2 80.2629 6.36646   6
   4  -1  -2 70.1264 6.94422   7
   4  -1  -2 77.0827 5.82653  12
   4  -1  -2 73.4450 3.60444   3
  -4  -1   2 71.8123 5.35058   2
   4   1  -2 69.0604 4.90695  10
   4   1  -2 71.4542 6.73736  12
   4   1  -2 74.0691 6.78957   7
  -4   1   2 72.2569 6.08032   2
   3  -1  -2 602.905 19.7466   1
   3  -1  -2 613.844 20.1922   7
  -3  -1   2 619.664 19.1394   8
   3  -1  -2 594.968 17.0001   3
   3  -1  -2 596.510 19.0391  12
  -3  -1   2 598.272 17.9645   2
  -3  -1   2 613.124 20.1386   6
   3   1  -2 586.327 18.3122  10
   3   1  -2 583.346 19.6060   7
  -3   1   2 597.837 19.8233   2
  -2  -1   2 685.614 19.2964   8
  -2  -1   2 670.957 17.9902   2
  -2  -1   2 687.192 20.4996   6
   2  -1  -2 670.104 19.0006   3
   2  -1  -2 676.105 19.7625  12
   2  -1  -2 656.652 19.8531   9
  -2  -1   2 663.121 20.4249  12
   2  -1  -2 669.492 20.3772   1
   2  -1  -2 681.556 20.1900   6
  -2  -1   2 679.764 20.5672   1
  -2   1   2 692.913 20.7386   7
  -2   1   2 688.836 20.5084   1
   2   1  -2 678.094 20.5175   1
   2   1  -2 679.426 19.8041  10
  -2   1   2 651.846 20.3240   2
   1  -1  -2 45.7327 3.00998   6
   1  -1  -2 45.1493 3.07139   1
   1  -1  -2 35.2332 2.70739   3
  -1  -1   2 33.0596 2.54226  12
  -1  -1   2 44.7711 2.46219   8
  -1  -1   2 35.0366 2.64643   6
  -1  -1   2 50.9179 3.67457   4
  -1  -1   2 40.7455 2.70987   1
   1  -1  -2 38.5689 3.02591   9
  -1  -1   2 48.4819 2.88750   1
   1  -1  -2 53.3421 2.99051  12
   1   1  -2 49.0916 2.99532  10
  -1   1   2 55.1444 3.23198   7
  -1   1   2 47.6841 3.12004   1
  -1   1   2 34.5971 2.08787  13
  -1   1   2 38.7462 2.76309   8
   0  -1   2 81.8314 3.84903  11
   0  -1  -2 75.2193 4.09088   5
   0  -1   2 108.404 4.71184   3
   0  -1   2 102.288 4.60120  13
   0  -1   2 104.161 5.03213   4
   0  -1   2 110.382 4.59978  10
   0  -1   2 103.548 4.28886   5
   0   1   2 108.004 4.78650   9
   0   1   2 106.196 4.48784   1
   0   1   2 82.7519 4.85822   1
   1  -1   2 22.5768 2.50346  10
  -1  -1  -2 24.6055 2.99801  11
   1  -1   2 31.5049 2.46119   3
   1  -1   2 24.3943 3.05834  13
   1  -1   2 22.6139 2.65618  11
   1  -1   2 24.3955 1.52612   1
   1  -1   2 22.6892 2.28514   5
   1  -1   2 34.7725 3.64605   4
   1  -1   2 22.9777 1.51330   1
   1   1   2 24.9211 2.73394   1
   1   1   2 24.4054 2.39352   9
   1   1   2 21.3882 3.33591   8
   1   1   2 22.5510 2.49153   1
  -2  -1  -2 301.683 11.7813  11
   2  -1   2 274.024 9.88918   5
   2  -1   2 258.339 10.3486   7
   2  -1   2 295.979 9.60412   1
   2  -1   2 277.912 9.31921   9
  -2  -1  -2 291.218 12.0478   2
   2  -1   2 281.548 11.3649  11
   2  -1   2 287.194 9.64601   1
   2  -1   2 290.972 9.09857   3
   2   1   2 284.420 8.61338   7
   2   1   2 283.821 9.16785   9
   2   1   2 286.943 10.8174   1
   2   1   2 278.473 10.5103   1
   3  -1   2 1604.19 44.4863   7
  -3  -1  -2 1564.76 46.1501  11
   3  -1   2 1613.34 43.4671   1
   3  -1   2 1604.63 41.2715   9
   3  -1   2 1612.95 41.0438   3
   3  -1   2 1554.47 43.5299   1
  -3  -1  -2 1533.55 46.5060   2
  -3   1  -2 1572.91 47.1366   2
   3   1   2 1588.52 40.9477   9
   3   1   2 1608.56 44.5222   1
   3   1   2 1590.33 44.9410   1
   3   1   2 1557.55 42.1423   7
  -4  -1  -2 5.10297 3.33088   2
   4  -1   2 7.38687 1.25709   9
   4  -1   2 7.47544 2.63758   1
  -4  -1  -2 7.40922 3.41801  11
   4  -1   2 4.45848 2.81974   7
   4  -1   2 6.81007 2.73943   1
   4   1   2 6.64736 2.33843   7
   4   1   2 4.14137 2.53275   1
  -4   1  -2 14.7711 4.34848   2
   4   1   2 5.93758 2.45745   1
   4   1   2 8.15931 1.12107   9
  -5  -1  -2 614.688 25.3673   2
   5  -1   2 634.103 22.4982   1
   5  -1   2 652.613 22.7879   7
   5  -1   2 632.156 23.3488  12
  -5  -1  -2 627.806 25.1238  11
   5  -1   2 595.196 22.6102   1
   5   1   2 617.715 24.1125  12
   5   1   2 635.308 21.2796   7
  -5   1  -2 615.569 25.7820   2
   5   1   2 636.164 23.7348   1
   6  -1   2 538.760 21.9333   7
  -6  -1  -2 591.820 25.3077  11
  -6  -1  -2 547.855 24.9625   2
   6  -1   2 550.520 22.5273   1
   6  -1   2 571.055 23.1029  12
   6   1   2 536.978 20.5342   7
   6   1   2 542.780 14.6580  10
   6   1   2 703.943 25.1870   1
  -6   1  -2 542.655 25.7645   2
   6   1   2 543.918 14.6429  10
  -7  -1  -2 359.656 20.4645  11
  -7  -1  -2 335.934 20.0204   2
   7  -1   2 340.026 17.3116   7
   7  -1   2 329.898 17.9871   1
  -7   1  -2 378.542 21.6919   2
   7   1   2 377.808 19.0773   1
   7   1   2 343.161 16.2829   7
  -8  -1  -2 12.2816 6.62659   2
  -8  -1  -2 6.75012 5.76142  11
   8  -1   2 6.34525 4.76912   7
   8  -1   2 9.46425 5.06509   1
   8   1   2 13.9298 5.39360   7
  -8   1  -2 21.7868 7.62473   2
   8   1   2 11.9044 5.28135   1
   9  -1   2 -1.9991 4.11222   7
  -9  -1  -2 3.90217 6.83671   2
   9  -1   2 2.83313 4.68239   1
  -9  -1  -2 -1.3701 5.42329  11
   9   1   2 4.18279 5.10684   1
  -9   1  -2 -11.116 4.22306   2
   9   1   2 1.59938 4.40193   7
 -10  -1  -2 75.2837 13.9628   2
 -10  -1  -2 60.3658 11.6821  11
  10  -1   2 42.5093 9.81017   1
  10  -1   2 56.0411 10.0861   7
  10   1   2 49.4993 11.1699   1
 -10   1  -2 54.8358 12.2951   2
  10   1   2 54.7335 9.54812   7
 -11  -1  -2 17.0947 8.18022  11
  11  -1   2 21.9051 8.85416   1
 -11  -1  -2 46.6231 12.3150   2
  11  -1   2 18.9689 8.45672   7
 -11   1  -2 17.6250 9.75425   2
  11   1   2 38.9462 10.8706   1
 -12  -1  -2 -3.7257 7.59421  11
 -12  -1  -2 3.79552 8.04308   2
  12  -1   2 1.56943 6.21374   1
  12   1   2 4.73617 7.32146   1
 -12   1  -2 3.40315 7.66118   2
  13  -2  -2 0.19854 7.57793   1
  13  -2  -2 13.2679 9.14556   7
 -13  -2   2 7.92587 9.14670  11
 -13   2   2 1.17689 8.08456   2
  12  -2  -2 12.9774 8.70719   7
  12  -2  -2 9.60738 7.90838   1
 -12  -2   2 3.82679 7.62562  11
 -12   2   2 2.46767 7.80114   2
 -11  -2   2 43.3995 9.81495  11
  11  -2  -2 47.4196 11.2860   1
  11  -2  -2 55.4690 11.9153   7
 -11  -2   2 40.6506 10.5741   2
 -11   2   2 45.1582 12.0927   2
  10  -2  -2 10.4550 6.40222   1
 -10  -2   2 2.72445 5.51420  11
 -10  -2   2 -0.3403 4.96416   2
  10  -2  -2 -1.5519 5.77776   7
 -10   2   2 -0.1195 6.04163   2
   9  -2  -2 662.050 30.3189   7
  -9  -2   2 629.976 30.0328  11
   9  -2  -2 671.419 31.6919   1
  -9  -2   2 608.426 28.1205   2
   9   2  -2 667.663 22.3378  10
   9   2  -2 695.635 28.2657   7
  -9   2   2 621.770 30.5318   2
  -8  -2   2 157.920 12.1081   2
  -8  -2   2 146.491 14.1866  11
   8  -2  -2 112.967 13.1046   7
  -8  -2   2 143.783 14.7496   6
   8   2  -2 166.127 9.00227  10
   8   2  -2 156.790 11.8067   7
  -8   2   2 162.094 15.7136   2
  -7  -2   2 166.252 12.8803   6
  -7  -2   2 191.034 13.4672  11
   7  -2  -2 155.743 11.3394  12
   7  -2  -2 168.378 13.1224   7
  -7  -2   2 192.692 12.5238   2
   7   2  -2 194.073 12.2027   7
   7   2  -2 194.357 9.42830  10
  -7   2   2 189.268 14.0074   2
  -6  -2   2 16.5581 4.75016  11
   6  -2  -2 18.6259 4.41768  12
  -6  -2   2 18.1391 5.38887   6
  -6  -2   2 24.3663 4.96090   2
   6  -2  -2 24.9050 6.19183   7
   6   2  -2 16.7735 4.43169   7
  -6   2   2 21.6389 5.94366   2
   6   2  -2 18.9730 3.57536  10
  -5  -2   2 165.968 10.6791  12
   5  -2  -2 157.749 10.6082   7
   5  -2  -2 166.703 8.29412   9
   5  -2  -2 151.530 5.49546   3
  -5  -2   2 136.254 10.0272   6
  -5  -2   2 161.818 8.99427   2
   5  -2  -2 153.577 9.02236  12
  -5  -2   2 159.798 9.94428  11
  -5   2   2 163.143 10.8020   2
   5   2  -2 147.050 7.71093  10
  -4  -2   2 44.6565 5.58785   6
   4  -2  -2 39.1959 4.37963  12
  -4  -2   2 52.1089 5.54914  11
   4  -2  -2 36.1539 4.12891   9
   4  -2  -2 47.2826 6.01188   7
  -4  -2   2 34.3120 4.87569  12
   4  -2  -2 33.3879 2.71619   3
  -4   2   2 45.7820 5.90611   2
   4   2  -2 38.0739 4.05946  10
   3  -2  -2 773.301 21.9206   3
   3  -2  -2 767.564 22.9410  12
   3  -2  -2 738.988 23.4146   9
  -3  -2   2 773.081 24.6734   6
  -3  -2   2 789.693 24.2934   8
   3  -2  -2 730.194 23.5105   6
  -3  -2   2 789.492 23.5901  11
  -3  -2   2 768.823 24.8481  12
   3   2  -2 785.533 23.0435  10
  -3   2   2 766.649 25.5713   2
  -2  -2   2 996.229 28.7782  12
  -2  -2   2 966.472 28.9026   1
  -2  -2   2 1007.89 28.5469   8
  -2  -2   2 1021.00 28.5138   6
   2  -2  -2 991.279 29.0152   1
   2  -2  -2 992.350 28.8195   9
   2  -2  -2 998.114 27.8697   6
   2  -2  -2 956.499 27.1191  12
  -2   2   2 965.177 28.2015  13
   2   2  -2 983.365 29.8603   4
   2   2  -2 970.727 28.1052  10
  -1  -2   2 637.785 18.4540   6
  -1  -2   2 645.446 19.3351   1
  -1  -2   2 662.195 19.7358   8
   1  -2  -2 631.016 20.0708   9
  -1  -2   2 655.810 19.3640   1
  -1  -2   2 636.392 18.9715  12
   1  -2  -2 635.677 18.1630   5
   1  -2  -2 666.112 20.0542   1
  -1   2   2 654.496 20.5393   8
  -1   2   2 667.766 19.9975   1
   1   2  -2 643.316 19.7180  10
  -1   2   2 665.838 19.5049   7
   1   2  -2 614.632 20.5555   4
  -1   2   2 664.806 19.2556  13
   0  -2  -2 7539.22 190.888   5
   0  -2  -2 7670.76 191.860   1
   0  -2   2 7378.65 192.066   9
   0  -2   2 7586.27 189.362   6
   0  -2   2 7782.82 193.340  10
   0  -2   2 7857.96 190.236   1
   0  -2   2 7487.34 191.658  11
   0  -2   2 7670.27 190.153   1
   0  -2   2 7732.06 192.112  13
   0  -2   2 7702.94 189.754  12
   0   2   2 7359.27 191.865   9
   0   2   2 7627.06 192.867   8
   0   2   2 7564.38 189.996   7
   0   2   2 7771.31 191.821   1
   0   2   2 7640.37 189.756   4
   1  -2   2 553.626 15.6346   5
   1  -2   2 526.619 18.1672  13
  -1  -2  -2 562.909 17.7760   5
   1  -2   2 545.206 18.9829   4
   1  -2   2 569.354 17.7235   9
  -1  -2  -2 551.205 17.5263  11
   1  -2   2 564.558 17.5755  10
   1  -2   2 548.828 15.8174   1
   1  -2   2 541.152 15.7988   1
   1  -2   2 543.590 16.6908  11
   1   2   2 545.635 21.1956   8
   1   2   2 554.200 15.8514   4
   1   2   2 559.560 17.4055   9
   1   2   2 552.518 17.7563   1
   2  -2   2 187.502 7.24390   3
   2  -2   2 185.611 7.34212   1
  -2  -2  -2 181.897 8.95302   5
   2  -2   2 188.925 8.70942  11
   2  -2   2 185.733 7.30281   1
  -2  -2  -2 188.267 8.88929  11
   2  -2   2 182.179 8.90262   7
   2  -2   2 179.885 7.94515   9
   2  -2   2 183.448 6.94704   5
   2   2   2 190.421 8.87205   1
   2   2   2 190.532 7.79959   9
   3  -2   2 349.068 12.7140   1
   3  -2   2 342.625 14.2120   7
  -3  -2  -2 343.376 14.5981  11
   3  -2   2 359.879 12.9115   1
   3  -2   2 369.807 11.2858   3
   3  -2   2 349.771 12.2918   9
   3   2   2 361.654 12.1419   9
   3   2   2 354.949 15.0665   1
  -4  -2  -2 228.789 12.2417  11
   4  -2   2 208.714 9.99834   1
   4  -2   2 210.303 7.01090   3
   4  -2   2 215.065 10.4507   1
   4  -2   2 216.141 8.48962   9
   4  -2   2 227.588 11.6551   7
  -4   2  -2 212.843 12.8314   2
   4   2   2 225.626 11.9269   1
   4   2   2 221.355 8.38832   9
   5  -2   2 557.994 20.9916   1
   5  -2   2 538.958 21.6901   7
  -5  -2  -2 569.984 23.4333  11
   5  -2   2 564.253 20.6098   1
  -5  -2  -2 565.755 23.9519   2
   5  -2   2 561.296 16.9637   9
   5  -2   2 537.135 20.8482  12
   5   2   2 570.280 22.7793   1
  -5   2  -2 545.349 24.1995   2
   5   2   2 559.388 18.7426   7
  -6  -2  -2 3.94136 4.32365   2
   6  -2   2 4.35390 1.50165   9
   6  -2   2 1.33337 3.11928   1
   6  -2   2 2.47922 3.11643  12
   6  -2   2 2.18713 3.73058   7
  -6  -2  -2 4.75425 3.51762  11
   6   2   2 8.67376 3.31982   7
  -6   2  -2 0.96353 4.68427   2
   6   2   2 -0.0683 3.50264   1
   7  -2   2 13.9253 5.15940   7
   7  -2   2 13.7619 4.75689   1
  -7  -2  -2 15.6985 6.73818   2
  -7  -2  -2 9.87846 4.66431  11
  -7   2  -2 12.5391 5.75714   2
   7   2   2 11.4558 4.11686   7
   7   2   2 13.2954 5.38439   1
  -8  -2  -2 57.1035 10.0660  11
  -8  -2  -2 60.4701 10.8330   2
   8  -2   2 48.2575 8.49629   1
   8  -2   2 69.6812 9.96741   7
   8   2   2 54.4284 7.34475   7
  -8   2  -2 64.7831 12.4382   2
   8   2   2 44.6153 8.92558   1
   9  -2   2 28.8291 7.66352   1
  -9  -2  -2 36.2518 9.92210   2
  -9  -2  -2 43.5945 9.88267  11
   9  -2   2 41.1418 8.85044   7
   9   2   2 43.5095 9.48336   1
   9   2   2 49.9400 7.76083   7
  -9   2  -2 48.7543 11.5209   2
 -10  -2  -2 129.977 16.9882  11
 -10  -2  -2 139.699 18.2827   2
  10  -2   2 110.746 14.1987   7
  10  -2   2 105.299 13.9676   1
  10   2   2 142.625 17.0010   1
 -10   2  -2 129.733 18.3016   2
  11  -2   2 28.3861 9.57378   1
  11  -2   2 26.9911 8.96715   7
 -11  -2  -2 42.0835 11.4239  11
 -11   2  -2 29.7203 11.6636   2
  11   2   2 29.0485 10.0990   1
  12  -2   2 81.2219 14.1666   1
 -12  -2  -2 27.4446 9.30031  11
  12  -2   2 31.1496 10.6792   7
 -12   2  -2 61.8100 14.7762   2
  12   2   2 69.0048 14.1065   1
  13  -3  -2 4.22390 7.77639   1
  13  -3  -2 12.3215 9.63981   7
 -13  -3   2 9.67227 7.15316  11
 -13   3   2 9.41726 9.72560   2
 -12  -3   2 75.1773 14.1501  11
  12  -3  -2 49.9392 12.2875   7
  12  -3  -2 72.4971 13.7078   1
 -12   3   2 86.3418 16.2664   2
 -11  -3   2 65.4185 12.5552  11
  11  -3  -2 65.2193 12.7049   1
  11  -3  -2 55.5841 11.3922   7
 -11   3   2 62.5615 13.3882   2
  10  -3  -2 230.154 18.6019   1
  10  -3  -2 236.381 19.1456   7
 -10  -3   2 264.988 19.1362  11
 -10   3   2 295.943 21.5596   2
   9  -3  -2 284.972 19.3140   1
   9  -3  -2 273.190 18.7512   7
  -9  -3   2 331.990 20.2945  11
  -9   3   2 329.154 21.5760   2
   8  -3  -2 39.0676 7.94888   1
   8  -3  -2 40.6316 8.65313   7
  -8  -3   2 28.8047 7.11173  11
   8   3  -2 40.4258 5.13158  10
  -8   3   2 22.5123 8.08643   2
   7  -3  -2 60.2032 9.46161   7
   7  -3  -2 63.5788 8.98808   1
   7  -3  -2 78.1862 8.45042  12
  -7  -3   2 52.5075 9.04621   6
  -7  -3   2 54.4876 8.36710  11
  -7   3   2 80.2649 11.2966   2
   7   3  -2 64.4986 6.08458  10
  -6  -3   2 142.309 11.5367   6
   6  -3  -2 155.193 11.6027   1
   6  -3  -2 148.975 9.54895  12
   6  -3  -2 143.685 5.02670   3
   6  -3  -2 143.830 11.1331   7
  -6  -3   2 137.699 10.2593  11
   6  -3  -2 150.985 8.74007   9
   6   3  -2 141.193 7.90528  10
  -6   3   2 139.291 13.5285   2
  -5  -3   2 603.996 23.4904   6
   5  -3  -2 581.971 20.6080  12
   5  -3  -2 588.513 17.6049   3
   5  -3  -2 596.616 20.8041   9
   5  -3  -2 588.601 23.5455   7
  -5  -3   2 608.332 22.3567  11
   5   3  -2 588.124 19.7314  10
  -5   3   2 609.877 25.0114   2
   4  -3  -2 -1.3656 1.55069  12
   4  -3  -2 1.60359 1.44296   3
  -4  -3   2 1.78910 2.76841   6
   4  -3  -2 -0.0454 1.85403   9
  -4  -3   2 0.13467 1.65912  11
  -4  -3   2 -1.2151 1.70162  12
  -4   3   2 3.74908 3.43501   2
   4   3  -2 0.29014 2.12346  10
  -3  -3   2 30.5739 4.14947   6
   3  -3  -2 36.3120 4.00988   6
   3  -3  -2 24.0124 3.95264   9
   3  -3  -2 24.8135 2.93894  12
  -3  -3   2 20.2792 3.90328  12
  -3  -3   2 22.2919 3.00433  11
   3   3  -2 20.4044 3.39708  10
  -3   3   2 14.3688 3.60788  13
  -3   3   2 27.2778 4.78737   2
   3   3  -2 24.4716 4.70284   4
   2  -3  -2 399.671 13.3316   6
  -2  -3   2 410.331 14.1951   6
  -2  -3   2 398.641 12.3602  11
  -2  -3   2 409.775 15.3994   1
   2  -3  -2 401.171 12.6489  12
   2  -3  -2 422.934 15.6468   9
  -2  -3   2 401.366 14.6061  12
  -2   3   2 409.426 15.0987  13
   2   3  -2 428.910 16.4151   4
   2   3  -2 417.147 14.7887  10
  -1  -3   2 79.3485 5.29870   1
  -1  -3   2 51.5332 6.19434   8
   1  -3  -2 80.5717 4.11546   5
  -1  -3   2 83.5339 4.05235   6
   1  -3  -2 81.2761 6.02822   9
  -1  -3   2 83.3891 4.60709  12
  -1  -3   2 64.9922 4.97520   1
  -1   3   2 54.0049 5.16128   7
   1   3  -2 65.0660 5.58009   4
  -1   3   2 88.4582 5.78772  13
  -1   3   2 72.7355 6.82465   8
   0  -3   2 6953.30 173.698   1
   0  -3   2 6963.89 172.191   6
   0  -3  -2 6633.59 173.294   5
   0  -3   2 6921.00 171.617  12
   0  -3   2 6964.77 173.683   1
   0  -3   2 6739.65 175.725   9
   0   3   2 7015.69 173.466   4
   0   3  -2 6943.90 176.585   4
   0   3   2 6813.96 176.843   8
   1  -3   2 2872.82 72.4963  12
   1  -3   2 2876.92 72.8682   5
   1  -3   2 2925.28 77.0138   9
   1  -3   2 2899.97 74.7438   1
  -1  -3  -2 2914.60 75.5643  11
  -1  -3  -2 2838.44 76.1104   5
   1  -3   2 2870.76 74.6921   1
  -1   3  -2 2795.15 81.2067   4
   1   3   2 2864.93 74.5220   4
  -2  -3  -2 434.019 15.8281  11
   2  -3   2 431.779 14.0034   6
   2  -3   2 423.465 14.6566   1
   2  -3   2 455.901 14.7742   1
   2  -3   2 439.770 15.9823   9
   2  -3   2 443.507 12.8019   5
   2  -3   2 434.017 16.9164   7
  -2  -3  -2 421.798 16.4634   5
   2   3   2 432.340 14.9590   4
   3  -3   2 225.612 8.89256   3
   3  -3   2 222.547 10.0905   9
  -3  -3  -2 214.911 11.6233   5
   3  -3   2 225.946 11.6564   7
   3  -3   2 239.939 10.0325   1
   3  -3   2 219.505 9.89561   1
  -3  -3  -2 220.167 11.1614  11
  -3   3  -2 214.749 12.4871  13
   4  -3   2 21.7311 3.45854   9
   4  -3   2 32.3746 4.47077   1
   4  -3   2 21.2512 3.62915  12
   4  -3   2 23.5355 4.22638   1
  -4  -3  -2 19.8415 4.04399  11
  -4  -3  -2 18.8199 5.24686   5
   4  -3   2 33.5511 3.09593   3
   4  -3   2 22.9234 5.05066   7
   5  -3   2 293.269 15.2627   7
   5  -3   2 295.349 11.9795   9
   5  -3   2 294.692 13.8149   1
   5  -3   2 296.289 13.4033  12
  -5  -3  -2 304.973 15.7271  11
   5  -3   2 295.818 14.1850   1
   5  -3   2 298.582 9.02292   3
  -5   3  -2 309.405 18.0647   2
   6  -3   2 0.32836 3.16458   1
   6  -3   2 0.34978 3.76702   7
   6  -3   2 0.94007 1.91143   9
  -6  -3  -2 -4.3977 3.02045  11
   6  -3   2 3.81783 2.88675  12
  -6   3  -2 0.45974 4.74810   2
   7  -3   2 696.568 28.6240   7
   7  -3   2 704.479 28.1303   1
   7  -3   2 676.627 21.0191   9
  -7  -3  -2 708.156 30.2630  11
  -7   3  -2 730.410 33.1123   2
  -8  -3  -2 3.61481 4.13317  11
   8  -3   2 -8.5196 3.69784   7
   8  -3   2 1.33375 4.18831   1
  -8   3  -2 8.44638 7.00427   2
   9  -3   2 49.8776 9.50543   1
  -9  -3  -2 32.9153 8.76783  11
   9  -3   2 34.7030 8.89686   7
   9   3   2 53.2917 12.7339   1
  -9   3  -2 36.6595 9.83968   2
  10  -3   2 80.3771 12.8559   1
 -10  -3  -2 76.0532 13.3774  11
  10  -3   2 81.2475 13.1434   7
  10   3   2 95.5472 14.4658   1
 -10   3  -2 95.3349 16.8546   2
  11  -3   2 45.7518 10.4305   1
 -11  -3  -2 53.5908 11.9095  11
  11  -3   2 58.1428 12.3910   7
 -11   3  -2 69.9939 14.9973   2
  11   3   2 67.9561 13.1580   1
  12  -3   2 95.0698 15.3215   7
  12  -3   2 90.4448 15.5275   1
 -12  -3  -2 120.228 18.5963  11
  12   3   2 97.5502 16.3973   1
 -12   3  -2 92.8736 18.1091   2
 -12  -4   2 1.07746 5.91114  11
  12  -4  -2 0.68163 8.18433   7
  12  -4  -2 0.42560 6.90468   1
 -12   4   2 -1.4604 7.98553   2
  11  -4  -2 7.05718 7.86777   7
  11  -4  -2 15.9616 8.49615   1
 -11  -4   2 7.18525 6.74555  11
 -11   4   2 13.7235 8.76012   2
 -10  -4   2 19.3425 7.28403  11
  10  -4  -2 32.0170 9.35648   1
  10  -4  -2 15.7925 8.06897   7
 -10   4   2 53.2566 11.9788   2
  -9  -4   2 133.437 14.5233  11
   9  -4  -2 151.955 16.0894   1
   9  -4  -2 138.048 15.6894   7
  -9   4   2 137.646 17.2532   2
   8  -4  -2 1078.83 41.6077   1
   8  -4  -2 1168.85 43.4776   7
  -8  -4   2 1157.41 41.7922  11
   8   4  -2 1145.13 34.0393  10
  -8   4   2 1023.26 43.8176   2
   7  -4  -2 567.064 26.3873   7
   7  -4  -2 556.816 21.8661  12
   7  -4  -2 513.771 24.5502   1
   7  -4  -2 535.665 20.8025   9
  -7  -4   2 546.617 24.0805  11
  -7   4   2 569.899 27.7667   2
   7   4  -2 545.342 19.4466  10
   6  -4  -2 12.8337 3.77118   9
   6  -4  -2 14.6320 2.43346   3
   6  -4  -2 9.17740 5.09637   7
  -6  -4   2 8.84331 3.89408  11
   6  -4  -2 14.9314 5.00319   1
   6  -4  -2 7.49696 3.50831  12
  -6   4   2 6.48365 5.79349   2
   6   4  -2 12.7531 3.47338  10
   5  -4  -2 10.0960 3.78731   9
  -5  -4   2 20.9672 5.21331   6
   5  -4  -2 15.8804 4.78223   1
   5  -4  -2 25.0906 7.07061   7
   5  -4  -2 18.5836 3.03831   3
  -5  -4   2 21.1717 4.51539  11
   5  -4  -2 13.6691 3.09248  12
   5   4  -2 19.5629 3.89839  10
  -5   4   2 18.7216 6.06071   2
   5   4  -2 17.3547 5.68126   4
  -4  -4   2 9.01705 3.29296   6
   4  -4  -2 3.51966 2.71027   9
   4  -4  -2 4.42880 2.00508  12
  -4  -4   2 7.40381 2.59554  11
  -4   4   2 6.13120 4.23579   2
  -4   4   2 4.10449 3.47348  13
   4   4  -2 -0.3396 2.23676  10
   4   4  -2 1.02428 3.38974   4
  -3  -4   2 66.7845 4.51820  11
  -3  -4   2 76.7938 6.13196   6
   3  -4  -2 64.2553 3.90882  12
  -3  -4   2 60.5914 6.42439  12
   3  -4  -2 68.5457 4.92952   6
   3  -4  -2 66.9659 6.99037   9
   3   4  -2 66.7864 7.71068   4
   3   4  -2 63.1402 5.93932  10
  -3   4   2 63.9353 8.13627   2
  -3   4   2 55.6345 6.73400  13
  -2  -4   2 797.997 21.9620  11
   2  -4  -2 824.033 23.5441   6
   2  -4  -2 809.189 27.4857   9
   2  -4  -2 804.409 22.1927   5
  -2  -4   2 834.371 24.7302   6
  -2  -4   2 824.507 25.6144  12
  -2   4   2 816.898 27.1770  13
   2   4  -2 825.906 28.1426   4
   1  -4  -2 640.302 22.5064   9
  -1  -4   2 612.941 21.1358   1
  -1  -4   2 621.802 18.9537  12
  -1  -4   2 618.550 21.0689   1
   1  -4  -2 623.943 18.3858   5
  -1  -4   2 616.440 17.8185   6
  -1   4   2 626.716 23.4371   8
   1   4  -2 589.205 22.3838   4
  -1   4   2 580.451 21.3980  13
   0  -4   2 5.25284 2.89514   9
   0  -4   2 3.09338 2.16650   1
   0  -4   2 2.90546 1.18077  12
   0  -4  -2 0.54238 1.41502   5
   0  -4   2 3.38969 2.18611   1
   0   4   2 2.89424 2.51126   8
   0   4   2 3.62863 2.92383  13
   0   4   2 2.18438 2.34719   4
   0   4  -2 1.24238 2.82809   4
   1  -4   2 154.415 4.69389   6
   1  -4   2 154.268 8.01548   1
   1  -4   2 155.812 4.71327   6
   1  -4   2 155.556 4.87304  12
   1  -4   2 157.248 8.13047   1
   1  -4   2 146.749 8.93849   9
  -1  -4  -2 146.479 8.20193   5
   1  -4   2 153.802 5.94561   5
   1   4   2 168.795 8.08297   4
  -1   4  -2 157.779 10.3711   4
   2  -4   2 137.772 7.66430   1
   2  -4   2 140.634 7.78629   1
   2  -4   2 135.650 8.69242   9
  -2  -4  -2 136.313 7.74760  11
   2  -4   2 133.189 4.99259  12
   2  -4   2 134.093 5.82267   6
   2  -4   2 151.829 9.92149   7
   2  -4   2 145.031 4.95520   5
  -2  -4  -2 129.895 8.52717   5
   2   4   2 144.898 7.84920   4
  -2   4  -2 117.670 12.4137  13
   3  -4   2 941.041 30.9132   9
   3  -4   2 968.472 32.7220   7
   3  -4   2 949.358 29.9970   1
   3  -4   2 989.727 27.1541  12
  -3  -4  -2 984.446 31.1159  11
   3  -4   2 993.033 28.6059   6
   3  -4   2 956.194 29.7275   1
  -3  -4  -2 966.509 32.4453   5
   3   4   2 947.034 30.3319   4
  -3   4  -2 928.576 33.1562  13
   4  -4   2 118.765 7.83019   1
  -4  -4  -2 84.2097 9.29774   5
   4  -4   2 102.637 7.53196   9
  -4  -4  -2 112.462 8.35247  11
   4  -4   2 102.432 7.67929   1
   4  -4   2 99.5884 6.04498   3
   4  -4   2 116.052 10.9275   7
   4  -4   2 118.874 6.69305  12
  -4   4  -2 103.885 10.8091  13
   4   4   2 111.822 8.52701   4
   5  -4   2 326.208 14.3003   9
  -5  -4  -2 349.791 18.1751   5
   5  -4   2 344.412 15.7594   1
  -5  -4  -2 339.271 16.8928  11
   5  -4   2 323.439 13.8655  12
   5  -4   2 329.034 11.4866   3
   5  -4   2 314.761 17.4995   7
   6  -4   2 276.255 13.5236  12
   6  -4   2 260.795 7.40412   3
   6  -4   2 267.481 12.5019   9
  -6  -4  -2 267.987 16.1234  11
   6  -4   2 287.991 15.3028   1
   6  -4   2 243.875 16.0230   7
  -6   4  -2 266.778 18.9183   2
   7  -4   2 20.5885 6.77164   7
  -7  -4  -2 23.0590 6.34284  11
   7  -4   2 19.0088 5.53955   1
   7  -4   2 28.9750 5.80038  12
   7  -4   2 22.2269 3.95859   9
  -7   4  -2 26.5072 8.50039   2
   8  -4   2 7.98130 6.39313   7
   8  -4   2 15.6229 5.91484   1
  -8  -4  -2 27.8805 7.55364  11
  -8   4  -2 5.61982 7.36818   2
  -9  -4  -2 159.075 17.1496  11
   9  -4   2 141.353 16.2737   7
   9  -4   2 152.491 15.4361   1
  -9   4  -2 120.605 17.9949   2
  10  -4   2 102.610 14.7646   7
 -10  -4  -2 125.524 16.4254  11
  10  -4   2 123.020 15.4505   1
 -10   4  -2 99.2540 17.3708   2
  11  -4   2 39.5399 10.9561   7
  11  -4   2 41.9216 10.3738   1
 -11  -4  -2 48.1396 11.6590  11
 -11   4  -2 27.7044 11.9753   2
  12  -4   2 7.90725 6.91716   1
 -12  -4  -2 -0.9744 7.72305  11
  12  -4   2 2.36907 8.28618   7
 -12   4  -2 -10.470 7.89910   2
  12  -5  -2 11.9943 9.31767   1
  12  -5  -2 -8.8060 7.14953   7
 -12  -5   2 16.5146 8.62182  11
 -12   5   2 8.14176 9.09774   2
  11  -5  -2 18.3513 9.55734   7
  11  -5  -2 23.1504 9.48905   1
 -11  -5   2 24.4710 9.03075  11
 -11   5   2 28.4352 11.2066   2
  10  -5  -2 615.549 32.7588   7
 -10  -5   2 565.928 29.8992  11
  10  -5  -2 589.986 31.3804   1
 -10   5   2 612.891 34.6750   2
   9  -5  -2 273.633 19.5450   7
  -9  -5   2 230.660 17.2739  11
   9  -5  -2 281.825 19.4419   1
   9   5  -2 258.327 20.1937   4
  -9   5   2 261.533 21.7149   2
  -8  -5   2 131.860 13.4246  11
   8  -5  -2 155.780 10.8924   9
   8  -5  -2 149.909 16.3515   7
   8  -5  -2 123.596 13.8309   1
  -8   5   2 145.631 17.7245   2
   8   5  -2 158.635 16.9066   4
   7  -5  -2 129.809 10.0461   9
   7  -5  -2 139.731 14.8140   7
  -7  -5   2 140.997 11.5050  11
   7  -5  -2 158.037 14.7024   1
   7  -5  -2 102.959 5.52968   3
   7  -5  -2 126.274 9.11118  12
   7   5  -2 131.647 14.2598   4
  -7   5   2 156.277 16.9264   2
   6  -5  -2 39.9276 6.41755   9
   6  -5  -2 45.1673 8.74332   7
   6  -5  -2 35.3038 4.39237   3
   6  -5  -2 34.4377 4.73853  12
   6  -5  -2 37.0172 7.20406   1
  -6  -5   2 32.8367 5.93728  11
   6   5  -2 37.3448 7.86860   4
  -6   5   2 38.2781 9.06551   2
   5  -5  -2 90.8753 9.20621   9
   5  -5  -2 84.0486 9.48630   1
  -5  -5   2 85.4796 7.91079  11
   5  -5  -2 89.6722 5.98941  12
   5   5  -2 79.9228 9.85915   4
  -5   5   2 107.420 10.8628  13
  -5   5   2 73.7399 11.0165   2
   4  -5  -2 22.8235 4.99221   9
  -4  -5   2 16.8371 3.28823  11
   4  -5  -2 22.9081 2.90509  12
  -4   5   2 17.2167 5.42105  13
  -4   5   2 24.5474 6.37125   2
   4   5  -2 20.7174 5.68681   4
   3  -5  -2 28.7746 5.64879   9
   3  -5  -2 43.8571 4.40436   6
  -3  -5   2 34.4422 3.33827  11
  -3   5   2 27.8052 5.81549  13
   3   5  -2 37.2810 6.40112   4
   2  -5  -2 1133.60 36.8734   9
   2  -5  -2 1092.95 29.7747   5
  -2   5   2 1117.61 36.4903  13
   2   5  -2 1110.53 37.2137   4
   1  -5  -2 217.938 12.5343   9
   1  -5  -2 233.734 8.98156   5
  -1  -5   2 213.712 11.3828   1
  -1   5   2 225.138 13.7181   8
  -1   5   2 193.385 11.7039  13
  -1   5   2 207.022 11.3293   4
   1   5  -2 194.976 12.2807   4
   0  -5   2 290.394 14.4840   9
   0  -5   2 275.641 12.9693   1
   0  -5  -2 272.176 11.5680   5
   0   5   2 300.881 14.6176  13
   0   5  -2 276.464 15.0205   4
   0   5   2 291.684 18.6638   8
   0   5   2 296.363 13.2098   4
   1  -5   2 3454.77 96.2155   9
   1  -5   2 3482.91 93.5420   1
  -1  -5  -2 3508.44 93.5920   5
   1  -5   2 3469.79 93.6670   1
  -1   5  -2 3483.40 97.6439   4
   1   5   2 3622.13 93.8376   4
   2  -5   2 12.2917 3.62861   1
   2  -5   2 9.21548 1.18383   5
  -2  -5  -2 11.2152 3.79061   5
   2  -5   2 12.7046 1.63595   6
   2  -5   2 15.1799 3.65518   1
   2  -5   2 10.3281 3.52721   9
  -2   5  -2 7.73376 3.91047  13
   2   5   2 10.2434 3.56222   4
  -2   5  -2 11.7157 5.00423   4
   3  -5   2 163.303 5.72484  12
   3  -5   2 163.789 5.73686  12
   3  -5   2 164.289 9.52869   1
   3  -5   2 168.975 10.7886   9
   3  -5   2 168.743 11.8536   7
   3  -5   2 166.670 9.81842   1
   3  -5   2 162.919 7.40906   6
  -3  -5  -2 157.766 10.8786   5
  -3  -5  -2 160.018 9.41891  11
  -3   5  -2 138.486 12.9484  13
   3   5   2 156.128 9.83051   4
   4  -5   2 46.7686 4.14851  12
   4  -5   2 39.7671 7.38440   7
   4  -5   2 40.3808 6.11444   1
   4  -5   2 44.9276 6.40140   9
  -4  -5  -2 43.9743 7.40721   5
  -4  -5  -2 46.3316 6.35258  11
   4   5   2 48.3395 6.49812   4
  -4   5  -2 31.3575 6.62861  13
   5  -5   2 6.66831 4.14346   1
   5  -5   2 11.3363 4.27622   9
   5  -5   2 5.59407 4.88102   7
  -5  -5  -2 11.8797 5.06902   5
   5  -5   2 7.05384 2.59653  12
  -5  -5  -2 5.75759 3.89236  11
   5   5   2 5.43487 4.33363   4
  -6  -5  -2 13.2415 4.96355  11
   6  -5   2 7.00157 5.68832   7
   6  -5   2 16.9365 4.05325  12
   6  -5   2 7.49694 4.15346   1
  -6  -5  -2 8.52084 4.53928   5
   6  -5   2 13.5143 4.20947   9
   6   5   2 2.41939 4.43474   4
   7  -5   2 11.7628 6.80356   7
   7  -5   2 6.12505 4.39883   1
   7  -5   2 13.0964 4.13973   9
  -7  -5  -2 7.93275 4.65535   5
  -7  -5  -2 6.66134 4.49921  11
   7   5   2 10.9933 6.40120   4
  -7   5  -2 3.80795 6.86887   2
   8  -5   2 21.3723 6.66204   1
   8  -5   2 20.8581 7.82426   7
  -8  -5  -2 19.1829 6.27167  11
  -8   5  -2 31.0138 9.20813   2
   9  -5   2 50.4211 10.0635   1
   9  -5   2 66.5107 12.4881   7
  -9  -5  -2 53.8582 10.9356  11
  -9   5  -2 60.1893 14.3578   2
  10  -5   2 19.5559 8.37291   7
  10  -5   2 22.8270 8.32481   1
 -10  -5  -2 16.4189 8.77476  11
 -10   5  -2 7.18547 9.43490   2
  11  -5   2 58.0549 14.1835   7
  11  -5   2 59.9416 12.4462   1
 -11  -5  -2 53.8689 11.1186  11
 -11   5  -2 42.7836 14.1208   2
  12  -6  -2 43.4071 12.3973   1
 -12  -6   2 58.3114 11.9392  11
  12  -6  -2 33.2285 12.7929   7
 -12   6   2 40.6635 14.3165   2
  12   6  -2 43.1008 12.8861   4
  11  -6  -2 4.65207 7.63128   1
  11  -6  -2 -8.5514 6.97899   7
 -11  -6   2 11.1791 7.11037  11
 -11   6   2 -5.1101 6.79076   2
  11   6  -2 -5.4507 6.29632   4
  10  -6  -2 16.4144 9.02475   7
  10  -6  -2 18.2134 8.99692   1
 -10  -6   2 34.6104 8.86278  11
  10   6  -2 33.7502 10.3858   4
 -10   6   2 12.5348 9.88260   2
   9  -6  -2 -1.1694 6.33409   7
  -9  -6   2 4.30806 4.50639  11
   9  -6  -2 -0.1886 5.77930   1
  -9   6   2 -3.0767 5.95754   2
   9   6  -2 4.10570 7.24775   4
   8  -6  -2 32.9727 8.59911   1
   8  -6  -2 32.6525 6.70840   9
   8  -6  -2 37.0434 8.83726   7
  -8  -6   2 35.6866 7.78449  11
   8   6  -2 41.7794 9.78723   4
  -8   6   2 44.5198 11.3357   2
   7  -6  -2 21.9734 6.26728   9
  -7  -6   2 23.5357 5.64174  11
   7  -6  -2 26.0658 7.05707   7
   7  -6  -2 19.0579 6.62081   1
   7   6  -2 17.6651 7.42779   4
  -7   6   2 16.9798 8.14679   2
   6  -6  -2 17.9474 3.46426  12
   6  -6  -2 24.9334 4.32474   3
  -6  -6   2 12.5331 4.02332  11
   6  -6  -2 10.9031 5.42949   1
   6  -6  -2 21.5450 5.68716   9
  -6   6   2 14.3372 7.64722   2
   6   6  -2 22.6914 7.18267   4
   5  -6  -2 2.70552 1.77616  12
   5  -6  -2 -2.6406 3.03822   9
  -5  -6   2 2.37886 2.56123  11
   5  -6  -2 0.61574 3.92915   1
  -5   6   2 2.22919 5.76612   2
  -5   6   2 0.96200 4.32159  13
   5   6  -2 -0.0759 4.26788   4
  -4  -6   2 16.5312 3.25808  11
   4  -6  -2 12.7903 6.32173   1
   4  -6  -2 23.1067 5.69330   9
   4   6  -2 19.3179 6.01875   4
  -4   6   2 24.7357 6.42727  13
   3  -6  -2 375.285 18.7622   9
   3   6  -2 400.183 19.4688   4
  -3   6   2 374.163 18.6634  13
   2  -6  -2 228.659 14.1063   9
   2  -6  -2 229.714 8.27647   5
  -2   6   2 216.403 13.8135  13
   2   6  -2 241.280 14.5887   4
  -1  -6   2 -1.0610 2.72638   1
   1  -6  -2 6.42457 4.12375   9
   1  -6  -2 -1.8626 1.63600   5
  -1   6   2 11.7197 4.82853  13
   1   6  -2 -0.9040 2.70606   4
  -1   6   2 -1.0772 2.91126   4
  -1   6   2 0.88672 4.50903   8
   0  -6   2 -2.3436 3.30037   9
   0  -6  -2 -1.8034 1.62172   5
   0  -6   2 -1.9954 2.72259   1
   0   6   2 -0.0435 2.92468  13
   0   6  -2 -1.1387 2.84760   4
   0   6   2 3.12651 3.23895   4
  -1  -6  -2 7.79826 3.26963   5
   1  -6   2 -0.0062 3.04703   1
   1  -6   2 2.05423 3.74111   9
  -1   6  -2 1.86348 3.52197  13
  -1   6  -2 -4.5480 2.46562   4
   1   6   2 -0.1893 3.17213   4
   2  -6   2 59.1438 2.11729   5
   2  -6   2 63.7234 7.29308   1
  -2  -6  -2 54.0417 7.24455   5
   2  -6   2 64.0165 8.47413   9
  -2   6  -2 52.6159 8.69872   4
  -2   6  -2 55.6608 8.33875  13
   2   6   2 58.5262 7.19596   4
   3  -6   2 3.20599 3.41179   1
   3  -6   2 3.76149 1.68374   6
   3  -6   2 9.70089 4.41753   9
  -3  -6  -2 -0.2888 3.32700   5
  -3  -6  -2 4.08314 2.84904  11
  -3   6  -2 -2.1413 4.57902  13
   3   6   2 5.03876 3.51902   4
   4  -6   2 89.2507 3.36319  12
   4  -6   2 99.8616 9.77572   1
  -4  -6  -2 89.7052 10.2736   5
   4  -6   2 100.773 10.3283   9
   4  -6   2 93.3593 3.37418  12
  -4  -6  -2 85.8645 8.68414  11
   4  -6   2 68.0718 10.0499   7
   4   6   2 106.731 10.2267   4
  -4   6  -2 82.7193 11.1677  13
   5  -6   2 72.8059 8.92465   9
  -5  -6  -2 55.0122 7.94970  11
   5  -6   2 66.2596 4.72223  12
   5  -6   2 73.0861 10.9382   7
   5  -6   2 60.8366 8.30075   1
  -5  -6  -2 65.0724 9.81972   5
  -5   6  -2 71.6715 11.3676  13
   5   6   2 67.5722 9.09770   4
   6  -6   2 79.2851 9.46712   9
   6  -6   2 80.7898 11.6055   7
   6  -6   2 66.5838 9.14769   1
  -6  -6  -2 61.5897 10.4837   5
  -6  -6  -2 63.2552 9.28064  11
   6   6   2 84.3138 10.6972   4
   7  -6   2 24.8567 6.82828   1
   7  -6   2 31.1467 8.15890   7
   7  -6   2 43.5069 7.02378   9
  -7  -6  -2 33.6039 8.14048  11
  -7  -6  -2 25.7053 7.37256   5
   7   6   2 37.4678 8.15342   4
  -8  -6  -2 31.5498 9.25949   5
   8  -6   2 44.8349 10.6407   7
  -8  -6  -2 62.5502 10.8133  11
   8  -6   2 58.0001 9.87324   1
   8   6   2 51.9032 10.1573   4
  -8   6  -2 32.9600 11.3735   2
  -9  -6  -2 17.1245 7.92902  11
   9  -6   2 10.0735 7.21494   7
   9  -6   2 -0.0390 5.48259   1
   9   6   2 9.79121 6.43286   4
  -9   6  -2 6.28688 8.95986   2
  10  -6   2 15.4098 9.53299   7
  10  -6   2 15.4132 8.05554   1
 -10  -6  -2 42.0672 11.3883  11
 -10   6  -2 32.4751 13.1034   2
  10   6   2 35.8707 10.6031   4
  11  -6   2 5.37196 7.63351   1
 -11  -6  -2 -5.9629 6.52957  11
  11  -6   2 4.41699 8.77329   7
 -11   6  -2 5.73377 9.95715   2
 -11  -7   2 8.84967 8.15068   5
  11  -7  -2 20.9283 9.82906   1
  11  -7  -2 12.1821 10.1605   7
  11   7  -2 30.9170 12.6231   4
 -11   7   2 18.0943 11.3564   2
  10  -7  -2 55.6558 13.8470   7
  10  -7  -2 42.0519 11.5374   1
  10   7  -2 40.7110 11.7210   4
 -10   7   2 38.7869 13.3165   2
   9  -7  -2 13.2534 7.56206   7
  -9  -7   2 3.42882 5.73560  11
   9  -7  -2 10.0330 7.01625   1
  -9   7   2 13.7842 8.49176   2
   9   7  -2 19.1237 8.58801   4
  -8  -7   2 -0.9456 4.15135  11
   8  -7  -2 -2.9319 4.54352   1
   8  -7  -2 10.6697 7.09813   7
   8  -7  -2 -1.7519 4.52359   9
  -8   7   2 11.7407 8.09319   2
   8   7  -2 1.12646 5.99687   4
  -7  -7   2 49.5435 7.47574  11
   7  -7  -2 40.5430 7.77667   9
   7  -7  -2 45.0497 9.47864   1
  -7   7   2 45.1397 10.8522   2
   7   7  -2 48.8170 9.94055   4
   6  -7  -2 295.836 18.3945   1
   6  -7  -2 283.509 17.1380   9
  -6  -7   2 263.282 13.9480  11
  -6   7   2 263.297 17.8757  13
  -6   7   2 310.626 22.3020   2
   6   7  -2 293.644 19.3471   4
   5  -7  -2 434.456 21.8783   9
  -5  -7   2 442.628 16.8760  11
   5  -7  -2 426.660 22.2838   1
  -5   7   2 433.451 22.9552  13
   5   7  -2 448.758 23.3212   4
   4  -7  -2 255.421 19.4648   1
   4  -7  -2 187.815 14.1603   9
  -4  -7   2 210.264 9.00419  11
  -4   7   2 214.333 15.4821  13
   4   7  -2 213.828 15.3534   4
   3  -7  -2 281.095 16.9271   9
   3   7  -2 331.423 18.4933   4
  -3   7   2 296.339 17.4100  13
   2  -7  -2 140.043 6.24930   5
   2  -7  -2 135.630 13.2719   9
  -2   7   2 155.690 12.0790  13
   2   7  -2 143.125 12.3621   4
   1  -7  -2 12.5248 2.97280   5
   1  -7  -2 -0.9042 4.08375   9
  -1  -7   2 4.75021 4.20355   1
  -1   7   2 15.6296 5.20336  13
   1   7  -2 7.64398 4.33028   4
  -1   7   2 11.8627 6.16417   8
   0  -7  -2 408.543 15.3614   5
   0  -7   2 362.200 17.8579   1
   0  -7   2 325.417 18.3948   9
   0   7   2 317.212 18.6052  13
   0   7  -2 315.104 18.8403   4
   0   7   2 344.412 17.4277   4
   0   7  -2 331.346 22.1384  13
   1  -7   2 160.116 12.8379   9
   1  -7   2 159.826 11.4089   1
  -1  -7  -2 157.848 10.3501   5
  -1   7  -2 172.229 13.8771   4
   1   7   2 156.628 14.5119  13
   1   7   2 175.355 11.8124   4
  -1   7  -2 155.241 14.8852  13
   2  -7   2 0.51207 3.25983   1
   2  -7   2 -2.0262 3.42207   9
  -2  -7  -2 -3.2689 2.31511   5
   2   7   2 1.25969 4.00563   4
  -2   7  -2 -0.8828 3.88747  13
  -2   7  -2 0.70471 3.73323   4
   3  -7   2 122.395 12.5206   9
  -3  -7  -2 133.621 12.5418   5
   3  -7   2 151.748 11.5203   1
   3   7   2 146.119 10.7287   4
  -3   7  -2 160.140 15.5293  13
  -4  -7  -2 4.30028 4.51412   5
   4  -7   2 0.09862 4.08251   9
  -4  -7  -2 10.6852 4.16500  11
   4  -7   2 5.61269 4.51654   1
   4   7   2 6.87653 4.24476   4
  -4   7  -2 -1.9248 5.10184  13
   5  -7   2 223.059 15.2554   9
   5  -7   2 267.200 15.8260   1
  -5  -7  -2 264.882 17.5420   5
   5  -7   2 256.653 18.3394   7
  -5  -7  -2 254.506 14.8351  11
   5   7   2 257.294 15.7671   4
  -5   7  -2 246.703 17.8523  13
  -6  -7  -2 129.723 14.6432   5
   6  -7   2 107.324 14.5269   7
  -6  -7  -2 131.495 12.5670  11
   6  -7   2 127.922 12.9661   9
   6  -7   2 121.990 12.7499   1
   6   7   2 123.411 13.0681   4
   7  -7   2 108.079 12.4402   1
  -7  -7  -2 88.4188 13.0408   5
   7  -7   2 75.8549 10.0928   9
  -7  -7  -2 95.3515 11.6201  11
   7  -7   2 81.1108 12.6646   7
   7   7   2 94.5034 12.2450   4
  -8  -7  -2 78.2247 11.7365  11
   8  -7   2 82.7452 13.6418   7
  -8  -7  -2 76.6160 13.4026   5
   8  -7   2 78.4237 11.7033   1
   8   7   2 97.1654 13.1217   4
  -9  -7  -2 5.39000 6.77229   5
   9  -7   2 9.34179 7.96407   7
  -9  -7  -2 21.1374 8.15462  11
   9  -7   2 7.44301 6.05886   1
  -9   7  -2 15.3160 10.0936   2
  10  -7   2 -6.6614 7.40767   7
 -10  -7  -2 7.06059 7.74691   5
 -10  -7  -2 -7.1754 6.00686  11
  10  -7   2 1.59245 6.39405   1
 -10   7  -2 -11.539 7.37725   2
 -10  -8   2 20.0488 9.54090   5
  10  -8  -2 -4.8056 7.91390   7
  10  -8  -2 5.77791 7.71663   1
 -10   8   2 12.9660 10.8565   2
  10   8  -2 21.0631 9.50571   4
   9  -8  -2 50.1499 11.6696   1
   9  -8  -2 48.5272 11.6261   7
  -9   8   2 43.2298 14.0232   2
   9   8  -2 54.6922 12.3796   4
   8  -8  -2 1.64623 5.80187   1
   8  -8  -2 -1.0801 4.67125   9
  -8   8   2 15.5684 9.49578   2
   8   8  -2 4.49340 6.67902   4
   7  -8  -2 103.173 12.9926   9
   7  -8  -2 94.2631 13.3029   1
  -7   8   2 96.0322 17.0987   2
   7   8  -2 93.7000 13.7644   4
   6  -8  -2 75.8001 11.5847   9
   6  -8  -2 81.5084 12.0551   1
  -6   8   2 94.6288 13.3968  13
   6   8  -2 85.5754 12.5751   4
   5  -8  -2 14.2554 6.42362   9
   5  -8  -2 40.4561 8.65350   1
   5   8  -2 33.0900 8.67434   4
  -5   8   2 55.6466 10.6715  13
   4  -8  -2 13.2149 5.89538   9
   4  -8  -2 13.8699 7.07401   1
  -4   8   2 14.7821 6.77844  13
   4   8  -2 25.8486 7.69452   4
   3  -8  -2 -2.0734 4.49837   9
  -3   8   2 -3.7974 4.57318  13
   3   8  -2 -2.6546 4.12007   4
   2  -8  -2 265.324 9.81287   5
   2  -8  -2 272.551 18.1287   9
  -2   8   2 283.372 18.3162  13
   2   8  -2 294.534 18.0718   4
   1  -8  -2 49.6899 10.9642   9
   1  -8  -2 47.6663 5.24235   5
  -1  -8   2 44.2950 8.02613   1
  -1   8   2 47.6831 9.56360  13
   1   8  -2 48.4799 9.10274   4
   0  -8   2 6.02440 4.61542   1
   0  -8  -2 2.15125 2.98389   5
   0  -8   2 -0.9020 4.33140   9
   0   8   2 -3.2121 3.59379   4
   0   8  -2 -3.2510 4.67303   4
   0   8   2 1.32810 5.10212  13
   0   8  -2 8.65026 6.11097  13
   1  -8   2 11.9207 5.08658   9
   1  -8   2 12.0854 2.73350   5
  -1  -8  -2 16.6420 4.77390   5
   1  -8   2 10.9394 5.00223   1
   1   8   2 9.33330 5.27162   4
  -1   8  -2 12.5967 6.94522  13
   1   8   2 -0.4530 4.77414  13
  -1   8  -2 -3.2658 5.33957   4
   2  -8   2 10.0158 5.17983   1
  -2  -8  -2 10.9533 4.67251   5
   2  -8   2 11.3403 5.86816   9
   2   8   2 15.4673 5.17232   4
  -2   8  -2 11.2258 5.74271  13
   2   8   2 15.2961 6.04914  13
   3  -8   2 350.997 20.4689   9
   3  -8   2 342.287 18.7658   1
  -3  -8  -2 367.685 19.1750   5
   3   8   2 361.945 18.9177   4
  -3   8  -2 330.627 21.1395  13
  -4  -8  -2 736.391 31.4058   5
   4  -8   2 742.242 30.4563   1
   4  -8   2 711.397 31.5079   9
  -4   8  -2 785.297 35.2532  13
   4   8   2 736.482 29.8575   4
  -5  -8  -2 62.3712 10.3978   5
   5  -8   2 68.3060 10.2476   9
   5  -8   2 54.1776 9.04626   1
  -5   8  -2 52.8984 11.5833  13
   5   8   2 45.9660 8.75885   4
  -6  -8  -2 11.9026 5.05392  11
   6  -8   2 19.2984 6.66407   1
   6  -8   2 14.8492 6.64282   9
  -6  -8  -2 13.3036 7.10276   5
   6  -8   2 8.20651 5.92802   7
   6   8   2 8.34823 6.01082   4
  -7  -8  -2 27.9332 6.89179  11
  -7  -8  -2 25.3633 9.00257   5
   7  -8   2 21.3289 6.34141   9
   7  -8   2 31.6436 10.3634   7
   7  -8   2 13.8231 6.75827   1
   7   8   2 22.9282 7.03305   4
   8  -8   2 -4.4226 4.33385   7
   8  -8   2 -1.9969 4.93708   1
  -8  -8  -2 4.54573 5.07805   5
   9  -8   2 32.7327 9.21232   1
  -9  -8  -2 16.7529 9.97351   5
   9  -8   2 14.0063 9.25569   7
  -9   8  -2 28.6205 15.3193   2
 -10  -8  -2 0.33871 7.98779   5
  10  -8   2 -1.5257 8.22811   7
 -10   8  -2 -8.0754 9.04226   2
 -10  -9   2 0.34258 7.68285   5
  10  -9  -2 -0.8045 8.82784   7
  10   9  -2 5.93968 8.07341   4
   9  -9  -2 33.3894 10.4605   1
   9  -9  -2 21.6323 10.5343   7
  -9  -9   2 33.8301 10.7226   5
   9   9  -2 52.8145 13.0960   4
  -9   9   2 31.2804 13.4845   2
   8  -9  -2 9.25076 7.25786   1
   8  -9  -2 3.08373 5.23738   9
  -8   9   2 -10.275 7.29781   2
   8   9  -2 -3.1391 5.74632   4
   7  -9  -2 6.96636 6.65751   9
   7  -9  -2 4.61153 6.24209   1
   7   9  -2 0.88074 6.72931   4
   6  -9  -2 -2.2362 5.87828   9
   6  -9  -2 21.3604 7.88390   1
  -6   9   2 16.1113 8.18283  13
   6   9  -2 -2.2459 5.58241   4
   5  -9  -2 9.43759 6.27878   9
   5  -9  -2 -3.7119 4.84116   1
  -5   9   2 14.1863 6.58024  13
   5   9  -2 0.50662 5.32814   4
   4  -9  -2 57.4212 10.2288   9
   4  -9  -2 25.8521 9.62440   1
   4   9  -2 51.6253 10.1179   4
  -4   9   2 63.7123 11.4972  13
   3  -9  -2 61.4028 11.3141   9
   3   9  -2 70.1374 11.4081   4
  -3   9   2 80.1014 12.2455  13
   2  -9  -2 66.5403 11.3263   9
  -2   9   2 74.9018 12.3419  13
   2   9  -2 86.1218 12.6641   4
  -1  -9   2 136.474 14.3077   1
   1  -9  -2 106.636 15.5857   9
   1  -9  -2 122.586 7.59462   5
   1   9  -2 150.159 16.3580  13
   1   9  -2 149.217 15.8173   4
  -1   9   2 102.807 13.9135  13
   0  -9   2 -1.1129 4.58271   9
   0  -9  -2 4.70315 3.36426   5
   0  -9   2 1.02444 2.81303   5
   0  -9   2 2.75453 4.63745   1
   0   9   2 0.77012 5.15495   4
   0   9  -2 1.78106 6.04481  13
   0   9   2 4.72002 5.73259  13
   0   9  -2 3.64193 5.93411   4
   1  -9   2 46.3034 8.56880   1
   1  -9   2 58.4359 10.5322   9
  -1  -9  -2 55.8016 7.91649   5
  -1   9  -2 65.7466 11.9061   4
   1   9   2 68.0040 12.0030  13
  -1   9  -2 42.0604 10.4805  13
   1   9   2 61.9189 9.67795   4
   2  -9   2 8.31391 6.22421   9
   2  -9   2 5.07350 5.02148   1
  -2  -9  -2 7.77314 4.87988   5
   2   9   2 6.72300 6.74848  13
  -2   9  -2 -3.1820 6.10660  13
   2   9   2 -0.0005 4.70092   4
   3  -9   2 36.8458 8.26769   1
  -3  -9  -2 32.6412 7.36736   5
   3  -9   2 17.2913 7.32982   9
  -3   9  -2 13.1912 8.02595  13
   3   9   2 22.3724 8.38571  13
   3   9   2 29.2415 6.88519   4
  -4  -9  -2 9.02843 5.79218   5
   4  -9   2 -3.3018 4.62416   9
   4  -9   2 6.59733 5.55045   1
   4   9   2 6.19523 5.54240   4
  -4   9  -2 -1.7380 4.45154  13
   5  -9   2 67.9102 11.7148   9
  -5  -9  -2 75.8201 11.7530   5
   5  -9   2 69.0482 10.8441   1
   5   9   2 61.4326 9.46792   4
  -5   9  -2 74.7696 13.0022  13
   6  -9   2 15.2555 7.65383   9
   6  -9   2 4.04689 7.25141   7
  -6  -9  -2 27.9814 8.46997   5
   6  -9   2 17.1718 6.54415   1
   6   9   2 10.5287 6.00581   4
  -6   9  -2 22.5614 8.64221  13
   7  -9   2 17.9332 7.35057   9
   7  -9   2 4.92673 7.74244   7
  -7  -9  -2 -3.3624 5.93441   5
   7  -9   2 2.06120 5.95890   1
   8  -9   2 -6.2698 5.17974   1
  -8  -9  -2 -0.2231 5.11851   5
   8  -9   2 5.17846 7.81410   7
   9  -9   2 27.6652 11.6868   7
  -9  -9  -2 13.4281 7.83239   5
   9  -9   2 13.1395 8.24881   1
  -9 -10   2 49.4172 12.6087   5
   9  10  -2 26.6485 10.9981   4
   8 -10  -2 18.1793 7.94495   9
   8 -10  -2 5.35232 7.31849   1
  -8 -10   2 6.57687 7.48689   5
  -8  10   2 0.41504 11.6243   2
   8  10  -2 -2.1262 7.13174   4
   7 -10  -2 6.94544 7.54400   9
   7 -10  -2 -2.8199 5.39038   1
  -7 -10   2 5.21464 6.57898   5
   7  10  -2 -3.1638 6.92118   4
  -7  10   2 -0.8594 7.64380  13
   6 -10  -2 45.0283 10.6596   1
   6 -10  -2 29.4375 9.08884   9
  -6  10   2 25.5522 9.69538  13
   6  10  -2 36.1008 10.0608   4
   5 -10  -2 37.7529 9.72544   9
   5 -10  -2 14.5034 7.67950   1
   5  10  -2 21.9111 8.56982   4
  -5  10   2 40.4250 11.2583  13
   4 -10  -2 -1.9776 5.31732   9
   4 -10  -2 -1.7102 6.57196   1
  -4  10   2 -1.6271 6.16068  13
   4  10  -2 5.21395 7.06838   4
   3 -10  -2 342.371 23.0060   9
   3  10  -2 307.303 21.8313   4
  -3  10   2 351.877 23.6427  13
  -2 -10   2 135.370 12.5793   5
   2 -10  -2 137.476 16.4051   9
   2  10  -2 134.075 17.5025  13
  -2  10   2 128.229 16.4365  13
   2  10  -2 129.273 16.0728   4
  -1 -10   2 3.29918 5.86497   1
   1  10  -2 9.41288 6.96769   4
  -1  10   2 20.5043 7.46147  13
   1  10  -2 15.8634 7.93409  13
   0 -10   2 284.582 20.7995   9
   0 -10   2 268.475 18.6232   1
   0  10   2 233.814 18.7439  13
   0  10  -2 278.309 20.7408   4
   0  10  -2 298.176 21.3282  13
   0  10   2 278.453 18.6025   4
   1 -10   2 42.4510 10.2799   9
   1 -10   2 40.7360 9.13636   1
  -1 -10  -2 37.8882 7.02412   5
  -1  10  -2 36.5092 9.81938  13
   1  10   2 35.7391 10.0949  13
  -1  10  -2 40.7922 10.0979   4
   1  10   2 39.5584 9.36445   4
   2 -10   2 222.376 16.4998   1
  -2 -10  -2 208.211 14.1818   5
   2 -10   2 191.918 19.3408   9
   2  10   2 194.377 15.3513   4
  -2  10  -2 173.847 19.8591  13
   2  10   2 226.480 21.1590  13
   3 -10   2 7.51845 5.71840   1
   3 -10   2 6.33369 6.52839   9
  -3 -10  -2 2.71406 4.60467   5
   3  10   2 10.6547 6.26114   4
   3  10   2 7.14346 7.53089  13
  -3  10  -2 1.78266 7.63104  13
  -4 -10  -2 1.89692 5.12385   5
   4 -10   2 10.4719 6.46911   1
   4 -10   2 2.29823 5.49225   9
   4  10   2 -0.5493 5.16136   4
  -4  10  -2 8.78806 8.38262  13
   4  10   2 5.42006 7.76620  13
   5 -10   2 8.12475 6.61962   9
   5 -10   2 -3.2381 5.00937   1
  -5 -10  -2 2.30034 5.93328   5
  -5  10  -2 -10.480 6.39727  13
   6 -10   2 -0.8233 4.98810   1
  -6 -10  -2 -4.0926 6.04236   5
   6 -10   2 4.42936 6.38815   9
  -6  10  -2 0.43436 7.86196  13
   7 -10   2 40.1069 10.5812   1
  -7 -10  -2 35.8046 11.2994   5
   7 -10   2 34.9301 10.7061   7
   7 -10   2 34.2353 9.06404   9
   8 -10   2 2.63557 6.02073   7
   8 -10   2 17.6459 8.76429   1
  -8 -10  -2 30.7879 11.1690   5
   7 -11  -2 14.7863 9.16440   1
   7 -11  -2 21.7870 9.45203   9
  -7 -11   2 17.8177 8.97773   5
  -7  11   2 28.7964 11.0910  13
   7  11  -2 28.9624 10.9763   4
   6 -11  -2 45.6290 11.8071   1
   6 -11  -2 22.7430 9.58060   9
  -6 -11   2 70.2260 12.2185   5
   6  11  -2 26.6789 11.0788   4
  -6  11   2 37.9423 11.6857  13
   5 -11  -2 13.0952 7.84542   9
   5 -11  -2 0.92511 6.49718   1
  -5 -11   2 16.5118 7.25714   5
  -5  11   2 20.6554 9.98339  13
   5  11  -2 18.9498 9.13885   4
   4 -11  -2 14.3551 9.52963   1
   4 -11  -2 39.4231 10.7204   9
  -4 -11   2 26.9740 7.98362   5
  -4  11   2 32.9331 10.6016  13
   4  11  -2 16.5637 8.34639   4
  -3 -11   2 9.37459 5.50906   5
   3 -11  -2 7.35234 6.93747   9
  -3  11   2 8.23187 8.34191  13
   3  11  -2 -1.6140 8.08243  13
   3  11  -2 4.66116 6.91673   4
   2 -11  -2 12.4233 8.31239   9
   2  11  -2 24.1243 10.0127  13
  -2  11   2 11.4685 6.93093  13
   2  11  -2 8.50100 7.48322   4
  -1 -11   2 15.3532 7.35003   1
   1  11  -2 -1.5867 5.52809  13
   1  11  -2 12.9496 7.56740   4
  -1  11   2 4.15817 7.03020  13
   0 -11   2 2.58184 6.25455   1
   0 -11   2 -8.6874 5.65975   9
   0  11  -2 -8.4516 5.79999   4
   0  11  -2 -3.0355 4.88987  13
   0  11   2 -4.6103 6.97281  13
   1 -11   2 95.1914 14.9778   9
   1 -11   2 56.4298 10.7430   1
  -1  11  -2 76.8651 14.5393  13
   1  11   2 87.0883 15.1632  13
   1  11   2 91.1696 13.0485   4
   2 -11   2 62.2227 12.9864   9
   2 -11   2 53.6782 10.4739   1
   2  11   2 67.9864 11.1933   4
   2  11   2 57.5901 12.6573  13
  -2  11  -2 75.7486 15.0758  13
  -3 -11  -2 8.16194 6.19737   5
   3 -11   2 3.98980 6.09784   1
   3 -11   2 15.3400 7.11198   9
   3  11   2 3.10234 7.91922  13
  -3  11  -2 -2.4541 7.21395  13
   4 -11   2 1.48099 5.75660   1
  -4 -11  -2 12.2140 7.83339   5
   4 -11   2 -7.2162 5.07461   9
   4  11   2 12.7044 9.41851  13
  -4  11  -2 4.93029 8.08802  13
   5 -11   2 18.0026 8.44178   1
   5 -11   2 29.5365 9.70652   9
  -5 -11  -2 16.8856 7.79367   5
   5  11   2 28.8228 11.8995  13
  -5  11  -2 15.5841 9.75063  13
   6 -11   2 186.792 19.5881   1
   6 -11   2 170.119 19.9542   9
  -6 -11  -2 166.946 19.2363   5
  -6  11  -2 214.376 24.9223  13
   6  12  -2 24.1612 9.52554   4
  -6  12   2 0.91292 8.66494  13
   5 -12  -2 -9.1575 5.45721   1
   5 -12  -2 12.9630 8.49993   9
   5  12  -2 11.8054 8.53658   4
  -5  12   2 -2.0696 8.64105  13
   4 -12  -2 0.74058 7.38605   9
   4 -12  -2 -2.8398 7.65069   1
  -4  12   2 9.88139 10.0396  13
   4  12  -2 -4.7387 6.68422   4
   3 -12  -2 4.62799 7.60101   9
   3  12  -2 0.91175 8.42317   4
  -3  12   2 8.87503 9.09403  13
   3  12  -2 -0.7453 5.81679  13
   2 -12  -2 5.76272 7.48842   9
  -2  12   2 0.05855 8.08745  13
   2  12  -2 2.34030 6.25566  13
   2  12  -2 5.04452 7.16784   4
  -1 -12   2 36.5920 9.74189   1
   1  12  -2 27.6265 10.5905  13
   1  12  -2 45.4305 12.2354   4
  -1  12   2 34.0512 11.5870  13
   0 -12   2 13.9590 8.33755   1
   0 -12   2 25.7958 10.1591   9
   0  12  -2 22.7082 10.0674   4
   0  12   2 20.0846 10.3190  13
   0  12  -2 43.4707 13.0594  13
   1 -12   2 156.979 18.1850   1
   1 -12   2 196.436 22.1237   9
   1  12   2 171.572 21.3690  13
  -1  12  -2 177.629 21.4828  13
   2 -12   2 18.8345 9.31898   9
   2 -12   2 20.6115 8.93204   1
  -2  12  -2 37.4164 12.9862  13
   2  12   2 22.6077 10.6599  13
   3 -12   2 18.2380 9.60262   9
   3 -12   2 30.7020 10.1567   1
   3  12   2 22.1547 10.9313  13
  -3  12  -2 13.9773 10.3178  13
   4 -12   2 -11.307 5.96518   9
   4 -12   2 10.8635 6.76722   1
  -4  12  -2 -5.6512 8.31686  13
   4  12   2 -12.597 6.68992  13
   5 -12   2 4.19908 9.00768   9
   5 -12   2 5.94223 6.80321   1
  -5 -12  -2 10.2604 8.04332   5
  -5  12  -2 -6.7630 9.10734  13
   5  12   2 -2.6991 9.44329  13
   3  13  -2 26.1954 10.8187   4
  -3  13   2 26.3023 11.5920  13
   3  13  -2 37.4491 12.5632  13
   2 -13  -2 79.1263 15.4401   9
  -2  13   2 69.9791 16.5920  13
   2  13  -2 73.4295 16.0638   4
   2  13  -2 60.5143 14.4357  13
  -1 -13   2 41.3309 11.6780   1
   1  13  -2 29.2753 11.9199   4
  -1  13   2 52.3801 14.8041  13
   1  13  -2 66.3902 15.0595  13
   0 -13   2 19.2142 8.84976   1
   0 -13   2 24.0291 10.0784   9
   0  13   2 14.3683 10.1054  13
   0  13  -2 4.83497 9.35579  13
   1 -13   2 5.11175 9.19176   9
   1 -13   2 10.7998 9.04165   1
  -1  13  -2 9.83728 9.05025  13
   1  13   2 -1.0649 8.97953  13
   2 -13   2 3.42928 7.28249   1
   2 -13   2 7.80693 8.31352   9
   2  13   2 11.4285 11.1245  13
  -2  13  -2 -2.4495 9.26851  13
  13   0  -3 -1.8475 8.07476   7
 -13   0   3 12.5816 7.58680  11
 -13   0   3 10.7985 7.29638   2
  12   0  -3 -0.4226 6.23800   7
 -12   0   3 6.50981 7.78117   2
 -12   0   3 3.94863 6.46908  11
 -11   0   3 2.75631 6.43512  11
  11   0  -3 -3.5671 5.65497   7
 -11   0   3 -1.4114 5.44127   2
  10   0  -3 -2.1428 3.28285  10
 -10   0   3 6.28083 6.27218  11
  10   0  -3 -4.7710 4.63136   7
 -10   0   3 -5.3877 4.85206   2
   9   0  -3 0.34708 3.52683  10
  -9   0   3 -2.5634 2.85869  11
  -9   0   3 -4.1533 3.83252   2
   9   0  -3 -1.9899 4.54938   7
  -8   0   3 -5.8971 3.62155   2
  -8   0   3 -4.3503 2.65241  11
   8   0  -3 7.11969 3.83346  10
   8   0  -3 0.96265 4.63962   7
  -7   0   3 6.32002 4.15584   2
  -7   0   3 -1.4495 3.18131  11
   7   0  -3 3.30701 3.30879  10
   7   0  -3 -2.2201 3.91451   7
   6   0  -3 -0.3471 2.32158  10
   6   0  -3 -1.7474 3.43344   7
  -6   0   3 4.70399 3.21915   2
   6   0  -3 5.83344 3.51772  12
   5   0  -3 0.31468 2.07683  10
   5   0  -3 -2.8634 1.38827  12
   5   0  -3 4.92575 3.53922   7
  -5   0   3 -2.0846 1.86005   2
   4   0  -3 -0.2980 1.92496  12
   4   0  -3 -2.4511 2.34441   7
  -4   0   3 5.02742 2.18921   2
   4   0  -3 -2.5363 1.58794  10
  -3   0   3 -1.0238 1.58191   1
  -3   0   3 -2.5913 1.36036   2
   3   0  -3 1.95489 1.96409  12
   3   0  -3 -0.5051 1.74530   7
   3   0  -3 1.51289 1.61722  10
   3   0  -3 -0.4157 1.35318   3
   2   0  -3 4.26100 2.08510  10
   2   0  -3 2.16373 1.42885   3
   2   0  -3 3.05356 1.47279  12
  -2   0   3 -0.3286 1.48076   7
  -2   0   3 1.74895 1.74173   1
  -1   0   3 -0.2928 0.87211   1
  -1   0   3 1.05666 0.66559   8
  -1   0   3 -0.1380 0.83988   1
   1   0  -3 -0.0078 0.88519   3
  -1   0   3 -1.1576 0.82554   6
  -1   0   3 1.29635 1.48703  10
  -1   0   3 0.28901 1.38933   7
   0   0   3 3.61419 1.43969   5
   0   0   3 2.03371 1.08565  11
   0   0   3 0.38759 0.64501   1
   0   0   3 -0.2932 0.89834   4
   0   0   3 -0.9553 1.07706   3
   0   0   3 -0.1966 0.58117   1
   0   0   3 0.93544 1.17164  10
   0   0   3 -0.0628 1.20601   8
   1   0   3 0.39171 1.18279  10
   1   0   3 -0.7708 1.37268   5
   1   0   3 10.2460 1.44571   1
   1   0   3 1.47513 1.25852  11
   1   0   3 3.92980 1.62927   3
   1   0   3 3.96347 1.10899   1
   1   0   3 3.86613 2.46889   8
   1   0   3 2.05111 1.46086   4
   2   0   3 -1.0116 1.01845   1
   2   0   3 2.25455 1.19776  10
   2   0   3 2.89386 2.65707   8
   2   0   3 0.56761 1.38167   3
   2   0   3 0.75427 1.23512   7
   3   0   3 1.56817 1.63827   7
   3   0   3 0.99496 1.11308   9
   3   0   3 2.52724 1.15107  10
   3   0   3 1.18832 1.67187   1
  -3   0  -3 6.18376 2.91958   2
   3   0   3 -1.2063 1.28937   1
  -4   0  -3 5.19695 3.65183   2
   4   0   3 3.29982 2.27215   1
   4   0   3 1.35850 0.67926   9
   4   0   3 0.27317 1.22497  10
   4   0   3 -1.2407 2.08866   1
   4   0   3 0.43281 1.92558   7
   4   0   3 -0.2149 0.67544   9
   5   0   3 -0.9449 2.27919   7
  -5   0  -3 1.49158 4.10367   2
   5   0   3 0.74667 2.45847   1
   5   0   3 -0.9432 1.21891  10
   5   0   3 0.75498 2.20947   1
  -6   0  -3 -3.7437 4.28576   2
   6   0   3 -1.8673 1.43477  10
   6   0   3 1.10831 3.09043   1
   6   0   3 9.42608 3.84398   7
   7   0   3 7.19869 4.42033   1
   7   0   3 3.29928 3.77655   7
  -7   0  -3 -0.2895 3.97819   2
   8   0   3 3.16222 4.49806   1
   8   0   3 6.56435 4.05448   7
  -8   0  -3 -3.0086 5.07311   2
  -8   0  -3 -5.0551 2.69852  11
  -9   0  -3 -0.1823 4.32723  11
  -9   0  -3 -1.5347 4.87291   2
   9   0   3 4.17897 5.12127   1
   9   0   3 -3.2078 4.48050   7
  10   0   3 3.04941 5.34376   1
 -10   0  -3 -1.8086 5.92961   2
  10   0   3 5.48148 5.59405   7
 -10   0  -3 15.1281 8.41452  11
 -11   0  -3 -0.5092 5.59362  11
  11   0   3 -6.9041 4.95741   1
 -11   0  -3 -1.1043 7.85723   2
  12   0   3 -2.3953 6.37582   1
 -12   0  -3 -0.7815 4.90547  11
 -12   0  -3 -3.1519 8.67875   2
  13  -1  -3 2.88693 7.71444   7
 -13  -1   3 5.88227 6.06007  11
 -13   1   3 -1.5072 8.93586   2
  13   1  -3 6.49947 6.76217   7
 -13   1   3 10.7758 9.95383  11
 -12  -1   3 87.3017 14.6677  11
  12  -1  -3 98.3924 15.1099   7
 -12  -1   3 95.6363 15.5118   2
  12   1  -3 93.7129 13.9954   7
 -12   1   3 109.173 16.4625   2
 -12   1   3 69.5511 14.7857  11
 -11  -1   3 72.2329 12.1799  11
 -11  -1   3 116.404 14.6114   2
  11  -1  -3 93.2662 14.1130   7
  11   1  -3 90.2324 13.3034   7
 -11   1   3 89.6009 14.3489   2
 -11   1   3 78.7613 13.2079  11
 -10  -1   3 -3.9435 4.82297  11
  10  -1  -3 1.45614 5.74825   7
 -10  -1   3 0.50025 3.98007   2
  10  -1  -3 1.79888 4.14448  10
 -10   1   3 -1.4002 6.46730   2
  10   1  -3 0.72756 3.25039  10
  10   1  -3 6.65316 5.77158   7
 -10   1   3 7.09647 6.61103  11
  -9  -1   3 14.3630 5.89056   2
  -9  -1   3 24.1552 7.77259  11
   9  -1  -3 18.0501 5.35956  10
   9  -1  -3 24.0680 7.87076   7
   9   1  -3 8.53338 5.48818   7
   9   1  -3 17.0668 4.40434  10
  -9   1   3 23.7749 6.76214  11
  -9   1   3 14.7829 6.59498   2
   8  -1  -3 6.08337 4.21324   7
  -8  -1   3 12.7923 4.98428  11
  -8  -1   3 4.82245 5.06325   2
  -8   1   3 2.20404 3.93320  11
   8   1  -3 2.58424 4.86625   7
  -8   1   3 11.9029 5.30620   2
   8   1  -3 6.64892 3.49025  10
   7  -1  -3 159.545 12.4812   7
   7  -1  -3 125.243 10.4101  12
  -7  -1   3 188.886 11.4926   2
  -7  -1   3 150.632 11.6917  11
   7   1  -3 171.813 12.0778   7
  -7   1   3 147.028 11.3201   2
   7   1  -3 150.183 9.29388  10
  -7   1   3 155.427 15.3062  11
  -6  -1   3 83.1997 8.10617   2
   6  -1  -3 75.2986 8.19243  12
  -6  -1   3 76.6598 8.81446  11
   6  -1  -3 58.2621 8.21029   7
   6   1  -3 70.9227 6.63096  10
   6   1  -3 70.0129 8.43988  12
   6   1  -3 83.3751 8.85590   7
  -6   1   3 71.9972 8.36595   2
   5  -1  -3 785.426 28.1116   7
   5  -1  -3 805.020 22.8451   3
  -5  -1   3 818.315 28.4995   6
  -5  -1   3 795.676 25.5715   2
   5  -1  -3 780.257 26.8419  12
   5   1  -3 788.087 27.5762   7
  -5   1   3 782.478 27.2868   2
   5   1  -3 844.599 28.4101  12
   5   1  -3 806.608 25.4278  10
   4  -1  -3 106.641 5.19733   3
   4  -1  -3 105.555 7.48608   7
  -4  -1   3 109.868 5.98389   2
  -4  -1   3 109.519 7.43386   6
   4  -1  -3 99.8295 6.79397  12
   4   1  -3 119.008 7.88673   7
   4   1  -3 95.0721 6.19931  10
  -4   1   3 103.173 7.08920   2
  -3  -1   3 1026.91 27.2238   2
   3  -1  -3 1038.28 28.4204   3
  -3  -1   3 950.703 30.2774   1
   3  -1  -3 997.564 29.7642  12
  -3  -1   3 1011.95 30.6812   6
  -3   1   3 1028.90 30.0835   2
   3   1  -3 1007.75 30.5117   7
   3   1  -3 1029.70 29.5239  10
  -2  -1   3 6569.18 168.249  12
  -2  -1   3 6623.76 167.980   1
   2  -1  -3 6696.31 168.187   6
   2  -1  -3 6620.65 167.726  12
  -2  -1   3 6531.45 168.149   6
   2  -1  -3 6471.25 167.155   3
  -2  -1   3 6484.39 168.147   1
   2  -1  -3 6730.28 168.149   1
  -2  -1   3 6750.52 165.514   8
  -2   1   3 6738.27 168.256   1
  -2   1   3 6782.02 168.302   7
   2   1  -3 6803.67 168.027  10
   1  -1  -3 1016.07 28.7074  12
   1  -1  -3 1010.13 28.8499   6
  -1  -1   3 1055.01 28.8684  12
  -1  -1   3 1011.93 27.7459   1
  -1  -1   3 1042.52 27.8700   1
  -1  -1   3 1051.27 28.7488   6
   1  -1  -3 1016.07 28.9767   3
  -1  -1   3 1040.09 29.3401   4
   1  -1  -3 1037.63 28.4753   5
  -1   1   3 1042.10 28.4320   7
  -1   1   3 1013.51 28.5064   1
  -1   1   3 1021.86 26.4937  13
  -1   1   3 1007.54 28.1880   8
   0  -1   3 9585.75 240.320   3
   0  -1   3 9868.10 239.900   5
   0  -1   3 9672.26 240.104  10
   0  -1   3 9787.78 239.790  11
   0  -1   3 9302.20 240.219   1
   0  -1   3 9931.43 240.801   4
   0  -1   3 9907.89 239.967  13
   0  -1  -3 9606.81 240.451   5
   0  -1   3 9549.49 240.677   1
   0  -1   3 9975.42 240.137  12
   0   1   3 9587.24 239.767   1
   0   1   3 9125.89 240.404   3
   0   1   3 9816.71 239.723   1
   0   1   3 9590.29 242.468   7
   0   1   3 9225.90 240.225   9
   0   1   3 9337.84 240.665   8
   1  -1   3 105.892 5.85487  11
   1  -1   3 105.979 5.96523  13
   1  -1   3 101.839 3.34914   1
   1  -1   3 103.806 5.26702  10
   1  -1   3 115.774 5.45830   5
   1  -1   3 109.919 3.40971   1
   1  -1   3 113.808 5.44186   3
   1  -1   3 107.038 6.15059   4
  -1  -1  -3 105.271 6.24266  11
   1   1   3 106.438 6.74306   8
   1   1   3 110.862 5.45320   1
   1   1   3 112.049 5.47197   9
   1   1   3 103.258 5.14341   1
   2  -1   3 674.248 21.1649   7
   2  -1   3 692.340 19.6024   1
   2  -1   3 705.818 21.1427   5
  -2  -1  -3 636.608 23.3456   2
   2  -1   3 694.161 20.2109   3
   2  -1   3 712.639 20.5385  10
  -2  -1  -3 708.383 23.0951  11
   2  -1   3 690.153 19.4869   1
   2   1   3 685.834 18.4401   7
   2   1   3 694.199 21.1394   1
   2   1   3 676.296 21.2700   1
   2   1   3 699.618 20.0269   9
   2   1   3 724.453 24.3354   8
   3  -1   3 339.193 13.2710   7
   3  -1   3 344.937 12.5424   1
   3  -1   3 353.196 11.4726   3
   3  -1   3 347.400 12.0352  10
  -3  -1  -3 354.583 15.1736  11
   3  -1   3 345.662 11.3162   9
  -3  -1  -3 359.120 15.9260   2
   3  -1   3 366.512 12.4477   1
   3   1   3 333.983 11.1554   7
   3   1   3 352.688 13.7718   1
   3   1   3 336.738 11.0443   9
   4  -1   3 1.06883 2.07040   1
  -4  -1  -3 5.85959 3.50894  11
   4  -1   3 1.07341 2.20440   7
   4  -1   3 3.00352 1.87315  10
   4  -1   3 2.00347 2.29040   1
   4  -1   3 2.54293 1.22144   9
  -4  -1  -3 2.40335 3.83674   2
   4   1   3 1.47914 2.45083   1
  -4   1  -3 3.41209 3.97861   2
   4   1   3 1.87159 1.11362   9
   4   1   3 3.95662 2.00835   7
   4   1   3 -0.7056 1.82243   1
   5  -1   3 440.885 17.9228   7
  -5  -1  -3 448.798 21.3930   2
   5  -1   3 456.119 17.8028   1
  -5  -1  -3 446.030 20.7724  11
   5  -1   3 450.983 12.0871   9
   5  -1   3 454.640 18.2558   1
  -5   1  -3 447.970 22.0161   2
   5   1   3 443.312 16.3789   7
   5   1   3 461.956 19.3043   1
   6  -1   3 613.391 23.9622   7
   6  -1   3 632.103 24.5825   1
  -6  -1  -3 670.268 27.8722  11
  -6  -1  -3 667.713 28.6598   2
  -6   1  -3 663.030 29.0370   2
   6   1   3 614.220 25.2415   1
   6   1   3 606.481 22.2117   7
  -7  -1  -3 68.2426 10.1325  11
  -7  -1  -3 86.8730 12.1843   2
   7  -1   3 72.9800 9.20675   1
   7  -1   3 79.4445 9.17508   7
  -7   1  -3 72.5622 12.0133   2
   7   1   3 62.0676 7.43764   7
   7   1   3 65.9332 9.35446   1
   8  -1   3 -0.7598 4.18353   1
   8  -1   3 2.29718 4.58101   7
  -8  -1  -3 2.64107 5.75102  11
  -8  -1  -3 -3.9406 5.18942   2
   8   1   3 -1.8917 3.85219   1
  -8   1  -3 -2.2902 5.89656   2
   8   1   3 2.74921 4.11660   7
  -9  -1  -3 31.9586 9.95593   2
  -9  -1  -3 27.4036 8.87283  11
   9  -1   3 38.2316 8.83528   1
   9  -1   3 47.1531 8.89338   7
   9   1   3 33.8418 7.01864   7
   9   1   3 18.2067 7.20999   1
  -9   1  -3 21.9108 9.03090   2
 -10  -1  -3 97.8608 15.5505  11
 -10  -1  -3 117.779 17.5284   2
  10  -1   3 95.9877 13.7912   1
  10  -1   3 93.1441 12.8378   7
 -10   1  -3 105.922 17.0069   2
  10   1   3 104.347 14.5454   1
 -11  -1  -3 37.4158 10.4005  11
  11  -1   3 36.5919 9.83794   1
 -11  -1  -3 21.5514 10.1967   2
 -11   1  -3 37.3664 11.6433   2
  11   1   3 50.9259 11.3809   1
  12  -1   3 58.3015 12.7550   1
 -12  -1  -3 62.8471 15.9739   2
 -12  -1  -3 47.6631 13.2548  11
 -12   1  -3 53.6385 14.1857   2
  12   1   3 55.5778 12.7244   1
 -13  -2   3 44.0969 12.8647  11
  13  -2  -3 47.4613 12.5471   7
 -13   2   3 38.9442 11.2720   2
  12  -2  -3 124.521 17.8405   7
 -12  -2   3 118.753 17.0851  11
 -12   2   3 83.4773 15.2076   2
  11  -2  -3 54.4011 11.6718   7
  11  -2  -3 42.6706 8.09887  10
 -11  -2   3 22.1798 8.78123  11
 -11  -2   3 42.7326 9.23845   2
 -11   2   3 26.6949 9.38554   2
 -10  -2   3 -3.6684 4.74641  11
  10  -2  -3 -1.2420 5.89242   7
 -10  -2   3 0.34199 4.43664   2
 -10   2   3 6.91488 6.49830   2
  -9  -2   3 14.3258 6.75339  11
  -9  -2   3 25.1318 7.04418   2
  -9  -2   3 14.2612 7.37741   6
   9  -2  -3 20.0560 7.29512   7
   9   2  -3 9.90048 5.73739   7
   9   2  -3 14.7994 4.18387  10
  -9   2   3 13.3836 6.47316   2
  -8  -2   3 511.171 22.1522   2
   8  -2  -3 507.949 24.3592   7
  -8  -2   3 490.961 24.8576   6
  -8  -2   3 466.329 23.7172  11
   8   2  -3 494.791 18.9138  10
   8   2  -3 463.654 22.1201   7
  -8   2   3 483.531 24.2369   2
  -7  -2   3 2.90537 3.20148   2
   7  -2  -3 3.91081 3.40086  12
   7  -2  -3 1.84667 3.81564   7
  -7  -2   3 5.95491 4.15967  11
  -7  -2   3 0.78062 3.19406   6
   7   2  -3 -1.8414 2.42648  10
   7   2  -3 5.18490 4.18804   7
  -7   2   3 2.33775 4.29030   2
   6  -2  -3 19.0660 5.95743   7
   6  -2  -3 14.9731 2.11986   3
  -6  -2   3 7.39404 3.95053  11
  -6  -2   3 13.2845 4.68780   6
  -6  -2   3 15.8451 3.93343   2
   6  -2  -3 16.7822 4.28216  12
   6   2  -3 13.2972 3.49617  10
  -6   2   3 6.87556 4.41751   2
   5  -2  -3 83.2856 8.93533   7
  -5  -2   3 78.0619 5.83392   2
  -5  -2   3 78.1194 7.54764  11
  -5  -2   3 93.8079 8.85936  12
   5  -2  -3 77.9538 7.17571  12
  -5  -2   3 114.932 8.55400   6
   5  -2  -3 87.7129 4.69510   3
   5   2  -3 80.4536 5.95783  10
  -5   2   3 73.7274 8.26292   2
   4  -2  -3 3946.70 104.457   9
   4  -2  -3 3987.91 102.130   3
   4  -2  -3 3970.22 104.461  12
  -4  -2   3 3921.38 106.468   6
  -4  -2   3 4090.76 106.862  12
  -4   2   3 4073.10 107.176   2
   4   2  -3 3989.73 104.083  10
  -3  -2   3 1353.07 40.1856  12
  -3  -2   3 1399.83 40.0790   6
   3  -2  -3 1390.70 38.7119  12
   3  -2  -3 1365.77 39.4451   9
   3  -2  -3 1409.49 38.1763   3
  -3  -2   3 1394.63 38.6568   8
  -3   2   3 1378.98 40.8057   2
   3   2  -3 1358.84 38.9807  10
  -2  -2   3 2908.05 73.5142   8
   2  -2  -3 2792.37 74.0604   3
  -2  -2   3 2818.42 74.6783  12
  -2  -2   3 2856.35 74.6976   1
   2  -2  -3 2866.28 74.1626   6
  -2  -2   3 2838.90 74.2584   6
   2  -2  -3 2845.66 75.1686   9
   2  -2  -3 2837.86 73.5527  12
  -2  -2   3 2801.51 74.5668   1
   2   2  -3 2765.93 74.4022  10
  -2   2   3 2794.54 73.1329  13
  -1  -2   3 317.050 10.9190   1
   1  -2  -3 338.793 11.0109   5
  -1  -2   3 263.510 12.2277   4
  -1  -2   3 320.976 11.2061  12
  -1  -2   3 316.060 11.1788   8
   1  -2  -3 311.151 11.9103   1
  -1  -2   3 312.704 10.8042   6
  -1   2   3 328.657 11.9787   1
  -1   2   3 312.224 11.1191   7
  -1   2   3 330.507 12.4945   8
  -1   2   3 324.742 10.7371  13
   1   2  -3 315.842 11.9437  10
   0  -2   3 75.1297 4.22456   5
   0  -2  -3 70.4944 4.67823   5
   0  -2   3 72.7654 3.79362  11
   0  -2   3 72.5823 4.01937   6
   0  -2   3 73.1417 3.57205   1
   0  -2   3 70.4505 4.79582  13
   0  -2   3 59.2759 5.02569   4
   0  -2   3 70.0503 4.03158  12
   0  -2   3 75.0741 3.57153   1
   0  -2   3 58.5752 5.19324  10
   0  -2   3 67.6888 4.60005   3
   0   2   3 75.7931 3.67544   7
   0   2   3 71.7894 5.56703   8
   0   2   3 73.9851 5.11792   9
   0   2   3 68.2110 4.79267   1
  -1  -2  -3 946.246 28.7675  11
   1  -2   3 976.581 26.7914   5
   1  -2   3 944.161 25.4392   1
   1  -2   3 983.423 27.7340  11
   1  -2   3 979.879 27.7750   3
   1  -2   3 946.464 25.4289   1
  -1  -2  -3 930.646 28.5975   5
   1  -2   3 954.489 28.3281   9
   1   2   3 956.647 25.2832   4
   1   2   3 970.352 28.1585   9
   1   2   3 933.363 28.5148   1
   1   2   3 996.403 28.4405   1
   1   2   3 963.808 30.2565   8
   2  -2   3 2527.15 68.3274   7
   2  -2   3 2499.03 64.9498   1
   2  -2   3 2514.85 65.8653   5
  -2  -2  -3 2544.27 69.1052  11
   2  -2   3 2552.58 65.0427   1
   2  -2   3 2551.28 66.0462   3
  -2  -2  -3 2446.01 68.6494   5
   2  -2   3 2463.81 66.8034   9
   2   2   3 2508.13 71.1267   8
   2   2   3 2598.17 68.4780   1
   2   2   3 2561.27 67.8988   1
   2   2   3 2529.54 66.5892   9
   3  -2   3 346.649 11.6170   3
  -3  -2  -3 337.081 14.9410  11
   3  -2   3 340.215 12.3746   9
   3  -2   3 314.331 11.8843   1
   3  -2   3 335.452 12.2601   1
   3  -2   3 351.810 14.2380   7
   3   2   3 337.259 14.4286   1
   3   2   3 346.814 12.0246   9
  -4  -2  -3 9.83522 3.79072  11
   4  -2   3 7.95593 2.69261   1
   4  -2   3 11.1315 2.88857   1
   4  -2   3 12.5692 2.04756   3
   4  -2   3 9.27581 2.24803   9
   4  -2   3 11.4955 3.80442   7
   4   2   3 10.1217 2.14867   7
   4   2   3 10.0276 3.49236   1
   4   2   3 13.7534 2.49459   9
   5  -2   3 119.484 5.88116   9
   5  -2   3 115.477 9.02051   7
   5  -2   3 128.830 8.69430   1
  -5  -2  -3 130.769 10.1416  11
  -5  -2  -3 118.233 12.2719   2
   5  -2   3 115.834 8.02556   1
   5   2   3 122.280 5.56859   9
  -5   2  -3 128.089 13.0928   2
   5   2   3 102.600 9.99381   1
   5   2   3 116.744 6.72415   7
  -6  -2  -3 79.0987 10.9402   2
   6  -2   3 74.0416 8.62937  12
   6  -2   3 82.5810 4.09178   9
  -6  -2  -3 84.7111 10.6558  11
   6  -2   3 89.3100 9.43631   7
   6  -2   3 85.4354 8.73953   1
   6   2   3 85.1505 6.40245   7
   6   2   3 79.3308 9.44535   1
  -6   2  -3 82.3793 11.9599   2
  -7  -2  -3 32.8225 7.11647  11
   7  -2   3 28.9338 6.23556   1
  -7  -2  -3 38.9623 9.26215   2
   7  -2   3 24.7174 6.55410   7
   7   2   3 36.1745 5.80160   7
   7   2   3 31.3066 7.12970   1
  -7   2  -3 36.2695 9.44530   2
  -8  -2  -3 882.212 37.6873  11
   8  -2   3 829.804 33.4833   1
   8  -2   3 856.096 33.6426   7
  -8  -2  -3 887.070 38.6644   2
   8   2   3 850.103 35.4638   1
   8   2   3 875.207 29.9588   7
  -8   2  -3 903.393 40.1173   2
   9  -2   3 90.5318 12.1165   7
  -9  -2  -3 66.9462 11.7025  11
   9  -2   3 78.3662 11.0577   1
  -9  -2  -3 99.7269 15.5358   2
  -9   2  -3 79.1703 14.4141   2
   9   2   3 85.3206 12.8789   1
 -10  -2  -3 46.3986 10.4310  11
  10  -2   3 27.7143 8.98180   7
  10  -2   3 40.9163 9.86622   1
  10   2   3 27.2914 8.87637   1
 -10   2  -3 51.5795 13.3044   2
 -11  -2  -3 241.381 24.3734  11
  11  -2   3 255.894 20.4046   1
  11  -2   3 224.694 20.9926   7
 -11   2  -3 225.108 26.2534   2
  11   2   3 275.743 21.7497   1
  12  -2   3 24.4247 9.07359   1
 -12  -2  -3 1.55823 6.02281  11
 -12   2  -3 18.8761 11.1322   2
  12   2   3 24.5381 9.94333   1
  13  -3  -3 -2.5685 7.31694   7
  13  -3  -3 6.93362 8.34310   1
 -13  -3   3 0.55062 8.24261  11
 -13   3   3 11.4145 9.17921   2
 -12  -3   3 1.83752 6.47688  11
  12  -3  -3 10.0959 7.94245   7
  12  -3  -3 0.37658 7.67769   1
 -12   3   3 -3.2034 8.49793   2
 -11  -3   3 15.3161 7.35954  11
  11  -3  -3 -2.8751 6.87473   7
 -11   3   3 2.12686 6.89485   2
 -10  -3   3 32.1920 8.82802  11
  10  -3  -3 41.1999 10.3372   7
 -10   3   3 63.5283 12.3276   2
  -9  -3   3 85.2424 11.9810  11
   9  -3  -3 95.4119 12.9092   7
  -9   3   3 82.1676 12.7186   2
   9   3  -3 82.5673 7.91209  10
  -8  -3   3 14.0931 6.32471   6
   8  -3  -3 10.1061 6.27973   7
  -8  -3   3 13.3276 4.94297  11
   8   3  -3 16.4069 4.27370  10
  -8   3   3 16.5077 6.58999   2
  -7  -3   3 43.5394 7.28951  11
   7  -3  -3 29.1595 7.37978   7
  -7  -3   3 46.8063 8.26126   6
   7  -3  -3 48.4560 6.86621  12
   7   3  -3 55.7708 6.28684  10
  -7   3   3 36.2729 8.20729   2
  -6  -3   3 718.503 28.0007   6
   6  -3  -3 723.985 28.5864   7
   6  -3  -3 718.657 25.2672  12
   6  -3  -3 708.895 20.6876   3
  -6  -3   3 718.604 26.7521  11
  -6  -3   3 672.397 27.4868  12
   6  -3  -3 707.829 24.6725   9
  -6   3   3 721.738 29.1202   2
   6   3  -3 685.791 23.6326  10
   5  -3  -3 4.16059 2.67863  12
   5  -3  -3 7.73970 2.86590   9
  -5  -3   3 2.37969 2.71887  11
   5  -3  -3 3.92734 1.86730   3
   5  -3  -3 3.36241 3.51367   7
  -5  -3   3 5.55235 2.89323   6
  -5  -3   3 3.49774 2.88837  12
   5   3  -3 2.24816 2.52072  10
  -5   3   3 12.0739 4.76323   2
   4  -3  -3 25.9396 3.67355  12
  -4  -3   3 27.0394 3.95681  11
  -4  -3   3 36.3856 5.41051   6
  -4  -3   3 28.0882 4.83101  12
   4  -3  -3 25.3239 4.46028   9
   4  -3  -3 32.2276 3.78825   3
   4   3  -3 30.9633 5.95927   4
  -4   3   3 26.3844 5.23892   2
   4   3  -3 23.9991 4.08082  10
   3  -3  -3 64.5764 6.45179   9
  -3  -3   3 45.7845 5.40622  12
  -3  -3   3 50.5059 3.90923  11
   3  -3  -3 46.1497 4.27365  12
  -3  -3   3 48.9076 5.27991   6
   3  -3  -3 45.7760 4.57332   3
   3   3  -3 42.6614 4.94333  10
  -3   3   3 52.8000 5.45409  13
  -3   3   3 47.6472 6.22380   2
   3   3  -3 64.9496 6.96686   4
   2  -3  -3 223.335 9.26776   6
  -2  -3   3 211.177 9.90702   8
  -2  -3   3 217.452 10.1681   1
  -2  -3   3 217.263 9.23233   6
   2  -3  -3 218.019 8.19496   5
   2  -3  -3 209.828 8.51834  12
  -2  -3   3 228.148 10.4162   1
   2  -3  -3 241.676 11.0773   9
  -2  -3   3 224.360 9.81244  12
   2   3  -3 240.277 10.4963  10
   2   3  -3 198.184 11.1151   4
  -2   3   3 226.945 9.90431  13
  -1  -3   3 394.868 10.7264  11
   1  -3  -3 385.244 12.9046   5
  -1  -3   3 393.523 13.7446   1
  -1  -3   3 402.449 13.2881  12
  -1  -3   3 400.349 13.8358   1
  -1  -3   3 330.117 14.1760   8
  -1  -3   3 384.095 12.4413   6
  -1   3   3 383.967 15.6057   8
  -1   3   3 384.936 13.6668   7
   1   3  -3 397.406 14.6873  10
  -1   3   3 369.817 13.8255  13
   1   3  -3 382.404 15.8095   4
   0  -3   3 2300.46 60.8063   1
   0  -3   3 2272.25 60.0819  12
   0  -3  -3 2323.07 61.9902   5
   0  -3   3 2324.76 60.9281   1
   0  -3   3 2306.28 63.7094   9
   0  -3   3 2304.36 59.6082   6
   0  -3   3 2303.26 59.3432  11
   0   3   3 2318.26 60.1741   4
   0   3   3 2420.27 60.7864   7
   0   3   3 2310.37 64.6908   8
   1  -3   3 28.5518 4.30569   9
  -1  -3  -3 30.0319 4.23645   5
   1  -3   3 29.3330 2.87052  12
   1  -3   3 40.1302 3.52089   1
  -1  -3  -3 35.5176 4.19197  11
   1  -3   3 41.8560 3.54023   1
   1  -3   3 39.6617 3.37427   5
   1  -3   3 35.2747 3.60703  11
   1   3   3 31.5511 5.23588   8
   1   3   3 29.1037 2.87046   4
   2  -3   3 124.175 8.46353   7
   2  -3   3 125.287 6.21078   1
  -2  -3  -3 131.977 7.90090  11
   2  -3   3 131.903 7.82873   9
   2  -3   3 150.136 6.64224   1
   2  -3   3 129.572 5.92086   5
  -2  -3  -3 137.036 8.54125   5
   2   3   3 146.803 6.67812   4
   3  -3   3 1032.25 33.5819   7
   3  -3   3 1072.71 30.4643   1
   3  -3   3 1004.71 30.2358   1
  -3  -3  -3 1063.45 34.0239  11
   3  -3   3 1048.18 29.5045   5
  -3  -3  -3 1069.08 34.2866   5
   3  -3   3 1015.68 29.8246   3
   3  -3   3 1010.49 31.3922   9
   4  -3   3 -2.6060 1.65203   1
  -4  -3  -3 0.78209 2.02460  11
   4  -3   3 -2.9750 2.52927   7
   4  -3   3 3.06644 2.44813   1
   4  -3   3 1.42404 1.51986   3
   4  -3   3 1.66927 2.13784   9
   4   3   3 0.42045 3.71314   1
   5  -3   3 98.7767 6.55546   9
  -5  -3  -3 116.097 11.1652  11
   5  -3   3 108.535 7.94266   1
   5  -3   3 111.501 8.21797  12
   5  -3   3 112.584 10.8889   7
   5  -3   3 104.453 4.99006   3
   5  -3   3 96.4694 8.75565   1
   5   3   3 113.799 10.9482   1
   6  -3   3 90.4343 9.38557  12
   6  -3   3 90.4306 9.46570   1
  -6  -3  -3 90.6435 10.8761  11
   6  -3   3 92.6477 6.07387   9
   6  -3   3 100.363 10.7483   7
   6   3   3 88.0368 10.7079   1
  -6   3  -3 92.4343 12.7802   2
   7  -3   3 5.17477 1.90243   9
   7  -3   3 4.75550 4.86944   7
   7  -3   3 3.61596 3.87095   1
  -7  -3  -3 11.8117 5.03202  11
  -7   3  -3 10.5610 5.65806   2
   7   3   3 14.8899 5.92267   1
  -8  -3  -3 7.46551 5.00112  11
   8  -3   3 11.9210 5.99461   7
   8  -3   3 13.7263 5.65112   1
  -8   3  -3 8.98332 7.73633   2
   8   3   3 20.2394 6.90566   1
   9  -3   3 6.02945 5.43107   1
   9  -3   3 9.40162 6.88308   7
  -9  -3  -3 17.7400 7.53803  11
   9   3   3 17.2862 7.16228   1
  -9   3  -3 -3.9005 7.37356   2
  10  -3   3 0.18989 6.42713   7
  10  -3   3 -6.4283 4.97449   1
 -10  -3  -3 5.92314 5.09422  11
 -10   3  -3 11.5150 9.25119   2
  10   3   3 0.51886 5.46894   1
 -11  -3  -3 80.9208 14.4361  11
  11  -3   3 74.7012 12.7871   1
  11  -3   3 88.3758 15.2216   7
 -11   3  -3 87.6951 17.2956   2
  11   3   3 118.209 16.6536   1
  12  -3   3 133.657 17.6002   1
 -12  -3  -3 137.108 20.3710  11
  12   3   3 161.162 20.5258   1
 -12   3  -3 166.271 24.0162   2
  13  -4  -3 36.8096 13.1420   7
 -13  -4   3 32.4654 11.7075  11
 -13   4   3 17.7664 11.1010   2
  12  -4  -3 79.6539 15.6706   7
  12  -4  -3 90.5454 15.6533   1
 -12  -4   3 69.5573 13.0883  11
 -12   4   3 79.2125 15.5137   2
  11  -4  -3 -0.2457 6.03099   1
 -11  -4   3 -3.5710 4.80924  11
  11  -4  -3 -2.3960 6.67478   7
 -11   4   3 -0.8817 6.93889   2
 -10  -4   3 145.404 16.3598  11
  10  -4  -3 113.868 14.8883   1
  10  -4  -3 98.2821 15.0205   7
 -10   4   3 133.119 17.8584   2
  -9  -4   3 36.1090 8.28785  11
   9  -4  -3 41.7792 11.4257   1
   9  -4  -3 50.2678 9.97982   7
  -9   4   3 39.6427 10.2272   2
   8  -4  -3 13.9342 6.90622   7
  -8  -4   3 6.66592 4.61516  11
   8   4  -3 14.1413 4.10015  10
  -8   4   3 6.07397 6.16435   2
   7  -4  -3 119.992 9.37054   9
  -7  -4   3 108.858 12.5028   6
  -7  -4   3 127.354 11.8113  11
   7  -4  -3 126.536 5.76185   3
   7  -4  -3 132.749 13.5950   7
   7  -4  -3 110.977 10.1206  12
  -7   4   3 128.208 14.1869   2
   7   4  -3 116.937 8.37650  10
   6  -4  -3 -2.2842 2.77672   9
   6  -4  -3 0.87938 4.66782   7
   6  -4  -3 -2.6628 1.57639   3
  -6  -4   3 3.36995 3.17903  11
  -6  -4   3 -1.6407 3.15260   6
   6  -4  -3 -0.9218 2.50649  12
   6   4  -3 -7.0285 3.95397   4
   6   4  -3 3.80600 2.94299  10
  -6   4   3 4.11790 5.42485   2
   5  -4  -3 127.217 7.64450  12
  -5  -4   3 114.191 9.35595   6
  -5  -4   3 126.084 8.41852  11
   5  -4  -3 117.929 6.92236   3
   5  -4  -3 132.343 9.42939   9
  -5  -4   3 111.278 10.4286  12
  -5   4   3 116.875 12.3809   2
   5   4  -3 108.720 11.1399   4
   5   4  -3 101.881 7.84795  10
   4  -4  -3 198.703 8.96372  12
  -4  -4   3 193.449 10.9395   6
  -4  -4   3 202.549 9.52442  11
  -4  -4   3 187.154 11.2801  12
   4  -4  -3 197.925 11.2614   9
   4  -4  -3 205.782 9.67481   3
  -4   4   3 205.653 11.4267  13
  -4   4   3 202.576 13.3902   2
   4   4  -3 188.259 10.2203  10
   4   4  -3 185.218 12.1625   4
  -3  -4   3 243.405 11.7682  12
  -3  -4   3 246.833 9.21405  11
   3  -4  -3 238.720 9.44024  12
  -3  -4   3 229.706 11.1891   6
   3  -4  -3 226.020 11.9942   9
  -3   4   3 242.031 11.9786  13
   3   4  -3 242.206 11.6272  10
   3   4  -3 247.593 13.4111   4
  -2  -4   3 50.5027 2.50614  11
  -2  -4   3 49.6235 4.71552   6
  -2  -4   3 51.1879 5.18024  12
   2  -4  -3 55.0365 3.67786   5
   2  -4  -3 58.7603 6.70496   9
  -2  -4   3 49.8147 5.80459   1
   2   4  -3 51.0699 6.80771   4
   2   4  -3 57.3168 6.06418  10
  -2   4   3 51.1344 5.88920  13
  -1  -4   3 -0.3699 1.87152   1
  -1  -4   3 2.90804 1.73993  12
  -1  -4   3 -0.2707 1.21584   6
   1  -4  -3 0.28441 1.59016   5
  -1  -4   3 1.13485 1.98613   1
   1   4  -3 3.83236 2.63001   4
  -1   4   3 2.24464 3.13539   8
  -1   4   3 -1.8800 2.15332  13
   0  -4   3 76.7352 5.52727   1
   0  -4  -3 81.8545 5.59370   5
   0  -4   3 80.2429 5.67733   1
   0  -4   3 80.4887 7.77693   9
   0  -4   3 76.3084 3.59543   6
   0  -4   3 71.0399 4.12405  12
   0   4  -3 70.7193 7.89153   4
   0   4   3 80.0965 8.45137   8
   0   4   3 80.9381 5.35814   4
   1  -4   3 40.9610 4.30342   1
   1  -4   3 34.7278 3.27351   5
  -1  -4  -3 40.3805 5.09483   5
   1  -4   3 29.5684 3.81879   1
   1  -4   3 33.9859 2.58935  12
   1  -4   3 30.0811 5.05398   9
   1   4   3 31.5726 3.74379   4
   1   4   3 32.2263 6.03172   8
  -1   4  -3 32.9441 7.00366   4
   2  -4   3 160.604 7.06255   6
  -2  -4  -3 169.199 9.29373  11
   2  -4   3 144.645 10.0659   7
   2  -4   3 158.068 7.97285   1
  -2  -4  -3 157.130 9.45610   5
   2  -4   3 157.598 6.47988  12
   2  -4   3 157.387 7.99610   1
   2  -4   3 150.235 6.28066   5
   2  -4   3 148.918 9.31968   9
   2   4   3 149.152 7.65872   4
  -3  -4  -3 406.803 17.5874  11
  -3  -4  -3 419.428 18.6302   5
   3  -4   3 401.407 15.6141   1
   3  -4   3 434.784 18.7792   7
   3  -4   3 434.753 13.5392   5
   3  -4   3 412.057 17.0958   9
   3  -4   3 426.745 15.6716   1
   3   4   3 456.126 16.3890   4
   4  -4   3 218.420 13.3067   7
   4  -4   3 198.922 9.62870  12
   4  -4   3 208.679 11.2011   9
  -4  -4  -3 201.404 12.5606  11
   4  -4   3 218.232 10.9117   1
  -4  -4  -3 217.452 13.1017   5
   4  -4   3 208.478 10.5559   1
   4   4   3 200.895 10.9690   4
  -5  -4  -3 6.89619 3.97211  11
   5  -4   3 -0.9560 2.40408   9
  -5  -4  -3 -2.7681 3.45106   5
   5  -4   3 -1.5348 1.73631   3
   5  -4   3 1.57876 2.70993  12
   5  -4   3 -3.5061 3.68437   7
   5  -4   3 2.33429 2.82584   1
   5  -4   3 -4.6379 2.35899   1
  -6  -4  -3 76.4847 10.2939  11
   6  -4   3 111.404 7.68572   9
   6  -4   3 111.473 8.69788  12
   6  -4   3 113.998 12.2284   7
   6  -4   3 88.7199 9.39975   1
  -6   4  -3 86.1012 14.9171   2
  -7  -4  -3 109.140 12.9032  11
   7  -4   3 113.792 7.47149   9
   7  -4   3 101.005 10.4036  12
   7  -4   3 107.092 11.0262   1
   7  -4   3 88.3152 11.8302   7
  -7   4  -3 119.758 16.1306   2
  -8  -4  -3 26.9101 7.86620  11
   8  -4   3 19.4725 7.43591   7
   8  -4   3 35.4492 7.75426   1
  -8   4  -3 25.9953 10.4307   2
  -9  -4  -3 -0.2751 5.40983  11
   9  -4   3 3.92053 5.41033   1
   9  -4   3 6.69272 6.29219   7
  -9   4  -3 22.2601 10.2933   2
 -10  -4  -3 5.93743 7.44771  11
  10  -4   3 -8.5600 4.91423   1
  10  -4   3 1.13010 6.58965   7
  10   4   3 -4.0568 6.27392   1
 -10   4  -3 -3.5579 8.04942   2
  11  -4   3 28.6493 9.38491   1
  11  -4   3 39.9707 11.3575   7
 -11  -4  -3 67.4214 13.7386  11
 -11   4  -3 63.3611 15.9682   2
  11   4   3 60.1586 12.9933   1
  12  -5  -3 -8.3653 7.36290   7
  12  -5  -3 -8.3864 6.64114   1
 -12  -5   3 -2.5413 6.34575  11
 -12   5   3 14.7035 10.1283   2
  12   5  -3 5.05177 8.80558   4
  11  -5  -3 98.9587 15.6668   1
 -11  -5   3 132.965 16.3802  11
  11  -5  -3 156.991 19.5258   7
 -11   5   3 139.891 19.6226   2
  11   5  -3 118.638 18.0752   4
  10  -5  -3 197.051 21.1902   7
  10  -5  -3 241.033 22.1629   1
 -10  -5   3 208.344 17.1741  11
  10   5  -3 235.534 23.2170   4
 -10   5   3 217.664 23.5784   2
  -9  -5   3 92.7317 12.0434  11
   9  -5  -3 115.877 15.1099   7
   9  -5  -3 138.892 15.9012   1
   9   5  -3 116.841 15.4813   4
  -9   5   3 113.621 16.3731   2
   8  -5  -3 73.7638 11.7337   7
   8  -5  -3 94.8747 10.2121   9
   8  -5  -3 64.3437 10.6809   1
  -8  -5   3 71.3435 9.47787  11
   8   5  -3 89.0027 8.27725  10
  -8   5   3 86.8160 13.2043   2
   8   5  -3 68.8100 11.3778   4
   7  -5  -3 66.3173 8.42758   9
   7  -5  -3 76.7661 5.46125   3
   7  -5  -3 64.4776 10.1728   7
  -7  -5   3 74.2210 9.08070  11
   7  -5  -3 63.5583 7.39176  12
  -7   5   3 62.1662 11.0817   2
   7   5  -3 71.7019 10.9951   4
   7   5  -3 70.5922 7.66426  10
   6  -5  -3 251.136 14.2239   9
   6  -5  -3 257.543 11.4627   3
   6  -5  -3 269.551 12.2161  12
  -6  -5   3 252.733 15.6233   6
  -6  -5   3 258.024 13.8019  11
   6   5  -3 247.753 12.9064  10
  -6   5   3 250.226 17.9474   2
   6   5  -3 232.085 16.4391   4
   5  -5  -3 89.4743 6.03303  12
   5  -5  -3 88.6676 6.78701   3
  -5  -5   3 77.7396 9.02228   6
  -5  -5   3 82.7741 6.77901  11
   5  -5  -3 87.2459 9.22656   9
   5   5  -3 62.9520 9.55279   4
   5   5  -3 87.0870 8.53195  10
  -5   5   3 84.2703 11.8444   2
  -5   5   3 73.6617 9.08983  13
  -4  -5   3 461.591 19.6962  12
  -4  -5   3 473.064 16.4797  11
   4  -5  -3 459.733 15.6913  12
   4  -5  -3 463.030 20.2824   9
  -4  -5   3 478.909 19.1456   6
   4   5  -3 471.782 22.0730   4
  -4   5   3 466.106 22.7044   2
  -4   5   3 488.826 20.6518  13
  -3  -5   3 637.770 22.1026   6
  -3  -5   3 632.666 18.7523  11
  -3  -5   3 668.570 23.4595  12
   3  -5  -3 653.723 25.1454   9
   3   5  -3 661.970 26.3057   4
  -3   5   3 642.808 24.4854  13
  -2  -5   3 236.199 10.9082  12
  -2  -5   3 237.697 10.0466   6
   2  -5  -3 235.024 13.3315   9
   2  -5  -3 242.114 9.17442   5
  -2  -5   3 253.649 12.7943   1
  -2   5   3 237.368 12.7746  13
   2   5  -3 255.818 14.5291   4
  -1  -5   3 1774.47 48.2449  12
   1  -5  -3 1721.95 48.3713   5
  -1  -5   3 1766.00 46.4638   6
  -1  -5   3 1824.47 51.4722   1
  -1   5   3 1767.04 54.9822   8
  -1   5   3 1793.24 52.5948  13
   1   5  -3 1742.54 54.2593   4
   0  -5   3 179.855 11.6237   9
   0  -5   3 181.814 5.36122   6
   0  -5  -3 172.758 9.11301   5
   0  -5   3 181.904 9.87498   1
   0  -5   3 171.905 9.79511   1
   0  -5   3 195.847 7.34819  12
   0   5   3 187.715 11.3391  13
   0   5   3 190.211 9.61477   4
   0   5   3 174.353 12.3737   8
   0   5  -3 187.333 12.1108   4
   1  -5   3 186.514 6.36737  12
   1  -5   3 201.938 7.95031   5
   1  -5   3 193.346 9.94345   1
  -1  -5  -3 185.121 10.2856   5
   1  -5   3 203.510 12.0935   9
   1  -5   3 192.016 5.52629   6
   1  -5   3 187.440 9.84377   1
   1  -5   3 195.689 5.53913   6
   1   5   3 177.661 9.43517   4
   1   5   3 205.020 15.9856   8
  -1   5  -3 181.675 12.3182   4
   2  -5   3 66.0251 3.65442   5
   2  -5   3 59.0362 6.24669   1
   2  -5   3 66.1529 3.83764   6
   2  -5   3 56.2804 6.06273   1
   2  -5   3 59.8601 9.50792   7
  -2  -5  -3 62.3427 7.46536   5
   2  -5   3 75.3670 8.20657   9
   2  -5   3 65.5724 3.19566  12
   2   5   3 63.6932 6.13500   4
  -2   5  -3 68.5257 9.19323   4
  -3  -5  -3 142.057 9.56290  11
   3  -5   3 156.303 9.23565   1
   3  -5   3 143.016 8.83153   1
   3  -5   3 151.203 11.4996   7
  -3  -5  -3 134.081 9.96791   5
   3  -5   3 148.340 6.30877  12
   3  -5   3 146.929 6.32263  12
   3  -5   3 170.010 10.7707   9
   3  -5   3 137.481 7.26854   6
   3   5   3 131.555 8.69308   4
  -4  -5  -3 68.3555 9.05303   5
   4  -5   3 74.1350 7.34534   1
   4  -5   3 65.7514 5.04889  12
   4  -5   3 80.5793 8.48980   9
   4  -5   3 88.8627 10.1846   7
   4  -5   3 71.3164 7.41927   1
  -4  -5  -3 65.7482 7.90284  11
  -4   5  -3 59.7537 9.02419  13
   4   5   3 62.9694 7.33750   4
   5  -5   3 265.262 12.0667  12
  -5  -5  -3 279.130 16.0163  11
   5  -5   3 242.306 13.7601   1
   5  -5   3 277.613 14.2846   9
  -5  -5  -3 289.909 17.3659   5
   5  -5   3 292.147 17.4224   7
   5   5   3 274.180 14.6568   4
   6  -5   3 164.451 15.3580   7
   6  -5   3 128.241 9.45455   9
   6  -5   3 153.331 9.61283  12
   6  -5   3 123.695 11.6353   1
  -6  -5  -3 132.874 13.4820  11
  -6  -5  -3 130.290 14.1662   5
   6   5   3 150.214 11.6972   4
   7  -5   3 9.69642 4.00129   9
  -7  -5  -3 2.32223 5.13351  11
   7  -5   3 12.2057 6.57536   7
   7  -5   3 3.22298 4.57846   1
   7   5   3 6.48258 5.38085   4
  -7   5  -3 2.54221 8.41335   2
  -8  -5  -3 119.599 14.7001  11
   8  -5   3 108.864 14.2326   7
   8  -5   3 117.046 12.7407   1
  -8   5  -3 105.133 15.5719   2
   9  -5   3 6.15687 5.82427   1
  -9  -5  -3 22.2847 7.32918  11
   9  -5   3 5.61996 6.80881   7
  -9   5  -3 39.2805 12.4133   2
  10  -5   3 126.211 17.4540   7
  10  -5   3 91.8880 13.3516   1
 -10  -5  -3 104.195 15.6240  11
 -10   5  -3 113.426 19.5418   2
  11  -5   3 198.333 20.5637   1
  11  -5   3 273.031 25.3778   7
 -11  -5  -3 222.623 23.8145  11
 -11   5  -3 236.487 28.9274   2
  12  -6  -3 108.283 17.2049   1
  12  -6  -3 96.3165 18.1203   7
 -12  -6   3 114.530 15.8835  11
  12   6  -3 115.539 18.9509   4
 -12   6   3 98.3877 18.6972   2
  11  -6  -3 7.09380 7.68439   1
 -11  -6   3 12.4250 7.20072  11
  11  -6  -3 2.90554 7.82380   7
 -11   6   3 12.8580 9.58451   2
  11   6  -3 -3.6924 8.02160   4
  10  -6  -3 68.8949 12.5118   1
 -10  -6   3 56.6795 10.5718  11
  10  -6  -3 73.1566 13.1426   7
  10   6  -3 67.9548 13.5107   4
 -10   6   3 55.4264 13.9441   2
   9  -6  -3 44.1717 10.5166   1
   9  -6  -3 38.6526 10.6576   7
   9  -6  -3 47.2951 8.29442   9
  -9  -6   3 31.7629 7.88332  11
  -9   6   3 41.4379 11.0269   2
   9   6  -3 44.8084 11.0125   4
   8  -6  -3 66.0655 11.7923   7
   8  -6  -3 115.954 11.6393   9
  -8  -6   3 91.7707 10.8137  11
   8  -6  -3 93.6691 12.8603   1
   8   6  -3 105.763 14.5030   4
  -8   6   3 87.6039 14.8611   2
   7  -6  -3 12.8455 6.14921   1
   7  -6  -3 0.12269 3.74499   9
   7  -6  -3 3.41070 2.97442   3
  -7  -6   3 1.94917 3.42569  11
  -7   6   3 6.17646 5.47702   2
   7   6  -3 9.26781 6.72304   4
   6  -6  -3 11.7594 3.51541   3
   6  -6  -3 4.50258 2.59172  12
   6  -6  -3 6.44855 4.20045   9
  -6  -6   3 4.43731 3.14074  11
   6   6  -3 1.91507 5.22819   4
  -6   6   3 5.70345 4.87660   2
   5  -6  -3 4.21370 2.16731  12
   5  -6  -3 10.8020 4.80112   9
  -5  -6   3 7.77910 2.75213  11
  -5   6   3 1.30634 4.60968  13
   5   6  -3 7.26573 5.38460   4
  -5   6   3 8.39259 6.00033   2
  -4  -6   3 36.6507 3.92269  11
   4  -6  -3 27.3345 6.15127   9
  -4   6   3 47.0706 9.26557   2
  -4   6   3 41.4168 7.54418  13
   4   6  -3 31.1615 7.31867   4
   3  -6  -3 28.0045 5.80942   9
   3   6  -3 13.9861 5.94438   4
  -3   6   3 25.4661 6.22381  13
  -2  -6   3 1021.79 35.0504   1
   2  -6  -3 1030.40 36.5926   9
   2  -6  -3 1027.21 29.2778   5
   2   6  -3 1026.14 37.2049   4
  -2   6   3 1022.30 35.6031  13
  -1  -6   3 516.407 20.9578   1
   1  -6  -3 507.095 17.6703   5
  -1   6   3 492.714 23.8003   8
   1   6  -3 540.645 23.8180   4
  -1   6   3 510.699 22.0158  13
   0  -6  -3 498.627 18.6541   5
   0  -6   3 488.761 20.0369   1
   0  -6   3 488.369 22.2543   9
   0   6   3 499.171 21.9078  13
   0   6   3 526.167 19.8652   4
   0   6   3 491.004 23.7544   8
   0   6  -3 509.860 23.4071   4
   1  -6   3 153.479 7.07419   5
   1  -6   3 160.842 10.2379   1
   1  -6   3 157.803 11.7831   9
  -1  -6  -3 154.503 9.77507   5
   1   6   3 158.419 9.72939   4
  -1   6  -3 149.082 12.0271   4
   2  -6   3 427.750 12.7430   5
  -2  -6  -3 414.202 18.9337   5
   2  -6   3 441.672 18.1579   1
   2  -6   3 424.574 20.2301   9
  -2   6  -3 463.127 22.8190   4
   2   6   3 425.416 17.5396   4
   3  -6   3 17.8223 5.60384   7
   3  -6   3 19.8244 4.55168   1
   3  -6   3 25.5926 6.05277   9
   3  -6   3 19.3798 4.72989   1
  -3  -6  -3 20.5124 5.59957   5
   3  -6   3 29.1093 3.32599   6
  -3   6  -3 11.6091 5.27701  13
   3   6   3 30.9390 5.39437   4
   4  -6   3 4.17838 3.51592   1
  -4  -6  -3 4.42047 4.43653   5
   4  -6   3 -0.0816 1.40692  12
  -4  -6  -3 -1.0372 2.91457  11
   4  -6   3 -1.6168 3.01934   9
   4  -6   3 4.99525 1.59731  12
   4  -6   3 5.44588 4.07226   7
   4   6   3 8.14020 4.00693   4
  -4   6  -3 -3.0180 5.08851  13
   5  -6   3 124.113 13.5196   7
  -5  -6  -3 112.793 12.7472   5
   5  -6   3 125.239 11.1077   1
  -5  -6  -3 134.743 10.9067  11
   5  -6   3 128.399 10.2833   9
   5   6   3 100.367 10.5749   4
   6  -6   3 336.896 17.2758   9
  -6  -6  -3 330.240 18.8691  11
   6  -6   3 338.524 17.8164   1
   6  -6   3 354.763 21.4631   7
  -6  -6  -3 351.623 21.1825   5
   6   6   3 322.895 17.5917   4
  -7  -6  -3 80.9483 12.2984   5
   7  -6   3 91.5146 11.2589   1
   7  -6   3 108.113 10.6703   9
   7  -6   3 100.220 13.9766   7
  -7  -6  -3 125.692 13.9891  11
   7   6   3 72.9281 10.5667   4
   8  -6   3 65.4770 10.2551   1
  -8  -6  -3 87.0850 13.0442   5
   8  -6   3 70.5470 12.4300   7
  -8  -6  -3 59.7127 11.2506  11
  -8   6  -3 65.9116 14.7970   2
   8   6   3 90.6062 12.0315   4
   9  -6   3 119.229 14.4446   1
   9  -6   3 118.902 16.0598   7
  -9  -6  -3 135.430 17.0247  11
  -9   6  -3 126.470 20.0936   2
   9   6   3 67.0403 11.3575   4
  10  -6   3 9.82535 7.45142   1
 -10  -6  -3 7.76404 7.82873  11
  10  -6   3 17.0640 9.69906   7
 -10   6  -3 -4.9198 8.54198   2
  11  -6   3 2.78329 9.23384   7
  11  -7  -3 80.1445 16.3351   7
  11  -7  -3 96.5113 16.2303   1
  11   7  -3 118.217 18.8943   4
 -11   7   3 98.6426 18.6327   2
  10  -7  -3 8.08985 7.61348   1
  10  -7  -3 9.32866 8.86562   7
  10   7  -3 1.90685 8.09633   4
 -10   7   3 6.04654 9.98289   2
   9  -7  -3 41.2137 8.38168   9
   9  -7  -3 28.7574 9.33354   7
  -9  -7   3 33.2411 7.68988  11
   9  -7  -3 42.6478 10.3538   1
  -9   7   3 22.5721 10.9691   2
   9   7  -3 56.5984 12.4587   4
   8  -7  -3 168.757 18.0066   1
  -8  -7   3 222.404 14.2360  11
   8  -7  -3 210.936 15.4827   9
  -8   7   3 243.430 25.0636   2
   8   7  -3 179.106 19.5945   4
   7  -7  -3 55.5525 10.3121   1
   7  -7  -3 88.5462 11.5647   9
  -7  -7   3 68.1311 8.21517  11
   7   7  -3 75.8093 12.2417   4
  -7   7   3 75.5928 14.3628   2
  -6  -7   3 44.6605 6.06872  11
   6  -7  -3 31.9882 5.63938   3
   6  -7  -3 39.2657 7.93785   9
   6   7  -3 43.9995 8.96621   4
  -6   7   3 50.1317 11.6860   2
  -6   7   3 31.3965 8.11183  13
  -5  -7   3 1.68248 2.28975  11
   5  -7  -3 11.9301 5.32307   9
  -5   7   3 1.88417 6.33614   2
   5   7  -3 10.1669 5.83365   4
  -5   7   3 1.33489 4.85586  13
   4  -7  -3 0.68743 4.01849   9
   4   7  -3 -2.8831 3.07524   4
  -4   7   3 9.99182 5.48772  13
   3  -7  -3 -0.8440 4.14546   9
   3   7  -3 -1.4556 4.32758   4
  -3   7   3 3.08389 4.74766  13
   2  -7  -3 5.95285 4.13201   9
   2  -7  -3 10.5857 2.60767   5
  -2  -7   3 0.49153 3.75670   1
   2   7  -3 6.03932 4.12761   4
  -2   7   3 5.61132 3.96482  13
   1  -7  -3 28.5912 4.24397   5
  -1  -7   3 25.7127 5.99770   1
   1   7  -3 31.9859 7.83230   4
  -1   7   3 32.2066 7.07968  13
  -1   7   3 11.8470 6.72673   8
   0  -7   3 106.561 10.1978   1
   0  -7  -3 89.9078 8.40803   5
   0  -7   3 107.360 11.8171   9
   0   7   3 101.990 11.2992  13
   0   7   3 101.387 9.97636   4
   0   7  -3 98.4439 11.5500   4
   0   7   3 104.750 12.8422   8
  -1  -7  -3 134.811 9.57905   5
   1  -7   3 123.588 6.45278   5
   1  -7   3 116.090 10.6073   1
   1  -7   3 124.895 12.9457   9
   1   7   3 119.735 12.4816  13
  -1   7  -3 100.891 12.5436   4
   1   7   3 129.895 9.93384   4
   2  -7   3 39.8606 7.91441   9
  -2  -7  -3 55.9797 8.04482   5
   2  -7   3 52.5065 7.47698   1
  -2   7  -3 66.7315 13.0161  13
   2   7   3 63.7364 7.93840   4
  -2   7  -3 57.5733 9.70889   4
   3  -7   3 144.069 13.8957   9
   3  -7   3 168.809 11.7660   1
  -3  -7  -3 181.324 12.9897   5
  -3   7  -3 156.439 15.3202  13
   3   7   3 167.141 10.9347   4
   4  -7   3 230.594 15.3113   9
   4  -7   3 229.447 16.7835   7
  -4  -7  -3 240.807 16.0035   5
   4  -7   3 225.751 14.2410   1
   4   7   3 241.580 14.1522   4
  -4   7  -3 258.239 17.7519  13
  -5  -7  -3 147.707 15.3712   5
   5  -7   3 135.897 15.2890   7
   5  -7   3 127.859 12.4354   1
  -5  -7  -3 178.250 12.7871  11
   5  -7   3 129.131 13.1714   9
  -5   7  -3 138.877 16.3132  13
   5   7   3 150.640 11.5846   4
  -6  -7  -3 47.9150 8.29595  11
   6  -7   3 48.1554 10.2470   7
   6  -7   3 47.6604 8.32246   9
  -6  -7  -3 75.8305 11.7153   5
   6  -7   3 52.0491 8.50969   1
   6   7   3 66.2940 9.49270   4
   7  -7   3 2.02600 6.44859   7
  -7  -7  -3 8.77396 6.72139   5
   7  -7   3 9.56574 5.59725   1
   7  -7   3 0.76205 4.61705   9
  -7  -7  -3 9.62599 5.75927  11
   7   7   3 4.36032 5.48452   4
  -8  -7  -3 0.22593 4.80291   5
  -8  -7  -3 0.06986 5.23148  11
   8  -7   3 -2.4068 4.91611   1
   8  -7   3 11.2568 8.00199   7
   9  -7   3 16.4403 9.06978   7
  -9  -7  -3 10.3205 8.34846   5
  -9  -7  -3 7.52673 6.92475  11
   9  -7   3 8.08711 6.98105   1
  -9   7  -3 27.3132 11.6080   2
  10  -7   3 67.5413 12.5270   1
 -10  -7  -3 63.8562 13.9941   5
  10  -7   3 65.0310 14.4130   7
 -10  -7  -3 61.0532 12.7259  11
 -10   7  -3 31.2968 13.5830   2
  10  -8  -3 20.3530 9.29402   1
  10  -8  -3 25.4316 9.96606   7
  10   8  -3 47.3842 12.3811   4
 -10   8   3 21.7133 10.2627   2
   9  -8  -3 99.8247 15.7589   1
   9  -8  -3 93.8974 16.5275   7
   9   8  -3 87.9776 15.1732   4
  -9   8   3 80.4651 16.8778   2
   8  -8  -3 41.7075 9.43915   9
   8  -8  -3 47.7905 10.7653   1
  -8   8   3 51.2616 13.8480   2
   8   8  -3 37.7118 10.7838   4
   7  -8  -3 47.0084 10.2427   1
   7  -8  -3 62.4691 10.2498   9
  -7   8   3 66.5964 14.0987   2
   7   8  -3 28.6256 9.27419   4
   6  -8  -3 143.258 14.9805   9
  -6   8   3 155.787 19.2762   2
   6   8  -3 155.686 17.0770   4
  -6   8   3 156.578 16.5974  13
   5  -8  -3 0.61534 4.68413   9
  -5   8   3 9.73230 6.49617  13
   5   8  -3 -0.2502 5.04022   4
   4  -8  -3 197.115 15.6066   9
   4   8  -3 214.615 16.6320   4
  -4   8   3 228.440 16.5670  13
   3  -8  -3 21.1811 6.88966   9
  -3   8   3 22.3597 7.42934  13
   3   8  -3 27.9148 7.95254   4
  -2  -8   3 124.944 12.8020   1
   2  -8  -3 134.600 7.09904   5
   2  -8  -3 123.527 13.9187   9
   2   8  -3 124.561 14.1403   4
  -2   8   3 127.056 13.3541  13
  -1  -8   3 6.39238 4.49102   1
   1  -8  -3 8.60627 3.12820   5
  -1   8   3 9.50649 5.03185  13
   1   8  -3 2.89554 5.44698   4
  -1   8   3 1.86877 5.58801   8
   0  -8   3 2.68808 4.64555   1
   0  -8   3 3.45203 5.21185   9
   0  -8  -3 1.14523 3.30077   5
   0   8   3 -9.3392 3.64622  13
   0   8  -3 -1.0316 4.89182   4
   0   8   3 2.03546 3.75714   4
   1  -8   3 141.968 14.7777   9
   1  -8   3 161.357 12.3583   1
  -1  -8  -3 162.840 10.9448   5
   1   8   3 161.566 15.9250  13
   1   8   3 169.796 12.1325   4
  -1   8  -3 135.640 15.3429   4
   2  -8   3 434.486 20.3868   1
   2  -8   3 404.776 22.1057   9
  -2  -8  -3 377.266 19.0562   5
  -2   8  -3 393.755 22.9170  13
   2   8   3 391.576 19.0291   4
  -2   8  -3 371.017 22.6894   4
   3  -8   3 560.920 25.1248   1
  -3  -8  -3 619.719 26.5712   5
   3  -8   3 613.682 28.0315   9
  -3   8  -3 577.538 29.3537  13
   3   8   3 563.192 24.3784   4
   4  -8   3 144.238 14.7030   9
   4  -8   3 122.080 12.4466   1
  -4  -8  -3 134.121 14.3041   5
  -4   8  -3 160.442 17.8567  13
   4   8   3 146.088 11.6309   4
   5  -8   3 91.8669 12.0865   9
   5  -8   3 100.363 11.3663   1
   5  -8   3 83.8914 12.4078   7
  -5  -8  -3 105.392 13.7547   5
   5   8   3 130.324 12.8791   4
  -5   8  -3 98.0851 14.7233  13
   6  -8   3 30.8356 7.78600   9
  -6  -8  -3 25.6596 7.06005  11
  -6  -8  -3 39.8389 9.58590   5
   6  -8   3 38.1405 10.2640   7
   6  -8   3 31.4674 7.36586   1
   6   8   3 23.7669 6.82710   4
   7  -8   3 10.1034 5.39633   1
   7  -8   3 -11.579 4.01534   9
   7  -8   3 15.8050 9.06279   7
  -7  -8  -3 3.61623 4.52063  11
  -7  -8  -3 4.61084 6.87404   5
  -8  -8  -3 2.81059 7.17677   5
   8  -8   3 -5.2403 5.06585   1
  -8  -8  -3 2.66939 5.60179  11
   8  -8   3 -2.2065 6.91290   7
   9  -8   3 7.58543 9.31715   7
   9  -8   3 26.3160 9.10179   1
  -9  -8  -3 42.5044 12.0621   5
  10  -9  -3 15.8303 9.24034   1
  10  -9  -3 4.87095 10.2016   7
  10   9  -3 -7.1789 7.14566   4
 -10   9   3 0.97836 10.7014   2
   9  -9  -3 -5.4109 6.07086   1
   9   9  -3 -6.4280 7.47559   4
  -9   9   3 12.2483 10.9224   2
   8  -9  -3 9.96776 8.31424   1
   8  -9  -3 -0.9625 6.62540   9
   8   9  -3 5.11393 7.17136   4
  -8   9   3 6.06907 7.16878   2
   7  -9  -3 83.7890 13.1320   9
   7  -9  -3 134.026 16.3426   1
  -7   9   3 133.839 20.8615   2
   7   9  -3 122.446 16.9929   4
   6  -9  -3 203.304 19.3303   9
   6  -9  -3 147.856 20.7337   1
  -6   9   3 200.081 20.0675  13
   6   9  -3 220.485 18.8082   4
  -5   9   3 216.404 19.9904  13
   5   9  -3 192.945 19.0676   4
   4  -9  -3 10.5292 6.47191   9
  -4   9   3 9.79271 6.79758  13
   4   9  -3 11.1446 6.47745   4
   3  -9  -3 -3.2657 4.17664   9
   3   9  -3 6.13679 6.55016   4
  -3   9   3 -7.4155 4.87057  13
   2  -9  -3 3.76275 4.16199   9
  -2  -9   3 4.43060 5.33755   1
   2   9  -3 12.7630 6.81065   4
  -2   9   3 -4.5915 5.36159  13
   1  -9  -3 61.8352 6.76305   5
  -1  -9   3 74.2606 10.5441   1
  -1   9   3 78.6690 12.0023  13
   1   9  -3 78.3784 12.2183   4
   0  -9  -3 104.961 9.70526   5
   0  -9   3 82.8736 12.2293   9
   0  -9   3 119.102 12.8836   1
   0   9  -3 65.5462 11.3893   4
   0   9   3 92.4794 13.1272  13
   1  -9   3 472.193 23.4779   1
  -1  -9  -3 486.930 21.3144   5
   1  -9   3 524.301 26.7893   9
  -1   9  -3 478.720 26.6211  13
   1   9   3 484.893 22.8175   4
  -1   9  -3 425.609 26.3861   4
   1   9   3 513.092 26.8719  13
  -2  -9  -3 189.105 13.8047   5
   2  -9   3 200.288 15.0413   1
   2  -9   3 206.652 16.6536   9
   2   9   3 212.524 19.6325  13
   2   9   3 196.413 14.2039   4
  -2   9  -3 169.196 18.6553  13
   3  -9   3 0.08557 5.24277   9
   3  -9   3 -2.5991 3.57135   1
  -3  -9  -3 -0.5622 4.07797   5
  -3   9  -3 -1.0432 6.96650  13
   3   9   3 -6.5625 3.65187   4
   4  -9   3 49.2925 8.99106   1
   4  -9   3 41.2623 9.61452   9
  -4  -9  -3 54.9163 10.0399   5
   4   9   3 64.2379 9.74326   4
  -4   9  -3 49.4878 11.9572  13
   5  -9   3 267.723 18.7921   9
   5  -9   3 250.173 17.3295   1
  -5  -9  -3 228.629 18.0636   5
  -5   9  -3 224.808 22.8439  13
  -6  -9  -3 60.0771 11.9065   5
   6  -9   3 66.0360 10.5568   1
   6  -9   3 70.1733 12.6686   7
   6  -9   3 77.3396 11.9192   9
   7  -9   3 59.5393 13.0864   7
  -7  -9  -3 53.7547 11.9517   5
   7  -9   3 35.9364 9.29778   9
   7  -9   3 26.1277 8.40990   1
   8  -9   3 39.3851 12.5636   7
  -8  -9  -3 65.2569 13.2464   5
   8  -9   3 29.8194 9.04015   1
   9 -10  -3 -4.3679 5.81972   1
  -9 -10   3 7.80975 8.23334   5
   9  10  -3 -8.2379 8.33546   4
  -9  10   3 2.96366 10.9126   2
   8 -10  -3 64.0880 12.6243   9
   8 -10  -3 63.7696 12.9817   1
   8  10  -3 50.6150 12.6828   4
  -8  10   3 67.9568 15.1442   2
   7 -10  -3 79.2222 13.8024   9
   7 -10  -3 95.6213 15.0028   1
   7  10  -3 112.748 16.9626   4
  -7  10   3 101.107 15.8734  13
   6 -10  -3 -1.9752 5.67127   1
   6 -10  -3 5.55747 7.14214   9
  -6  10   3 -4.1667 6.11480  13
   6  10  -3 -2.1489 5.46050   4
   5 -10  -3 37.6758 10.0624   9
  -5  10   3 39.5394 10.7015  13
   5  10  -3 36.1244 9.99171   4
   4 -10  -3 33.5750 9.83630   9
   4  10  -3 23.2072 9.30198   4
  -4  10   3 63.6719 12.4872  13
   3 -10  -3 34.4126 9.52830   9
  -3  10   3 52.0531 11.3324  13
   3  10  -3 45.0486 10.6704   4
  -2 -10   3 50.9156 10.3035   1
   2 -10  -3 52.9206 10.5103   9
  -2  10   3 35.9681 9.02968  13
   2  10  -3 17.7113 8.15506   4
  -1 -10   3 -8.7117 4.12888   1
   1  10  -3 7.85278 6.22973   4
  -1  10   3 1.50718 6.01868  13
   0 -10   3 54.4045 11.1883   9
   0 -10   3 59.8843 10.2771   1
   0  10   3 64.5310 11.8796  13
   0  10  -3 47.9409 10.6847   4
   0  10  -3 55.3737 12.7416  13
   1 -10   3 21.7519 7.31375   1
   1 -10   3 20.2074 8.13979   9
  -1 -10  -3 11.2271 5.29207   5
  -1  10  -3 13.4651 7.22002  13
  -1  10  -3 17.0489 8.84161   4
   1  10   3 16.5811 6.65692   4
   1  10   3 18.9658 8.23502  13
  -2 -10  -3 1.07596 4.86660   5
   2 -10   3 0.00199 6.16354   9
   2 -10   3 22.0542 6.88547   1
  -2  10  -3 -5.8855 6.92642  13
   2  10   3 -0.2075 4.97317   4
   2  10   3 -0.6837 6.58205  13
   3 -10   3 92.3761 14.3437   9
  -3 -10  -3 99.2126 12.6431   5
   3 -10   3 108.820 13.4879   1
  -3  10  -3 92.3300 15.5047  13
   3  10   3 102.893 15.4889  13
   4 -10   3 208.458 16.6784   1
   4 -10   3 237.439 22.0143   9
  -4 -10  -3 253.890 18.2421   5
  -4  10  -3 213.049 22.9151  13
   5 -10   3 35.4615 8.77818   1
   5 -10   3 29.2521 9.24076   9
  -5 -10  -3 40.9121 10.2430   5
  -5  10  -3 53.5074 12.1485  13
  -6 -10  -3 -7.8888 4.90423   5
   6 -10   3 -4.0647 4.96183   1
   6 -10   3 -9.7327 6.23582   7
   6 -10   3 0.33853 6.08275   9
  -6  10  -3 14.3457 10.0773  13
  -7 -10  -3 4.82854 7.34435   5
   7 -10   3 5.28012 6.37855   1
   7 -10   3 1.63352 7.67996   7
   7 -10   3 -0.0468 5.78149   9
   7 -11  -3 9.20421 8.09276   1
   7 -11  -3 1.34696 7.95653   9
  -7 -11   3 -9.7595 6.45345   5
  -7  11   3 -6.1548 7.73645  13
   7  11  -3 20.8279 9.39593   4
   6 -11  -3 7.09112 7.39310   9
   6 -11  -3 2.45281 7.41595   1
  -6 -11   3 -6.3737 5.28759   5
   6  11  -3 -1.4066 6.74352   4
  -6  11   3 0.38631 7.82060  13
   5 -11  -3 54.0078 12.4392   9
  -5  11   3 40.5182 11.6623  13
   5  11  -3 39.3422 11.2108   4
   4 -11  -3 -1.6615 5.71716   9
  -4  11   3 9.19122 7.85203  13
   4  11  -3 5.39127 6.72846   4
   3 -11  -3 136.623 17.6003   9
  -3  11   3 91.5381 15.3126  13
   3  11  -3 115.626 16.4511   4
   2 -11  -3 3.07269 6.37816   9
  -2 -11   3 0.19221 5.79539   1
  -2  11   3 15.0411 8.85449  13
   2  11  -3 1.31032 6.67448   4
  -1 -11   3 -1.4662 5.35564   1
   1  11  -3 6.59245 7.95520   4
   1  11  -3 14.6305 8.89667  13
  -1  11   3 1.63865 6.69337  13
   0 -11   3 10.0998 7.99070   9
   0 -11   3 15.5777 7.54507   1
   0  11  -3 20.1426 9.92322   4
   0  11  -3 18.4784 8.17517  13
   0  11   3 13.3894 7.94407  13
   1 -11   3 0.13114 5.21059   9
   1 -11   3 4.67192 5.85445   1
  -1  11  -3 15.6153 7.94612   4
  -1  11  -3 8.52265 8.53904  13
   1  11   3 9.75534 7.80181  13
  -2 -11  -3 11.4594 4.94303   5
   2 -11   3 16.3256 6.94204   1
   2 -11   3 10.3269 7.69081   9
   2  11   3 2.23265 8.00116  13
  -2  11  -3 -9.9580 7.06526  13
   3 -11   3 16.2857 7.62506   1
  -3 -11  -3 8.62602 6.18638   5
   3 -11   3 28.8475 9.72466   9
   3  11   3 15.4955 8.96708  13
  -3  11  -3 18.9715 9.02011  13
   4 -11   3 29.2198 8.54091   1
  -4 -11  -3 12.5449 6.98878   5
   4 -11   3 17.2332 7.97537   9
   4  11   3 29.6118 11.0552  13
  -4  11  -3 10.7536 9.66584  13
   5 -11   3 11.3657 7.91154   9
   5 -11   3 5.16150 6.52170   1
  -5 -11  -3 6.43656 7.30657   5
   5  11   3 1.68839 8.82356  13
  -5  11  -3 -9.1702 7.40226  13
   6 -11   3 -4.3653 6.09766   9
  -6 -11  -3 -0.3093 6.95522   5
   6 -11   3 0.29324 5.21333   1
  -6  11  -3 7.00897 7.94199  13
  -6 -12   3 14.7646 7.74813   5
  -6  12   3 8.30289 10.1617  13
   6  12  -3 1.92622 8.20777   4
   5 -12  -3 0.27112 8.40180   9
   5  12  -3 -5.3874 6.66734   4
  -5  12   3 -5.3426 8.44758  13
   4 -12  -3 3.61272 7.37956   9
  -4  12   3 -5.7977 6.72111  13
   4  12  -3 3.92204 8.52275   4
   3 -12  -3 185.147 21.3455   9
  -3  12   3 118.496 18.2567  13
   3  12  -3 121.478 18.3921   4
  -2 -12   3 72.2628 13.0780   1
   2 -12  -3 74.1704 14.6102   9
   2  12  -3 59.2409 13.6780   4
  -2  12   3 101.775 16.6323  13
  -1 -12   3 -6.3521 4.92897   1
  -1  12   3 3.88301 8.51732  13
   1  12  -3 -5.0258 6.72805   4
   1  12  -3 3.44037 8.65112  13
   0 -12   3 13.5598 7.90441   1
   0 -12   3 -0.4672 7.29115   9
   0  12  -3 1.32916 5.83683  13
   0  12   3 18.2389 9.84115  13
   0  12  -3 8.91500 6.73294   4
   1 -12   3 28.2053 10.6514   9
   1 -12   3 1.25028 5.96485   1
  -1  12  -3 28.2467 11.9164  13
   1  12   3 18.0343 10.2317  13
   2 -12   3 8.34084 7.46481   1
   2 -12   3 3.43766 7.82091   9
  -2  12  -3 8.61201 8.62180  13
   2  12   3 -8.9424 7.33708  13
   3 -12   3 -0.0088 5.85278   1
   3 -12   3 5.22807 7.06537   9
  -3  12  -3 7.70339 9.98508  13
   3  12   3 -8.2199 7.68497  13
   4 -12   3 7.18613 8.96428   9
   4 -12   3 8.40426 7.52901   1
   4  12   3 15.9579 9.88372  13
  -4  12  -3 -10.936 8.00915  13
  -3  13   3 12.1583 9.98632  13
  -2 -13   3 10.2107 7.80798   1
   2 -13  -3 17.7942 9.55534   9
   2  13  -3 1.12992 8.81539  13
   2  13  -3 1.27195 8.91574   4
  -2  13   3 9.18623 9.95047  13
  -1 -13   3 53.5790 12.8837   1
   1  13  -3 39.4920 13.4088  13
   1  13  -3 35.7549 12.5928   4
  -1  13   3 45.0795 13.8091  13
   0 -13   3 -1.2268 7.77684   9
   0 -13   3 8.13986 7.98996   1
   0  13  -3 3.11905 7.03927  13
   0  13   3 23.0334 11.6414  13
   1 -13   3 11.7955 8.33442   1
   1 -13   3 13.4653 9.41860   9
  -1  13  -3 22.8692 12.5922  13
   1  13   3 20.2201 11.3985  13
 -13   0   4 3.24255 6.82492  11
  13   0  -4 0.83446 7.35460   7
 -13   0   4 2.85952 5.82149   2
  12   0  -4 272.988 20.8676   7
 -12   0   4 241.015 24.2923  11
 -12   0   4 238.866 19.8647   2
 -11   0   4 7.52776 7.25870  11
 -11   0   4 26.5104 8.70385   2
  11   0  -4 26.9447 8.74951   7
 -10   0   4 2.17438 4.53012   2
  10   0  -4 4.86528 5.84996   7
 -10   0   4 6.03272 6.27462  11
  10   0  -4 0.12049 3.35544  10
   9   0  -4 1944.55 63.5740   7
  -9   0   4 1894.42 61.7383   2
   9   0  -4 2002.63 58.6606  10
  -9   0   4 1935.24 65.3240  11
   8   0  -4 969.293 37.6962   7
   8   0  -4 1001.11 34.0519  10
  -8   0   4 1045.12 36.4280   2
  -8   0   4 996.885 38.6823  11
  -7   0   4 347.332 16.8797   2
   7   0  -4 333.858 18.3957   7
   7   0  -4 365.928 16.1932  10
   6   0  -4 192.227 12.3630   7
   6   0  -4 209.789 11.5048  10
  -6   0   4 214.887 11.4515   2
   6   0  -4 212.864 12.2097  12
   5   0  -4 1163.27 36.0941  10
   5   0  -4 1192.95 38.4081   7
   5   0  -4 1220.75 37.6570  12
  -5   0   4 1166.60 35.4044   2
   4   0  -4 2500.10 67.0705  10
   4   0  -4 2438.27 65.3216   3
   4   0  -4 2487.10 67.8170  12
   4   0  -4 2394.63 68.2822   7
  -4   0   4 2453.02 65.1908   2
  -3   0   4 1269.05 33.9322   2
   3   0  -4 1245.58 36.3827  12
  -3   0   4 1214.07 36.2172   1
   3   0  -4 1209.43 35.0531   3
   3   0  -4 1267.41 36.2276  10
   2   0  -4 2536.75 70.2344  12
   2   0  -4 2637.57 69.8421   3
   2   0  -4 2671.00 72.2042  10
  -2   0   4 2666.31 69.5082   1
  -2   0   4 2700.07 69.6221   1
  -2   0   4 2668.20 70.3641   7
  -1   0   4 23.0259 3.15152   7
  -1   0   4 22.9761 1.57926  13
  -1   0   4 18.3465 3.12827   6
  -1   0   4 20.8759 2.50060   1
  -1   0   4 23.1007 3.35810  10
  -1   0   4 17.4185 2.18251   1
  -1   0   4 23.9775 2.22486   8
   0   0   4 781.896 23.8365   3
   0   0   4 818.928 23.2420  10
   0   0   4 777.964 21.6087   1
   0   0   4 809.651 23.7928   5
   0   0   4 798.330 22.5212   4
   0   0   4 813.495 23.7506   8
   0   0   4 784.169 24.0328  11
   0   0   4 808.431 21.6437   1
   1   0   4 2638.52 68.3202   4
   1   0   4 2672.26 69.3115   3
   1   0   4 2648.13 71.0754   8
   1   0   4 2564.44 66.7346   1
   1   0   4 2574.40 66.8974   1
   1   0   4 2670.05 67.8205  10
   2   0   4 382.398 13.3584   3
   2   0   4 365.605 13.5536   4
   2   0   4 383.291 11.9833  10
   2   0   4 401.432 16.5661   8
   2   0   4 371.163 12.2789   7
   2   0   4 366.333 12.4730   1
   2   0   4 376.342 12.2900   1
   3   0   4 96.3189 4.66027  10
   3   0   4 103.788 5.77070   7
   3   0   4 105.714 5.91966   1
   3   0   4 92.9683 5.88862   1
   3   0   4 98.7439 9.80661   8
   4   0   4 525.900 27.3139   8
   4   0   4 567.449 16.1795  10
   4   0   4 543.212 19.1404   1
   4   0   4 541.052 15.8953   9
  -4   0  -4 535.753 23.4059   2
   4   0   4 576.438 18.6843   7
   4   0   4 535.632 19.5703   1
   5   0   4 5.77145 2.98978   7
   5   0   4 2.29100 2.98147   1
  -5   0  -4 -1.3074 4.54120   2
   5   0   4 2.93579 1.52651  10
   5   0   4 0.41963 2.23002   1
  -6   0  -4 -3.6023 3.12692   2
   6   0   4 1.07580 3.16371   7
   6   0   4 1.11130 1.46448  10
   6   0   4 -1.9364 2.62170   1
   7   0   4 907.662 34.2323   1
   7   0   4 942.331 32.2627   7
  -7   0  -4 963.450 39.9401   2
   8   0   4 108.363 10.8984   7
  -8   0  -4 114.481 15.1822   2
   8   0   4 87.9020 11.1862   1
   9   0   4 2.50453 4.34674   7
   9   0   4 4.69586 4.98920   1
  -9   0  -4 -1.0544 6.30695   2
 -10   0  -4 593.656 34.4737  11
  10   0   4 636.876 31.2813   1
 -10   0  -4 649.179 36.3252   2
 -11   0  -4 1.82513 7.21474  11
  11   0   4 5.09330 6.46350   1
 -11   0  -4 -2.7921 7.86110   2
 -12   0  -4 55.8912 15.8966   2
  12   0   4 60.3891 13.2081   1
 -12   0  -4 50.0426 12.5862  11
  13  -1  -4 132.596 18.4774   7
 -13  -1   4 123.981 17.8954  11
 -13   1   4 128.530 17.6052   2
 -13   1   4 130.661 19.2446  11
 -12  -1   4 -0.7416 7.24648  11
  12  -1  -4 4.55308 7.12456   7
 -12  -1   4 -5.7543 6.25767   2
 -12   1   4 1.75214 5.56994  11
  12   1  -4 -1.2969 6.94650   7
 -12   1   4 5.31646 5.70163   2
  11  -1  -4 -1.3307 4.43633  10
 -11  -1   4 0.61076 6.18117  11
  11  -1  -4 -1.0275 6.13118   7
 -11  -1   4 4.36811 5.50537   2
  11   1  -4 -0.7452 6.12752   7
 -11   1   4 8.24111 7.63737  11
 -11   1   4 -6.3294 5.73753   2
  10  -1  -4 51.1079 8.33209  10
  10  -1  -4 70.4977 12.1604   7
 -10  -1   4 63.7636 10.2387   2
 -10  -1   4 59.2417 10.6477  11
 -10   1   4 61.8962 11.1214   2
 -10   1   4 58.0938 11.4038  11
  10   1  -4 65.7916 8.11697  10
  10   1  -4 71.5359 11.3026   7
  -9  -1   4 20.6353 7.02836  11
  -9  -1   4 2.73084 4.82865   2
   9  -1  -4 6.71880 4.81387  10
   9  -1  -4 5.03287 6.05276   7
  -9   1   4 11.7879 6.40511  11
  -9   1   4 12.1138 6.16226   2
   9   1  -4 9.05994 4.27157  10
   9   1  -4 10.3463 5.73677   7
   8  -1  -4 313.403 18.6643   7
  -8  -1   4 283.370 17.8319  11
  -8  -1   4 284.528 15.5432   2
   8   1  -4 267.011 13.8885  10
   8   1  -4 262.682 16.7268   7
  -8   1   4 275.833 18.0803  11
  -8   1   4 270.879 16.2183   2
  -7  -1   4 1006.40 33.1948   2
  -7  -1   4 1041.91 36.7613  11
   7  -1  -4 1022.58 37.0023   7
   7   1  -4 996.616 35.8137   7
   7   1  -4 925.843 31.8950  10
  -7   1   4 981.292 35.0387   2
  -6  -1   4 251.252 14.7111   6
  -6  -1   4 256.704 12.1128   2
   6  -1  -4 258.523 13.6683  12
   6  -1  -4 281.032 15.4775   7
  -6   1   4 231.996 13.0818   2
   6   1  -4 246.028 14.0916   7
   6   1  -4 255.670 12.2809  10
   6   1  -4 251.660 14.1707  12
   5  -1  -4 0.05813 3.32667   7
   5  -1  -4 5.43669 2.64444  12
  -5  -1   4 4.10366 2.44798   2
  -5  -1   4 0.15841 2.87600   6
   5  -1  -4 5.95133 2.11783   3
   5   1  -4 1.28827 3.40702   7
  -5   1   4 8.20488 3.58288   2
   5   1  -4 2.05397 2.73975  10
   5   1  -4 2.97787 2.21679  12
  -4  -1   4 841.479 28.2188   6
  -4  -1   4 843.358 23.9178   2
   4  -1  -4 835.114 25.1320   3
   4  -1  -4 809.044 26.9322  12
   4   1  -4 881.460 28.1712   7
   4   1  -4 848.696 26.6338  10
  -4   1   4 840.559 26.7683   2
  -3  -1   4 1428.40 41.7275   6
  -3  -1   4 1455.24 41.5614   1
  -3  -1   4 1448.44 36.9622   2
  -3  -1   4 1459.25 42.3797  12
   3  -1  -4 1449.74 40.1987   3
   3  -1  -4 1429.37 41.1438  12
   3   1  -4 1451.60 41.0939  10
  -2  -1   4 1.20907 0.76378   8
  -2  -1   4 2.12430 2.04631  12
  -2  -1   4 -1.9612 1.31210   1
  -2  -1   4 1.45603 1.71751   1
  -2  -1   4 -2.6488 1.56646   6
   2  -1  -4 -0.2442 1.58481   3
   2  -1  -4 -1.1448 1.13538  12
  -2   1   4 0.70630 1.78634   1
   2   1  -4 0.11655 1.86503   3
   2   1  -4 0.89974 2.01953  10
  -2   1   4 0.82005 1.58309   7
  -1  -1   4 1545.12 40.1190   1
  -1  -1   4 1539.38 42.2071   4
   1  -1  -4 1502.68 42.1633   3
  -1  -1   4 1533.26 40.1843   1
  -1  -1   4 1511.36 40.2485  13
  -1  -1   4 1519.14 41.7807   6
  -1  -1   4 1564.84 41.9808  10
   1  -1  -4 1507.63 41.6155   5
  -1  -1   4 1511.72 41.8567  12
  -1   1   4 1512.70 41.1826   1
  -1   1   4 1519.74 42.4709   9
  -1   1   4 1515.20 41.1054   7
  -1   1   4 1498.78 40.8928   8
  -1   1   4 1496.70 41.2698   1
   0  -1   4 244.795 6.98274   1
   0  -1   4 242.028 9.35655  13
   0  -1   4 261.028 9.75674  10
   0  -1   4 254.145 9.97919   3
   0  -1   4 236.068 9.75393  12
   0  -1   4 248.682 9.69857   5
   0  -1   4 258.863 9.76483  11
   0  -1   4 251.750 10.0849   4
   0  -1  -4 241.093 9.99024   5
   0  -1   4 247.652 7.06445   1
   0   1   4 247.139 9.26432   1
   0   1   4 243.895 10.1433   8
   0   1   4 250.321 10.0465   9
   0   1   4 222.291 9.82182   3
   0   1   4 251.298 8.38120   7
   0   1   4 242.597 9.03606   1
   1  -1   4 641.735 19.9385   3
   1  -1   4 651.269 19.9921   5
  -1  -1  -4 647.185 21.3590  11
   1  -1   4 646.342 19.5427  10
   1  -1   4 519.381 20.0161  13
   1  -1   4 639.700 16.4085   1
   1  -1   4 660.222 16.3869   1
   1  -1   4 628.398 20.5524   4
   1   1   4 650.131 19.2866   1
   1   1   4 645.169 19.4599   1
   1   1   4 632.960 21.8451   8
   1   1   4 668.844 19.8901   9
   1   1   4 643.347 17.7070   4
   2  -1   4 1254.13 33.7382   1
   2  -1   4 1259.98 35.4910   3
   2  -1   4 1259.39 36.1196   7
  -2  -1  -4 1277.16 38.6938  11
   2  -1   4 1260.81 35.1618  10
   2  -1   4 1281.42 33.6425   1
   2   1   4 1283.92 36.0616   1
   2   1   4 1278.49 32.8357   7
   2   1   4 1276.30 35.7458   1
   2   1   4 1273.99 35.1394   9
   2   1   4 1248.24 39.4778   8
   3  -1   4 656.014 19.5711  10
   3  -1   4 620.426 20.6267   7
   3  -1   4 637.765 19.6048   1
  -3  -1  -4 592.613 23.0849  11
  -3  -1  -4 590.331 23.9632   2
   3  -1   4 655.648 19.6228   3
   3  -1   4 617.335 19.2395   1
   3   1   4 618.769 21.0767   1
   3   1   4 619.125 20.7202   1
   3   1   4 623.554 18.0357   7
   3   1   4 624.699 24.7751   8
   3   1   4 628.617 18.8213   9
   4  -1   4 535.995 18.9037   1
  -4  -1  -4 521.453 23.3449   2
   4  -1   4 564.078 18.7202   1
   4  -1   4 498.676 17.2481  10
  -4  -1  -4 510.737 22.0258  11
   4  -1   4 558.410 19.6767   7
   4  -1   4 549.995 16.4884   9
   4   1   4 550.092 19.7300   1
  -4   1  -4 517.833 27.2375   2
   4   1   4 547.326 17.1806   7
   4   1   4 548.205 16.1865   9
   4   1   4 547.952 20.3336   1
   5  -1   4 38.4078 5.53960   1
  -5  -1  -4 58.4198 9.52000   2
   5  -1   4 46.4235 5.94148   1
  -5  -1  -4 41.4264 7.12171  11
   5  -1   4 43.0800 6.03874   7
   5  -1   4 43.0011 2.90752   9
   5   1   4 57.9962 5.54436   7
   5   1   4 47.2382 2.56766   9
   5   1   4 40.7416 6.24048   1
  -5   1  -4 39.2076 8.45337   2
   6  -1   4 2.15847 3.17621   7
   6  -1   4 2.77786 3.38890   1
  -6  -1  -4 0.00382 4.02448  11
  -6  -1  -4 -1.2858 5.01797   2
   6   1   4 -1.8123 3.08437   1
   6   1   4 4.38580 3.23524   7
  -6   1  -4 1.53309 3.94281   2
   7  -1   4 68.1835 8.84371   7
   7  -1   4 55.8255 8.30924   1
  -7  -1  -4 60.3277 9.85118  11
  -7  -1  -4 64.5362 11.4953   2
  -7   1  -4 63.6601 11.2806   2
   7   1   4 58.0479 8.92148   1
   7   1   4 61.6123 7.39930   7
  -8  -1  -4 140.808 16.0467  11
   8  -1   4 127.881 12.4823   7
  -8  -1  -4 141.206 17.3203   2
   8  -1   4 88.8825 10.9723   1
  -8   1  -4 92.1541 14.5902   2
   8   1   4 98.9361 9.81201   7
   8   1   4 128.186 13.8362   1
   9  -1   4 97.3723 12.1798   1
  -9  -1  -4 39.0309 9.16137  11
  -9  -1  -4 40.7538 11.2407   2
   9  -1   4 62.4064 10.0130   7
  -9   1  -4 61.4890 13.0403   2
   9   1   4 50.9096 9.86425   1
  10  -1   4 156.710 15.4530   7
 -10  -1  -4 184.341 22.3474   2
  10  -1   4 188.994 18.4935   1
 -10  -1  -4 148.706 18.4729  11
 -10   1  -4 164.774 21.3069   2
  10   1   4 192.877 18.9422   1
 -11  -1  -4 34.9650 11.2622  11
 -11  -1  -4 29.9332 11.8828   2
  11  -1   4 37.6591 10.5518   1
  11   1   4 39.0956 9.91967   1
 -11   1  -4 27.5953 10.7097   2
 -12  -1  -4 9.13785 8.59296  11
  12  -1   4 -0.3930 7.02926   1
 -12   1  -4 -5.8985 8.02058   2
  12   1   4 -2.1443 6.32469   1
 -13  -2   4 94.7834 16.7137  11
  13  -2  -4 121.003 18.1533   7
 -13   2   4 103.774 16.5707   2
 -12  -2   4 -3.3179 7.34511  11
  12  -2  -4 6.64409 8.01928   7
 -12   2   4 -3.3327 6.27984   2
  11  -2  -4 21.7268 6.60433  10
 -11  -2   4 13.2229 8.34348  11
 -11  -2   4 31.8138 8.24284   2
  11  -2  -4 23.7361 9.14565   7
 -11   2   4 26.5465 9.18061   2
 -10  -2   4 -3.2161 4.66947   2
 -10  -2   4 1.01999 3.88402  11
 -10  -2   4 1.20467 6.34228   6
  10  -2  -4 -1.0188 5.75415   7
  10   2  -4 2.77590 3.60553  10
 -10   2   4 -0.9459 5.13913   2
  -9  -2   4 106.387 13.9300   6
   9  -2  -4 120.095 14.3276   7
  -9  -2   4 127.049 12.2796   2
  -9  -2   4 111.803 13.4544  11
   9   2  -4 131.574 9.64112  10
  -9   2   4 157.779 15.9647   2
  -8  -2   4 135.006 10.5622   2
  -8  -2   4 167.366 13.2486   6
   8  -2  -4 158.612 15.6253   7
  -8  -2   4 124.910 12.7929  11
  -8   2   4 129.146 13.6883   2
   8   2  -4 126.783 9.29349  10
  -7  -2   4 42.3624 7.95636   6
  -7  -2   4 49.8166 6.59484   2
   7  -2  -4 55.5462 7.42565  12
  -7  -2   4 50.6591 7.50213  11
   7  -2  -4 38.8460 7.41874   7
   7   2  -4 56.1500 6.77177  10
  -7   2   4 51.6743 8.31559   2
   6  -2  -4 43.0450 4.13200   3
  -6  -2   4 45.8070 7.09567  11
  -6  -2   4 56.7924 5.99025   2
   6  -2  -4 42.8914 7.26988   7
  -6  -2   4 29.1607 6.08453   6
   6  -2  -4 49.7292 6.62974  12
   6   2  -4 38.0530 5.53574  10
  -6   2   4 45.0570 7.15830   2
   5  -2  -4 14.4944 4.35186   7
  -5  -2   4 19.1911 4.34771  12
   5  -2  -4 15.1304 3.51301  12
  -5  -2   4 7.94301 3.83304   6
   5  -2  -4 10.4186 2.44680   3
  -5   2   4 16.5011 4.45734   2
   5   2  -4 4.91256 3.02595  10
  -4  -2   4 40.6128 4.53749   8
  -4  -2   4 44.7654 5.65210  12
   4  -2  -4 45.7723 5.07068  12
  -4  -2   4 38.2474 5.55161   6
   4  -2  -4 39.7985 4.17314   3
   4   2  -4 36.2597 4.74573  10
  -4   2   4 35.6193 5.43124   2
   3  -2  -4 320.884 12.0414   3
  -3  -2   4 314.324 13.0216   6
   3  -2  -4 294.292 11.9430  12
  -3  -2   4 282.915 12.7924   1
  -3  -2   4 308.668 13.0305  12
   3  -2  -4 312.832 13.1791   9
  -3  -2   4 294.335 14.6141   1
  -3  -2   4 310.290 11.0921   8
   3   2  -4 299.264 12.4857  10
   2  -2  -4 211.951 9.14489  12
  -2  -2   4 201.924 8.06301   8
   2  -2  -4 196.073 9.93810   9
   2  -2  -4 202.427 9.24123   3
  -2  -2   4 201.328 9.29281  12
  -2  -2   4 225.076 9.50866   6
  -2  -2   4 211.794 9.21157   1
  -2  -2   4 215.082 9.20572   1
   2   2  -4 201.587 9.57257  10
  -2   2   4 216.658 7.91474  13
  -2   2   4 216.447 9.59446   8
   1  -2  -4 2580.99 69.3900   3
  -1  -2   4 2596.42 67.9635   6
  -1  -2   4 2577.07 68.2705  12
   1  -2  -4 2551.26 68.1562   5
  -1  -2   4 2522.90 66.9316   1
  -1  -2   4 2516.90 66.9107   1
  -1  -2   4 2602.56 68.3592  13
  -1   2   4 2614.60 69.2653   8
  -1   2   4 2668.59 68.9722   1
  -1   2   4 2637.02 67.6425   7
   0  -2   4 716.023 21.5634   5
   0  -2   4 711.882 19.3781   1
   0  -2   4 716.449 21.5889  12
   0  -2   4 712.054 19.4250   1
   0  -2   4 714.701 21.1689  11
   0  -2  -4 695.040 22.3599   5
   0   2   4 706.621 23.3792   8
   0   2   4 699.281 22.3556   1
   0   2   4 719.773 22.2437   1
   0   2   4 716.637 19.9462   7
   1  -2   4 889.938 26.8284  11
  -1  -2  -4 871.390 27.7904   5
   1  -2   4 887.021 23.2400   1
  -1  -2  -4 867.915 28.0392  11
   1  -2   4 883.709 23.2474   1
   1  -2   4 879.071 25.9728   5
   1   2   4 875.856 22.8865   4
   1   2   4 919.612 27.0237   1
   1   2   4 899.735 27.2581   1
   1   2   4 938.017 29.5377   8
   2  -2   4 391.124 13.7006   3
  -2  -2  -4 349.596 17.3401   5
  -2  -2  -4 389.770 15.9942  11
   2  -2   4 380.011 11.7089   1
   2  -2   4 375.170 14.0941   9
   2  -2   4 388.133 15.1483   7
   2  -2   4 385.985 11.7251   1
   2   2   4 377.742 14.8638   1
   2   2   4 384.135 17.0259   8
   2   2   4 387.044 14.6888   1
   3  -2   4 24.0978 3.17012   1
   3  -2   4 23.5254 3.28629   3
   3  -2   4 24.6788 3.53051   9
  -3  -2  -4 25.1419 4.61261  11
   3  -2   4 28.0158 3.19869   1
   3  -2   4 22.3631 4.19135   7
   3   2   4 16.4643 3.98247   1
   3   2   4 23.9344 3.41096   9
   3   2   4 22.5981 5.60538   8
   3   2   4 21.4210 4.22245   1
   4  -2   4 415.978 17.5871   7
   4  -2   4 435.116 15.9808   1
   4  -2   4 444.174 15.1718   9
   4  -2   4 450.928 14.6341   3
   4  -2   4 413.152 15.5458   1
  -4  -2  -4 452.533 20.0922  11
   4   2   4 435.443 14.5541   9
   4   2   4 422.038 18.0821   1
  -5  -2  -4 13.7085 5.15514  11
   5  -2   4 9.75729 3.93168   7
   5  -2   4 8.92192 3.07418   1
   5  -2   4 11.3801 2.53060   9
   5  -2   4 9.10718 3.48505   1
   5   2   4 19.6562 4.98561   1
  -5   2  -4 19.6427 6.89743   2
   5   2   4 9.57862 2.59200   7
   5   2   4 15.3969 2.53456   9
  -6  -2  -4 289.096 18.5655   2
  -6  -2  -4 244.062 16.1506  11
   6  -2   4 275.875 9.28380   9
   6  -2   4 287.402 15.1300   7
   6  -2   4 261.743 14.0755   1
  -6   2  -4 260.132 18.5843   2
   6   2   4 268.711 11.4908   7
   6   2   4 244.368 15.1293   1
   7  -2   4 152.029 11.3185   1
   7  -2   4 162.392 11.8530   7
  -7  -2  -4 162.073 15.7990  11
  -7  -2  -4 156.358 16.9510   2
   7   2   4 145.182 9.05764   7
   7   2   4 129.361 13.3218   1
  -7   2  -4 148.888 17.5146   2
  -8  -2  -4 4.66697 4.20232  11
   8  -2   4 1.69214 3.74517   1
   8  -2   4 6.21927 4.50511   7
  -8  -2  -4 -4.9551 5.46096   2
   8   2   4 -0.3536 4.64923   1
  -8   2  -4 1.89162 4.88232   2
   9  -2   4 71.0383 10.9261   7
  -9  -2  -4 83.2977 13.4074  11
   9  -2   4 50.4108 9.42540   1
  -9   2  -4 59.5756 13.1020   2
   9   2   4 52.5211 10.5920   1
 -10  -2  -4 6.14445 7.38245  11
  10  -2   4 -2.4962 5.95918   7
  10  -2   4 0.47425 5.70122   1
  10   2   4 13.5579 6.75303   1
 -10   2  -4 0.09122 7.50087   2
  11  -2   4 14.8341 7.20437   1
 -11  -2  -4 22.0163 9.76741  11
  11   2   4 25.1136 9.17058   1
 -11   2  -4 4.61432 8.73262   2
 -13  -3   4 -6.4296 6.67929  11
  13  -3  -4 -4.1280 7.91253   7
 -13   3   4 9.45255 9.02501   2
  12  -3  -4 88.6972 15.3238   7
 -12  -3   4 126.000 17.0675  11
 -12   3   4 110.759 17.7279   2
 -11  -3   4 8.55278 7.38973  11
  11  -3  -4 14.3141 7.24204   7
 -11   3   4 3.32694 6.95312   2
 -10  -3   4 -5.2406 3.48531   6
 -10  -3   4 2.67006 5.66297  11
  10  -3  -4 -3.0702 4.41248   7
 -10   3   4 7.54859 6.21103   2
   9  -3  -4 16.2504 7.37845   7
  -9  -3   4 3.41775 4.90001  11
  -9  -3   4 8.06652 6.60850   6
  -9   3   4 12.0761 7.06287   2
   9   3  -4 9.98408 3.63591  10
  -8  -3   4 106.770 12.7973   6
  -8  -3   4 94.3212 11.1583  11
   8  -3  -4 96.3635 12.8505   7
  -8   3   4 82.9325 11.6548   2
   8   3  -4 93.7344 8.73087  10
   7  -3  -4 112.904 5.89175   3
   7  -3  -4 120.220 10.8584  12
  -7  -3   4 111.208 12.1515   6
   7  -3  -4 125.444 13.2593   7
  -7  -3   4 130.649 12.6727  12
  -7  -3   4 105.077 10.8700  11
  -7   3   4 112.832 12.6589   2
   7   3  -4 121.107 8.64960  10
  -6  -3   4 201.532 13.4603   6
   6  -3  -4 204.168 9.15339   3
  -6  -3   4 223.117 14.0091  12
  -6  -3   4 204.937 12.3752  11
   6  -3  -4 212.684 11.6742  12
   6  -3  -4 191.368 13.2680   7
   6   3  -4 236.905 11.5543  10
  -6   3   4 228.999 14.5860   2
   5  -3  -4 1344.82 37.8181   3
  -5  -3   4 1346.35 40.5270  11
  -5  -3   4 1355.76 42.8506  12
  -5  -3   4 1344.91 42.5322   6
   5  -3  -4 1279.20 40.4881   9
   5  -3  -4 1263.54 39.4478  12
   5   3  -4 1352.86 39.9583  10
  -5   3   4 1291.35 43.2876   2
  -4  -3   4 287.059 13.4376   6
   4  -3  -4 249.713 11.2631   3
   4  -3  -4 274.063 12.9346   9
   4  -3  -4 274.033 11.7266  12
  -4  -3   4 257.919 13.2559  12
   4   3  -4 250.642 14.3482   4
  -4   3   4 285.017 14.4952   2
   4   3  -4 288.965 12.6068  10
   3  -3  -4 224.242 11.2170   9
  -3  -3   4 197.973 9.99372   6
  -3  -3   4 192.519 10.2037  12
   3  -3  -4 204.549 9.19308  12
   3  -3  -4 192.007 9.68969   3
  -3  -3   4 188.078 9.30709   8
  -3   3   4 204.974 9.48558  13
   3   3  -4 198.073 10.1291  10
   3   3  -4 214.964 12.1508   4
   2  -3  -4 245.280 12.0443   9
   2  -3  -4 248.946 9.91401   5
  -2  -3   4 262.006 10.9311   8
  -2  -3   4 260.070 11.1251   1
  -2  -3   4 234.518 10.8485   1
  -2  -3   4 252.132 11.0117  12
   2  -3  -4 260.129 11.5578   3
  -2  -3   4 249.270 10.4819   6
  -2   3   4 250.370 12.0565   8
  -2   3   4 265.052 10.5403  13
   2   3  -4 265.996 11.7329  10
  -1  -3   4 1474.70 41.4372   1
   1  -3  -4 1489.17 41.7341   5
  -1  -3   4 1475.74 41.6110  12
  -1  -3   4 1555.54 41.6812   1
  -1  -3   4 1504.39 39.4631  11
  -1  -3   4 1527.56 41.1084   6
   1   3  -4 1462.83 43.3670  10
  -1   3   4 1532.75 44.5758   8
  -1   3   4 1510.54 41.8560  13
  -1   3   4 1492.25 41.6294   7
   0  -3   4 271.062 9.80199   1
   0  -3   4 266.114 9.73662  11
   0  -3  -4 264.400 11.3899   5
   0  -3   4 288.241 9.96932   1
   0  -3   4 282.991 10.1110   6
   0  -3   4 272.990 10.3243  12
   0  -3   4 265.837 12.4553   9
   0  -3   4 277.693 10.6539   5
   0   3   4 287.126 9.82253   7
   0   3   4 259.014 12.9408   8
   1  -3   4 2217.65 58.3270   1
   1  -3   4 2237.48 59.5069   5
  -1  -3  -4 2213.69 62.2300   5
   1  -3   4 2312.87 59.7121  12
   1  -3   4 2288.39 58.4072   1
   1  -3   4 2299.81 62.7157   9
   1  -3   4 2252.76 60.2707  11
   1   3   4 2173.83 64.3250   8
   1   3   4 2226.62 57.3209   4
   2  -3   4 70.5532 7.19199   7
   2  -3   4 64.7858 4.12469   1
  -2  -3  -4 69.1367 6.90472  11
   2  -3   4 60.8985 6.21625   9
   2  -3   4 69.2070 4.77111   5
   2  -3   4 71.1427 4.23261   1
  -2  -3  -4 68.3717 7.30228   5
   2   3   4 82.3993 8.86978   8
   2   3   4 91.5432 7.06785   1
   2   3   4 69.8829 4.23851   4
   3  -3   4 18.4177 4.36819   7
  -3  -3  -4 9.89885 3.30539   5
   3  -3   4 18.0878 3.66162   9
   3  -3   4 15.4095 2.88682   1
  -3  -3  -4 14.7809 4.03874  11
   3  -3   4 17.0520 2.79946   1
   3   3   4 18.4788 4.34730   1
   4  -3   4 1361.82 39.0814   1
   4  -3   4 1311.41 42.5063   7
   4  -3   4 1346.05 39.5202   9
   4  -3   4 1345.11 39.3811   1
   4  -3   4 1345.35 37.8896   3
  -4  -3  -4 1401.90 44.6675  11
   4   3   4 1348.32 43.3904   1
   5  -3   4 1106.13 33.2307   9
   5  -3   4 1112.16 35.0513   1
   5  -3   4 1131.93 34.8647   1
  -5  -3  -4 1156.51 40.1013  11
   5  -3   4 1076.06 31.1075   3
   5  -3   4 1102.28 38.1525   7
   5   3   4 1131.50 38.7080   1
   6  -3   4 365.954 17.2589  12
   6  -3   4 318.291 16.1503   1
   6  -3   4 358.333 18.4792   7
  -6  -3  -4 378.766 20.2574  11
   6  -3   4 348.950 13.2640   9
   6   3   4 368.497 19.3619   1
  -6   3  -4 316.470 21.0819   2
   7  -3   4 81.0500 9.60962   1
  -7  -3  -4 106.702 12.9199  11
   7  -3   4 109.908 12.0867   7
  -7   3  -4 104.400 15.0264   2
   7   3   4 111.144 12.4858   1
   8  -3   4 89.5849 11.5084   7
   8  -3   4 74.0512 10.0842   1
  -8  -3  -4 82.5892 12.6287  11
  -8   3  -4 54.5355 12.6389   2
   8   3   4 69.8209 11.1277   1
  -9  -3  -4 20.7539 7.93006  11
   9  -3   4 1.76349 6.16688   7
   9  -3   4 5.66670 5.45243   1
  -9   3  -4 3.20347 8.45414   2
   9   3   4 -0.3838 5.29910   1
  10  -3   4 314.945 20.4565   1
  10  -3   4 309.130 20.9160   7
 -10  -3  -4 275.040 22.1908  11
  10   3   4 308.727 22.2309   1
 -10   3  -4 318.936 26.2056   2
  11  -3   4 49.6629 11.1445   1
 -11  -3  -4 38.3643 11.1258  11
  11  -3   4 24.4236 9.24695   7
 -11   3  -4 18.9972 11.3577   2
  11   3   4 54.7360 12.2506   1
  13  -4  -4 122.101 19.2814   7
 -13  -4   4 111.234 17.5603  11
 -13   4   4 127.450 20.0442   2
  12  -4  -4 4.34855 7.97210   7
 -12  -4   4 3.92133 4.94855  11
 -12   4   4 -1.5279 7.55989   2
  11  -4  -4 172.697 20.3547   7
 -11  -4   4 204.531 20.2809  11
 -11   4   4 156.854 19.4001   2
  10  -4  -4 -2.8957 5.72438   7
 -10  -4   4 2.09451 5.20995  11
 -10   4   4 -1.9240 5.76510   2
   9  -4  -4 5.00292 6.82238   7
  -9  -4   4 6.42211 6.33187   6
  -9  -4   4 14.6228 6.31360  11
   9   4  -4 9.50350 4.25620  10
  -9   4   4 18.6448 8.21787   2
  -8  -4   4 45.0649 7.95784  11
  -8  -4   4 29.6132 8.08418   6
   8  -4  -4 47.5366 10.0138   7
   8   4  -4 61.9437 7.38563  10
  -8   4   4 48.7211 9.77130   2
   7  -4  -4 102.286 9.55309  12
   7  -4  -4 118.030 13.2712   7
  -7  -4   4 90.1791 11.1579   6
  -7  -4   4 103.733 10.7118  11
  -7  -4   4 89.4912 11.1027  12
   7  -4  -4 92.6975 5.85560   3
   7  -4  -4 91.8976 9.63597   9
  -7   4   4 96.7751 12.8198   2
   7   4  -4 83.4967 8.38648  10
  -6  -4   4 4.33684 3.24806  11
   6  -4  -4 0.40158 3.41272   9
   6  -4  -4 1.10816 2.68414  12
   6  -4  -4 0.41676 2.25319   3
  -6  -4   4 -2.6258 3.45852  12
  -6  -4   4 -5.8668 3.16379   6
   6   4  -4 -4.6459 4.19762   4
   6   4  -4 3.39483 3.27973  10
  -6   4   4 2.80209 4.68415   2
  -5  -4   4 631.658 24.5887   6
   5  -4  -4 621.697 21.3253   3
  -5  -4   4 595.471 24.5256  12
   5  -4  -4 614.903 21.5520  12
  -5  -4   4 619.646 22.1208  11
   5  -4  -4 620.978 23.8028   9
   5   4  -4 606.482 22.6763  10
   5   4  -4 629.949 26.3626   4
  -5   4   4 641.450 26.8429   2
  -4  -4   4 242.899 12.9507  12
   4  -4  -4 253.670 10.9138  12
  -4  -4   4 237.593 10.6229  11
   4  -4  -4 236.537 11.3660   3
  -4  -4   4 251.173 12.7115   6
   4  -4  -4 263.976 13.5039   9
  -4   4   4 261.083 15.0632   2
   4   4  -4 227.379 14.0179   4
   4   4  -4 250.348 12.5022  10
  -4   4   4 239.341 12.3753  13
  -3  -4   4 1583.63 47.5114   1
  -3  -4   4 1557.09 45.6580   6
  -3  -4   4 1591.16 46.7011  12
   3  -4  -4 1579.38 44.1173  12
  -3  -4   4 1617.28 42.8527  11
   3  -4  -4 1561.18 48.0073   9
   3   4  -4 1590.97 49.7659   4
   3   4  -4 1589.96 46.9603  10
  -3   4   4 1608.60 46.3000  13
   2  -4  -4 726.091 25.2939   9
  -2  -4   4 659.879 21.5986   6
  -2  -4   4 664.353 23.2621   1
  -2  -4   4 688.702 23.4788   1
  -2  -4   4 699.990 22.6065  12
   2  -4  -4 663.605 20.9158   5
  -2   4   4 683.803 25.5402   8
   2   4  -4 679.619 24.0659  10
  -2   4   4 692.919 23.0541  13
   2   4  -4 675.727 25.8084   4
  -1  -4   4 144.591 8.01039   1
  -1  -4   4 148.293 4.90615  11
  -1  -4   4 135.325 7.11038  12
  -1  -4   4 150.127 6.72636   6
  -1  -4   4 145.622 8.03728   1
   1  -4  -4 146.942 7.70382   5
  -1   4   4 128.892 8.11747  13
   1   4  -4 148.601 9.19735  10
   1   4  -4 149.850 10.3809   4
  -1   4   4 131.123 9.75543   8
   0  -4   4 148.976 7.74777   1
   0  -4   4 162.147 6.75563   6
   0  -4   4 156.631 6.40543  11
   0  -4   4 176.371 8.22833   1
   0  -4   4 148.824 9.89082   9
   0  -4  -4 165.222 8.81289   5
   0  -4   4 168.227 7.29633  12
   0   4   4 159.183 10.7943   8
  -1  -4  -4 379.156 15.7336   5
   1  -4   4 361.537 13.3950  11
   1  -4   4 409.297 13.3477   5
   1  -4   4 388.904 12.7935  12
   1  -4   4 366.223 13.4226   1
   1  -4   4 384.433 13.5088   1
   1  -4   4 367.852 16.4945   9
   1   4   4 353.569 17.7335   8
   1   4   4 376.486 12.6587   4
   2  -4   4 9.75379 3.58567   7
  -2  -4  -4 11.1888 3.15667  11
  -2  -4  -4 7.26405 3.48015   5
   2  -4   4 4.91611 2.23292   1
   2  -4   4 11.8693 2.43741   5
   2  -4   4 9.30931 3.35415   9
   2  -4   4 12.8826 2.42522  12
   2  -4   4 10.4438 2.55410   1
   2   4   4 13.2043 2.54342   4
   2   4   4 8.94361 4.68579   8
   3  -4   4 158.432 8.08035   1
  -3  -4  -4 171.609 11.2793   5
   3  -4   4 154.019 10.9665   7
   3  -4   4 158.008 9.75024   9
   3  -4   4 159.549 7.44420   5
  -3  -4  -4 163.460 10.6561  11
   3  -4   4 157.169 8.33280   1
   3   4   4 153.278 8.31596   4
   4  -4   4 326.525 14.7479   9
  -4  -4  -4 319.929 17.1838   5
   4  -4   4 321.689 13.8751   1
   4  -4   4 323.913 13.4901   1
   4  -4   4 325.469 16.8498   7
  -4  -4  -4 336.248 16.9880  11
   4   4   4 308.896 14.0109   4
   5  -4   4 65.6690 7.22943   1
   5  -4   4 56.3753 8.87932   7
  -5  -4  -4 58.1939 8.85325  11
   5  -4   4 62.7880 6.92131   1
  -5  -4  -4 49.2743 8.54576   5
   5  -4   4 50.3798 6.25812   9
   5  -4   4 57.3815 6.52999  12
   6  -4   4 61.3280 7.69840  12
  -6  -4  -4 78.0305 10.5397  11
   6  -4   4 60.0497 7.63193   1
   6  -4   4 56.0514 6.32436   9
   6  -4   4 55.7265 9.04435   7
   6   4   4 53.4466 9.26264   1
  -7  -4  -4 318.904 20.2715  11
   7  -4   4 293.270 18.7603   7
   7  -4   4 322.719 17.3134   1
   7   4   4 343.874 20.5579   1
  -7   4  -4 342.483 23.4325   2
  -8  -4  -4 169.181 17.6292  11
   8  -4   4 184.573 17.2917   7
   8  -4   4 158.449 14.7563   1
  -8   4  -4 159.129 19.8821   2
   8   4   4 135.278 15.6379   1
  -9  -4  -4 50.4140 10.2048  11
   9  -4   4 42.7242 8.62307   1
   9  -4   4 45.9691 10.2101   7
   9   4   4 65.6565 12.1012   1
  -9   4  -4 76.2931 16.0813   2
  10  -4   4 107.533 15.4884   7
  10  -4   4 122.406 15.0893   1
 -10  -4  -4 143.216 18.7190  11
  10   4   4 107.394 16.1838   1
 -10   4  -4 130.357 20.6904   2
 -11  -4  -4 4.51696 6.05758  11
  11  -4   4 1.01218 6.81302   7
  11  -4   4 10.7200 7.56882   1
 -11   4  -4 -9.6156 6.51095   2
  11   4   4 14.4968 8.90539   1
  12  -5  -4 16.3530 10.3071   7
 -12  -5   4 16.2059 8.78204  11
  12   5  -4 4.33375 8.88625   4
 -12   5   4 19.3536 11.1848   2
 -11  -5   4 4.80927 6.82738  11
  11  -5  -4 -4.1325 7.09266   7
  11   5  -4 -7.3376 6.09559   4
 -11   5   4 3.33076 7.96511   2
 -10  -5   4 56.5338 10.5489  11
  10  -5  -4 72.8912 14.1175   7
 -10   5   4 66.4847 13.7540   2
  10   5  -4 57.4078 12.8828   4
   9  -5  -4 47.6876 10.6071   7
  -9  -5   4 53.4821 9.57655  11
  -9   5   4 42.9300 11.0910   2
   9   5  -4 43.8037 6.73204  10
   9   5  -4 43.3679 10.8994   4
   8  -5  -4 61.4363 10.6194   7
   8  -5  -4 61.2710 8.83267   9
  -8  -5   4 49.5933 8.33406  11
  -8  -5   4 45.4040 9.71173   6
   8   5  -4 61.9488 11.6371   4
   8   5  -4 47.2593 7.11802  10
  -8   5   4 52.2633 11.0752   2
   7  -5  -4 307.799 12.8681   3
   7  -5  -4 313.834 14.9687  12
  -7  -5   4 302.527 16.1744  11
  -7  -5   4 293.453 18.1956   6
   7  -5  -4 316.822 16.5624   9
  -7   5   4 304.700 20.7889   2
   7   5  -4 314.377 15.5331  10
   7   5  -4 323.513 20.4144   4
  -6  -5   4 467.019 21.7772   6
  -6  -5   4 439.356 19.1098  11
  -6  -5   4 479.512 22.5523  12
   6  -5  -4 471.984 18.1647  12
   6  -5  -4 478.305 21.1178   9
   6  -5  -4 454.623 17.7143   3
   6   5  -4 443.262 23.6569   4
   6   5  -4 484.444 19.8056  10
  -6   5   4 463.710 24.6909   2
  -5  -5   4 42.7763 6.62125  12
  -5  -5   4 47.6473 7.20870   6
   5  -5  -4 40.4457 5.63584   3
   5  -5  -4 38.6366 4.76392  12
  -5  -5   4 37.3459 5.06307  11
   5  -5  -4 31.9285 6.73952   9
  -5   5   4 40.3191 8.66151   2
  -5   5   4 27.7838 6.11957  13
   5   5  -4 37.6153 7.87128   4
   5   5  -4 23.6902 5.19315  10
   4  -5  -4 211.265 13.0927   9
  -4  -5   4 202.191 11.4424   6
  -4  -5   4 224.971 9.48971  11
  -4  -5   4 218.542 12.5109  12
   4  -5  -4 208.309 9.59090  12
  -4   5   4 192.779 12.0936  13
  -4   5   4 214.793 14.8474   2
   4   5  -4 205.560 14.4671   4
   4   5  -4 216.986 12.2326  10
  -3  -5   4 556.007 19.6989   6
  -3  -5   4 529.135 21.6688   1
  -3  -5   4 514.284 20.2500  12
  -3  -5   4 539.286 15.7225  11
   3  -5  -4 524.943 22.0520   9
   3   5  -4 551.787 21.3294  10
  -3   5   4 525.674 21.0397  13
   3   5  -4 517.326 23.1284   4
  -2  -5   4 125.057 7.99310  12
  -2  -5   4 135.710 9.22601   1
   2  -5  -4 122.523 9.99163   9
   2  -5  -4 146.543 7.37015   5
  -2  -5   4 144.150 7.55155   6
   2   5  -4 141.954 11.2787   4
  -2   5   4 159.230 11.2889   8
  -2   5   4 156.248 9.79260  13
  -1  -5   4 24.6951 4.48794   1
  -1  -5   4 23.2445 2.92122   6
   1  -5  -4 19.7014 3.54993   5
  -1  -5   4 20.4161 3.22238  12
  -1  -5   4 19.4787 4.15787   1
  -1   5   4 28.6185 6.27565   8
  -1   5   4 17.1205 4.38538  13
   1   5  -4 26.8271 5.72844   4
   0  -5   4 0.40871 2.31788   1
   0  -5  -4 7.46896 3.07315   5
   0  -5   4 -0.7098 2.86440   9
   0  -5   4 3.98082 1.42691   6
   0  -5   4 6.37934 2.77849   1
   0  -5   4 5.12839 1.85762  12
   0   5   4 3.32703 4.14756   8
   0   5  -4 6.37212 3.87413   4
   0   5   4 4.60486 2.43622   4
   1  -5   4 1665.68 43.7346   6
  -1  -5  -4 1659.15 49.3340   5
   1  -5   4 1653.68 45.2613   5
   1  -5   4 1660.37 47.3119   1
   1  -5   4 1685.38 44.2958  12
   1  -5   4 1641.74 51.3454   9
   1  -5   4 1640.96 47.2923   1
   1   5   4 1696.66 53.8639   8
   1   5   4 1679.82 46.3188   4
   2  -5   4 248.272 9.40128   5
   2  -5   4 242.819 14.5998   7
  -2  -5  -4 221.751 13.0457   5
   2  -5   4 247.864 9.61251   6
   2  -5   4 233.971 9.00547  12
   2  -5   4 253.199 11.4184   1
   2  -5   4 284.233 11.7664   1
   2  -5   4 253.992 13.8888   9
   2   5   4 248.968 18.9768   8
   2   5   4 240.254 10.6851   4
   3  -5   4 138.687 8.54598   1
   3  -5   4 146.753 6.72029   5
   3  -5   4 150.730 10.6056   9
   3  -5   4 157.450 9.11773   1
   3  -5   4 144.581 7.15758  12
  -3  -5  -4 150.297 10.4308  11
  -3  -5  -4 144.825 11.0187   5
   3  -5   4 158.174 11.9572   7
   3   5   4 151.219 8.54746   4
  -4  -5  -4 318.892 17.8929   5
  -4  -5  -4 311.292 16.6435  11
   4  -5   4 323.159 14.3310   1
   4  -5   4 320.910 14.5047   1
   4  -5   4 333.556 18.1510   7
   4  -5   4 329.618 16.1361   9
   4  -5   4 315.282 12.7701  12
   4   5   4 320.969 14.5300   4
   5  -5   4 1308.75 39.6658  12
   5  -5   4 1372.76 46.7922   7
   5  -5   4 1351.30 41.7920   1
  -5  -5  -4 1299.72 46.4834   5
  -5  -5  -4 1335.40 45.6209  11
   5  -5   4 1312.32 41.9174   9
   5   5   4 1306.55 41.7920   4
   6  -5   4 59.0053 7.55896   9
  -6  -5  -4 70.8475 11.0003   5
   6  -5   4 59.1616 7.85851   1
  -6  -5  -4 61.6124 9.74626  11
   6  -5   4 55.6311 9.41034   7
   6   5   4 46.8837 7.91704   4
   7  -5   4 3.78877 5.45451   7
   7  -5   4 5.50051 4.49546   1
  -7  -5  -4 12.9413 6.90037  11
   7  -5   4 4.80394 2.95365   9
   7   5   4 2.13219 4.69384   4
   8  -5   4 107.715 12.3216   1
   8  -5   4 119.921 14.9754   7
  -8  -5  -4 105.929 14.5407  11
  -8   5  -4 117.265 18.0227   2
  -9  -5  -4 10.5427 6.59152  11
   9  -5   4 14.4065 6.69105   1
   9  -5   4 -1.9195 6.15322   7
  -9   5  -4 12.0284 10.4136   2
  10  -5   4 -2.2043 6.51870   7
  10  -5   4 2.38505 5.89444   1
 -10  -5  -4 10.9641 6.82590  11
 -10   5  -4 -2.7081 8.62891   2
  11  -5   4 3.31248 7.63140   7
 -11  -5  -4 0.50015 8.65870  11
  11  -5   4 9.23969 7.50532   1
  11   5   4 8.20386 8.08449   1
 -11   5  -4 -6.9006 8.90480   2
  12  -6  -4 -1.4470 8.07299   1
 -12  -6   4 14.3543 9.29094  11
  12  -6  -4 -6.2507 8.10207   7
 -12   6   4 5.17083 8.46354   2
  12   6  -4 -0.3921 8.57298   4
  11  -6  -4 15.5984 9.97842   7
 -11  -6   4 38.5299 9.54884  11
  11  -6  -4 24.3306 10.4795   1
  11   6  -4 42.3056 11.4937   4
 -11   6   4 15.6523 11.0735   2
 -10  -6   4 63.6027 10.8996  11
  10  -6  -4 58.1530 12.4258   7
  10   6  -4 81.2669 14.3891   4
 -10   6   4 96.0580 16.7874   2
   9  -6  -4 7.01094 7.54086   7
  -9  -6   4 2.22300 4.81262  11
   9   6  -4 7.61639 5.38311   4
  -9   6   4 -5.9307 6.36937   2
   8  -6  -4 156.977 14.3648   9
  -8  -6   4 163.953 12.4778  11
  -8   6   4 134.705 17.2570   2
   8   6  -4 139.399 16.7519   4
   7  -6  -4 103.047 11.3339   9
  -7  -6   4 97.6297 10.0631  11
   7  -6  -4 93.9915 7.58500   3
   7   6  -4 91.2587 13.2445   4
  -7   6   4 91.0830 14.3145   2
   6  -6  -4 0.56341 2.30964  12
   6  -6  -4 7.75464 3.50697   3
   6  -6  -4 4.23230 4.63123   9
  -6  -6   4 1.11044 3.81379   6
  -6  -6   4 1.29250 2.66724  11
   6   6  -4 -3.3521 4.93381   4
  -6   6   4 -0.0668 5.22645   2
   5  -6  -4 3.14588 3.84346   9
  -5  -6   4 2.21956 2.27849  11
  -5  -6   4 8.94926 4.22453   6
   5  -6  -4 1.82919 2.04599  12
   5  -6  -4 10.2864 3.77660   3
  -5   6   4 6.45081 6.45148   2
  -5   6   4 11.1097 5.24258  13
   5   6  -4 -1.1673 4.81604   4
  -4  -6   4 180.988 10.7383   6
  -4  -6   4 157.385 11.1705  12
  -4  -6   4 175.749 7.37093  11
   4  -6  -4 154.110 12.1586   9
  -4   6   4 148.804 15.4668   2
  -4   6   4 182.266 12.4937  13
   4   6  -4 134.549 13.5973   4
   3  -6  -4 3.07241 4.15465   9
  -3  -6   4 8.43590 3.36965  12
  -3  -6   4 5.17268 2.84167   6
  -3  -6   4 4.49499 3.97871   1
   3   6  -4 13.4371 5.28267   4
  -3   6   4 11.7079 5.02684  13
  -2  -6   4 -1.0305 2.20164  12
   2  -6  -4 2.23764 2.14918   5
   2  -6  -4 -3.4433 3.29979   9
  -2  -6   4 2.36792 2.09672   6
  -2  -6   4 5.99735 3.97176   1
  -2   6   4 -1.1713 3.48829  13
   2   6  -4 -10.199 3.25622   4
  -2   6   4 2.61836 4.91044   8
  -1  -6   4 61.8439 7.49248   1
   1  -6  -4 77.9047 6.90405   5
  -1  -6   4 77.6866 5.57040  12
  -1  -6   4 75.3041 4.21192   6
  -1   6   4 64.3976 8.33124  13
  -1   6   4 71.1305 10.0060   8
   1   6  -4 73.2296 9.53430   4
   0  -6   4 32.5142 5.37138   1
   0  -6   4 38.2024 3.68883  12
   0  -6   4 39.7880 7.23713   9
   0  -6  -4 38.5682 5.70102   5
   0   6   4 46.9046 7.49151  13
   0   6  -4 44.3927 8.28260   4
   0   6   4 39.4657 5.53275   4
   0   6   4 42.1218 8.17552   8
  -1  -6  -4 24.2824 5.05980   5
   1  -6   4 29.3968 2.57170  12
   1  -6   4 25.2344 4.75914   1
   1  -6   4 32.6855 3.95414   5
   1  -6   4 33.7438 5.22422   1
   1  -6   4 33.2207 6.72728   9
  -1   6  -4 32.2963 7.63031   4
   1   6   4 26.2959 4.72750   4
   1   6   4 34.1763 7.67323   8
   2  -6   4 795.570 21.3355  12
   2  -6   4 804.969 27.3090   1
   2  -6   4 780.460 22.0201   6
  -2  -6  -4 835.805 29.9324   5
   2  -6   4 766.846 30.3895   9
   2  -6   4 801.544 27.1915   1
   2  -6   4 797.502 35.2379   7
   2  -6   4 811.322 23.0486   5
   2  -6   4 789.061 22.0231   6
   2   6   4 784.697 26.3555   4
  -2   6  -4 822.002 33.5583   4
   3  -6   4 91.8626 4.33431   5
   3  -6   4 76.5051 10.4254   7
   3  -6   4 93.0429 4.45316  12
   3  -6   4 78.4781 9.67021   9
   3  -6   4 70.4513 5.13615   6
  -3  -6  -4 82.9479 9.58789   5
   3  -6   4 79.4613 8.03015   1
   3  -6   4 90.7975 4.48240  12
   3   6   4 91.6594 7.34424   4
   4  -6   4 283.500 15.7378   9
   4  -6   4 261.440 13.8516   1
   4  -6   4 274.202 17.4233   7
  -4  -6  -4 258.574 15.2247  11
   4  -6   4 273.142 10.4491  12
  -4  -6  -4 267.600 16.7858   5
   4  -6   4 268.619 10.3856  12
   4   6   4 262.113 13.3918   4
  -5  -6  -4 85.9768 10.2942  11
   5  -6   4 82.2624 9.69410   9
  -5  -6  -4 72.3127 10.9577   5
   5  -6   4 72.0336 11.1170   7
   5  -6   4 74.1123 8.60425   1
   5   6   4 91.1778 9.45929   4
   6  -6   4 44.7461 7.39306   9
   6  -6   4 53.3148 10.4974   7
   6  -6   4 53.4806 7.97428   1
  -6  -6  -4 47.5663 9.85088   5
  -6  -6  -4 58.9320 9.76292  11
   6   6   4 59.0024 8.41554   4
   7  -6   4 25.9260 8.08855   7
  -7  -6  -4 34.0266 9.15616   5
  -7  -6  -4 36.9899 8.56619  11
   7  -6   4 35.8927 6.55250   9
   7  -6   4 28.5585 6.86034   1
   7   6   4 28.6547 7.19468   4
   8  -6   4 56.9019 9.68213   1
  -8  -6  -4 47.6800 11.0235   5
   8  -6   4 71.0643 12.7558   7
  -8  -6  -4 73.0419 12.3818  11
   9  -6   4 20.2480 7.26470   1
   9  -6   4 32.2710 9.74644   7
  -9  -6  -4 17.2907 8.36275  11
  -9   6  -4 24.1610 9.93793   2
 -10  -6  -4 0.16582 6.51784  11
  10  -6   4 1.29927 7.22029   7
  10  -6   4 6.27088 6.40566   1
 -10   6  -4 -13.874 7.75550   2
  11  -7  -4 7.40027 8.01536   1
  11  -7  -4 20.8554 11.0584   7
 -11   7   4 13.2690 11.1269   2
  11   7  -4 22.5425 10.8912   4
  10  -7  -4 270.751 25.1581   1
  10  -7  -4 236.572 24.4048   7
 -10   7   4 289.426 29.0514   2
  10   7  -4 301.442 23.9917   4
   9  -7  -4 -1.7410 4.90105   9
   9  -7  -4 -6.7728 4.07434   7
  -9   7   4 -3.3525 6.62559   2
   9   7  -4 3.35501 7.24715   4
   8  -7  -4 205.406 15.2318   9
  -8   7   4 171.522 21.0435   2
   8   7  -4 184.955 20.0362   4
   7  -7  -4 60.8544 10.0597   9
  -7  -7   4 61.6702 7.49047  11
   7  -7  -4 58.6562 7.38307   3
   7   7  -4 54.5374 11.2121   4
  -7   7   4 58.6334 12.4949   2
  -6  -7   4 93.7347 7.40156  11
   6  -7  -4 88.4496 11.6568   9
   6  -7  -4 111.196 8.86954   3
  -6   7   4 90.7832 13.8513   2
   6   7  -4 91.3118 13.1594   4
  -6   7   4 110.732 12.7475  13
   5  -7  -4 26.3612 7.63749   9
  -5  -7   4 15.1554 3.09793  11
  -5   7   4 20.1477 6.73743  13
  -5   7   4 19.4534 8.15950   2
   5   7  -4 17.2665 6.76080   4
   4  -7  -4 36.1040 7.71761   9
  -4   7   4 36.7986 7.71677  13
   4   7  -4 28.0355 8.18365   4
  -4   7   4 24.0936 8.26275   2
   3  -7  -4 89.2326 11.3453   9
  -3  -7   4 117.831 12.1683   1
  -3   7   4 130.532 12.4116  13
   3   7  -4 123.131 13.6680   4
   2  -7  -4 382.802 14.5345   5
  -2  -7   4 407.453 19.4961   1
   2  -7  -4 385.976 20.7346   9
   2   7  -4 386.935 21.6153   4
  -2   7   4 391.188 19.7698  13
  -1  -7   4 9.32973 4.34238   1
   1  -7  -4 2.25771 2.58393   5
  -1   7   4 4.91540 5.35331   8
   1   7  -4 -3.6851 4.47476   4
  -1   7   4 -1.6233 4.08197  13
   0  -7  -4 774.658 27.3542   5
   0  -7   4 761.215 28.6286   1
   0  -7   4 770.791 31.7432   9
   0   7   4 789.600 30.9589  13
   0   7  -4 804.822 33.4598   4
   0   7   4 802.387 34.2553   8
  -1  -7  -4 580.968 22.9988   5
   1  -7   4 539.121 22.4200   1
   1  -7   4 583.978 26.2684   9
   1   7   4 551.289 27.9615   8
   1   7   4 567.657 21.9131   4
  -1   7  -4 572.208 27.3686   4
   2  -7   4 0.49778 4.27945   9
  -2  -7  -4 7.40587 4.12338   5
   2  -7   4 6.84435 3.55217   1
  -2   7  -4 0.79924 5.36773   4
   2   7   4 4.16517 3.61407   4
   3  -7   4 30.3164 6.17542   1
  -3  -7  -4 21.8060 6.56843   5
   3  -7   4 19.2545 6.11772   9
   3  -7   4 32.3488 7.98288   7
   3   7   4 31.8701 5.75715   4
   4  -7   4 230.110 16.9149   7
   4  -7   4 238.875 13.9976   1
  -4  -7  -4 242.561 16.3522   5
   4  -7   4 228.494 15.1695   9
   4   7   4 221.718 12.8164   4
   5  -7   4 173.568 13.5244   9
   5  -7   4 148.026 16.2518   7
  -5  -7  -4 160.646 13.1875  11
  -5  -7  -4 158.618 15.8268   5
   5  -7   4 143.543 11.3174   1
   5   7   4 140.167 11.0148   4
  -5   7  -4 141.776 16.5446  13
  -6  -7  -4 3.75452 5.82883   5
   6  -7   4 0.81525 4.52107   9
   6  -7   4 -1.3867 4.15608   1
   6  -7   4 1.13603 5.80236   7
  -6  -7  -4 5.55895 4.81275  11
   6   7   4 1.63653 4.65505   4
   7  -7   4 62.7191 9.06842   9
   7  -7   4 72.1501 10.4127   1
  -7  -7  -4 68.4059 10.8573  11
  -7  -7  -4 66.2359 12.2790   5
   7  -7   4 73.1480 13.2004   7
   8  -7   4 3.04815 6.55040   7
  -8  -7  -4 6.19600 5.97612  11
   8  -7   4 5.71117 5.47257   1
  -8  -7  -4 -1.8643 6.19859   5
  -9  -7  -4 46.9435 11.5605   5
  -9  -7  -4 44.0317 10.9168  11
   9  -7   4 36.6492 10.4853   7
   9  -7   4 43.2367 9.74931   1
  10  -7   4 74.3047 12.9491   1
 -10  -7  -4 96.8854 15.7872  11
  10  -7   4 82.7828 16.1431   7
 -10   7  -4 97.5993 19.6479   2
  11  -8  -4 2.83165 6.95464   7
  11   8  -4 0.38028 7.53621   4
 -11   8   4 0.34168 9.69832   2
  10  -8  -4 7.06363 7.69225   1
  10  -8  -4 -2.7529 8.15407   7
  10   8  -4 8.74234 8.63896   4
 -10   8   4 -7.6806 8.12724   2
   9  -8  -4 275.336 25.9077   1
   9  -8  -4 318.063 20.4532   9
   9   8  -4 298.962 23.9678   4
  -9   8   4 273.157 28.5173   2
   8  -8  -4 86.8138 12.7403   9
  -8   8   4 93.4257 17.3158   2
   8   8  -4 88.2168 14.7663   4
   7  -8  -4 2.78384 5.17329   9
  -7   8   4 -2.8654 7.14372   2
   7   8  -4 -0.1127 6.24744   4
   6  -8  -4 44.4740 7.39671   3
   6  -8  -4 45.8004 9.49617   9
  -6   8   4 58.4910 10.5772  13
   6   8  -4 53.4180 11.0553   4
  -6   8   4 57.2182 11.8296   2
   5  -8  -4 11.9924 6.17658   9
   5   8  -4 22.4523 7.28846   4
  -5   8   4 6.49661 7.66336   2
  -5   8   4 15.1644 6.92031  13
   4  -8  -4 52.1043 9.57590   9
  -4   8   4 71.5817 10.7428  13
   4   8  -4 73.8433 11.2924   4
  -3  -8   4 253.416 16.6737   1
   3  -8  -4 237.844 16.6947   9
   3   8  -4 262.858 18.3822   4
  -3   8   4 239.324 16.4127  13
   2  -8  -4 41.4060 5.01535   5
  -2  -8   4 47.5123 8.17478   1
   2  -8  -4 41.1148 8.70559   9
   2   8  -4 50.6490 9.95682   4
  -2   8   4 49.1013 8.94905  13
   1  -8  -4 4.10733 3.25828   5
  -1  -8   4 0.62140 3.76906   1
  -1   8   4 3.61384 4.95697  13
   1   8  -4 9.65309 5.13583   4
  -1   8   4 -1.3387 5.28733   8
   0  -8  -4 23.8885 4.96669   5
   0  -8   4 31.2822 6.62230   1
   0  -8   4 26.0863 7.57123   9
   0   8   4 29.4544 7.73035  13
   0   8  -4 14.2010 7.16167   4
   0   8   4 25.8351 8.49056   8
   1  -8   4 392.765 21.9280   9
   1  -8   4 357.681 18.5463   1
  -1  -8  -4 406.091 18.7877   5
   1   8   4 366.902 21.1287  13
   1   8   4 360.140 17.6454   4
  -1   8  -4 332.114 21.4219   4
   1   8   4 418.034 29.3047   8
   2  -8   4 93.7374 12.1941   9
  -2  -8  -4 90.8600 10.5105   5
   2  -8   4 89.3671 10.1829   1
  -2   8  -4 83.1779 12.8979   4
   2   8   4 75.2826 8.78852   4
   3  -8   4 152.630 13.4037   1
  -3  -8  -4 141.938 14.1127   5
   3  -8   4 147.861 15.0060   9
   3   8   4 159.150 11.3806   4
  -4  -8  -4 131.630 14.2482   5
   4  -8   4 121.557 15.0423   7
   4  -8   4 109.662 11.8859   1
   4  -8   4 115.956 13.5136   9
   4   8   4 124.223 10.3360   4
  -4   8  -4 159.205 17.6017  13
   5  -8   4 121.776 13.8646   9
   5  -8   4 152.561 17.2258   7
   5  -8   4 138.707 13.5503   1
  -5  -8  -4 146.540 16.0008   5
  -5   8  -4 178.991 19.5377  13
  -6  -8  -4 48.2416 9.89066   5
  -6  -8  -4 33.4274 7.49378  11
   6  -8   4 36.3573 8.02721   9
   6  -8   4 27.2304 7.17494   1
   6  -8   4 33.3750 10.4239   7
   7  -8   4 41.7595 11.1997   7
   7  -8   4 55.6886 10.0500   1
  -7  -8  -4 69.2394 12.8010   5
  -7  -8  -4 62.5449 10.8487  11
  -8  -8  -4 50.5517 11.0614  11
   8  -8   4 47.7894 12.9611   7
  -8  -8  -4 72.8890 13.9130   5
   8  -8   4 66.5498 11.5269   1
   9  -8   4 -7.9344 7.06198   7
  -9  -8  -4 -5.6994 7.02129   5
   9  -8   4 6.34189 6.97082   1
  10  -9  -4 21.3920 9.84079   1
  10   9  -4 30.1350 11.8278   4
 -10   9   4 31.2805 13.5239   2
   9  -9  -4 145.950 18.7748   1
   9  -9  -4 130.321 16.2188   9
   9   9  -4 161.649 20.2869   4
  -9   9   4 114.263 19.9657   2
   8  -9  -4 -1.1571 5.79134   9
  -8   9   4 12.1079 10.2357   2
   8   9  -4 14.9684 8.99813   4
   7  -9  -4 296.025 20.4578   9
   7   9  -4 245.432 20.9486   4
  -7   9   4 233.267 25.7499   2
  -7   9   4 249.317 19.7888  13
   6  -9  -4 18.2190 5.56615   3
   6  -9  -4 4.12552 6.41064   9
   6   9  -4 19.7726 9.39980   4
  -6   9   4 22.2380 10.4652   2
  -6   9   4 19.1823 8.13312  13
   5  -9  -4 49.6018 10.4629   9
  -5   9   4 47.2438 10.2831  13
   5   9  -4 50.2770 10.5659   4
   4  -9  -4 3.43925 5.31441   9
   4   9  -4 0.31573 3.83078   4
  -4   9   4 -3.0722 5.27275  13
   3  -9  -4 56.2178 10.7145   9
  -3  -9   4 15.3320 6.54029   1
  -3   9   4 41.8091 9.61820  13
   3   9  -4 27.7552 8.81447   4
  -2  -9   4 0.59860 4.61595   1
   2  -9  -4 -3.8431 4.70819   9
   2   9  -4 1.68979 6.13571   4
  -2   9   4 3.92180 4.87345  13
   1  -9  -4 85.7439 8.28547   5
  -1   9   4 84.9665 12.2426  13
  -1   9   4 65.7437 12.5211   8
   1   9  -4 94.1352 13.4812   4
   0  -9   4 71.8449 11.6784   9
   0  -9  -4 96.9279 9.64296   5
   0  -9   4 85.0773 11.0301   1
   0   9   4 114.516 15.7372   8
   0   9  -4 90.6991 13.3049   4
   0   9   4 81.8663 11.8458  13
   1  -9   4 231.865 18.3712   9
  -1  -9  -4 288.342 16.0664   5
   1  -9   4 276.369 17.3925   1
   1   9   4 282.676 19.6465  13
   1   9   4 290.883 16.5688   4
  -1   9  -4 276.456 20.3550   4
   2  -9   4 20.2096 6.46068   9
   2  -9   4 19.4476 6.14069   1
  -2  -9  -4 9.01809 5.64213   5
   2   9   4 6.00400 4.48007   4
   2   9   4 13.1388 7.51023  13
   3  -9   4 2.65125 4.83129   1
  -3  -9  -4 2.73373 4.50753   5
   3  -9   4 -2.4347 4.60916   9
  -3   9  -4 -3.2242 6.99443  13
   3   9   4 -0.6513 3.68639   4
   4  -9   4 6.72710 6.35670   9
  -4  -9  -4 9.92196 6.34922   5
   4  -9   4 1.08547 4.69542   1
  -4   9  -4 3.62932 7.89948  13
   5  -9   4 -4.4059 4.78255   9
   5  -9   4 13.2593 6.10119   1
  -5  -9  -4 8.68333 6.54949   5
   5  -9   4 11.5413 8.09710   7
  -5   9  -4 3.20624 7.16944  13
  -6  -9  -4 22.5552 8.47942   5
   6  -9   4 11.4439 8.55985   7
   6  -9   4 10.2347 6.47439   9
   6  -9   4 6.59512 4.94484   1
   7  -9   4 15.6536 6.56629   1
   7  -9   4 22.2717 10.3875   7
  -7  -9  -4 7.82897 7.78287   5
   8  -9   4 12.2328 9.83003   7
  -8  -9  -4 14.4737 8.85088   5
   8  -9   4 11.6170 6.61529   1
   9 -10  -4 19.8191 9.89208   1
   9  10  -4 0.05951 7.97674   4
  -9  10   4 8.04054 10.7188   2
   8 -10  -4 12.2583 10.5704   1
   8 -10  -4 14.4716 7.83000   9
  -8  10   4 9.98223 11.0521   2
   8  10  -4 -0.2227 7.59284   4
   7 -10  -4 179.525 20.2319   9
  -7  10   4 187.754 24.7169   2
   7  10  -4 231.744 23.7123   4
  -7  10   4 191.979 21.0868  13
   6 -10  -4 62.8628 9.74801   3
   6 -10  -4 81.3903 13.6700   9
   6  10  -4 57.6574 12.2487   4
  -6  10   4 65.8315 12.8580  13
   5 -10  -4 179.160 19.4041   9
  -5  10   4 159.074 18.7847  13
   5  10  -4 157.673 18.9109   4
   4 -10  -4 6.22414 6.79343   9
   4  10  -4 17.9905 8.78618   4
  -4  10   4 16.4241 7.63824  13
  -3 -10   4 121.093 15.0977   1
   3 -10  -4 123.724 15.8763   9
   3  10  -4 109.200 15.7508   4
  -3  10   4 113.321 15.3322  13
   2 -10  -4 109.340 15.0289   9
  -2 -10   4 122.830 14.6006   1
   2  10  -4 145.547 17.6805   4
  -2  10   4 127.224 15.8954  13
  -1 -10   4 16.2982 6.45338   1
   1  10  -4 6.30772 7.23060   4
  -1  10   4 5.33016 6.75542  13
   0 -10   4 -2.6452 4.45350   1
   0 -10   4 4.65405 6.57142   9
   0 -10  -4 4.90321 3.32964   5
   0  10   4 10.4631 6.59408  13
   0  10  -4 5.03186 6.75459   4
   0  10   4 16.1695 7.71509   8
   1 -10   4 1.49946 5.32874   1
  -1 -10  -4 5.50258 4.44085   5
   1 -10   4 13.0404 7.16443   9
  -1  10  -4 6.12116 6.41435   4
   1  10   4 11.2533 7.65827  13
  -2 -10  -4 27.6166 7.73499   5
   2 -10   4 13.6135 6.42545   1
   2 -10   4 14.9725 7.87613   9
   2  10   4 13.2916 8.03598  13
  -2  10  -4 12.4952 8.85410  13
  -3 -10  -4 15.4468 6.75444   5
   3 -10   4 8.29898 5.89429   1
   3 -10   4 20.2978 8.16201   9
   3  10   4 6.31821 6.52890  13
  -3  10  -4 3.18818 8.07892  13
  -4 -10  -4 67.1020 11.5125   5
   4 -10   4 34.5802 10.0818   9
   4 -10   4 54.9067 10.1358   1
  -4  10  -4 58.5325 12.9378  13
   5 -10   4 87.9566 12.5691   1
   5 -10   4 95.9208 14.1979   9
  -5 -10  -4 110.760 15.3923   5
  -5  10  -4 83.6673 16.0214  13
  -6 -10  -4 -6.0813 5.73443   5
   6 -10   4 2.67601 5.80913   9
   6 -10   4 7.40636 8.11274   7
   6 -10   4 5.82163 6.05203   1
   7 -10   4 39.4697 12.7310   7
  -7 -10  -4 36.2704 10.9979   5
   7 -10   4 30.4794 9.42581   1
   7 -11  -4 -2.4181 6.46363   9
   7  11  -4 3.81206 7.93194   4
  -7  11   4 9.83157 9.65209  13
   6 -11  -4 144.614 19.0799   9
  -6  11   4 193.746 21.3113  13
   6  11  -4 149.127 20.0050   4
   5 -11  -4 45.3546 12.1165   9
  -5  11   4 19.1797 9.72081  13
   5  11  -4 69.5271 14.0411   4
   4 -11  -4 14.5650 8.59159   9
   4  11  -4 6.51823 7.46990   4
  -4  11   4 16.5402 9.17505  13
   3 -11  -4 11.2585 7.74807   9
  -3 -11   4 -1.2909 5.76225   1
  -3  11   4 6.53880 7.68060  13
   3  11  -4 12.2085 8.29075   4
   2 -11  -4 107.821 15.7089   9
  -2 -11   4 103.851 14.3821   1
   2  11  -4 91.5429 14.8489   4
  -2  11   4 116.718 16.3523  13
  -1 -11   4 80.0378 12.5709   1
  -1  11   4 83.2120 13.7058  13
   1  11  -4 91.5602 15.2358   4
   0 -11   4 69.5836 13.5415   9
   0 -11   4 91.8868 13.3131   1
   0  11  -4 79.4303 14.8318   4
   0  11   4 82.7725 14.0126  13
   1 -11   4 118.040 17.2550   9
   1 -11   4 144.805 15.9137   1
  -1  11  -4 122.703 18.6219   4
   1  11   4 167.049 19.3594  13
   2 -11   4 3.92924 7.15964   9
  -2 -11  -4 4.88776 5.78859   5
   2 -11   4 3.65929 5.08446   1
  -2  11  -4 3.98770 8.42611  13
   2  11   4 -0.5371 7.08402  13
   3 -11   4 13.4595 7.60031   1
  -3 -11  -4 11.3617 6.38669   5
   3 -11   4 14.2610 8.70785   9
  -3  11  -4 17.4519 10.5334  13
   3  11   4 1.99550 8.06657  13
   4 -11   4 -2.8007 5.63639   1
  -4 -11  -4 4.52337 6.69248   5
   4 -11   4 -1.0263 6.86062   9
  -4  11  -4 -2.5314 6.27286  13
   4  11   4 6.51010 8.88734  13
  -5 -11  -4 13.5120 8.23212   5
   5 -11   4 7.92682 7.10722   9
   5 -11   4 10.7874 7.10066   1
  -5  11  -4 -4.6610 7.60490  13
   6 -11   4 37.2131 9.58745   1
   6 -11   4 28.3308 11.5913   7
  -6 -11  -4 47.0717 11.8646   5
   6 -11   4 47.1061 11.9102   9
  -6  12   4 27.3880 10.9682  13
   6  12  -4 50.3608 13.7350   4
   5 -12  -4 32.2304 11.2305   9
   5  12  -4 40.4367 12.5700   4
  -5  12   4 31.2178 11.9950  13
   4 -12  -4 147.482 19.5800   9
   4  12  -4 67.5024 14.9491   4
  -4  12   4 116.133 17.6732  13
   3 -12  -4 42.8206 11.5055   9
  -3 -12   4 17.6455 8.87490   1
  -3  12   4 27.9291 11.0430  13
   3  12  -4 28.9960 10.5216   4
  -2 -12   4 3.42839 6.68502   1
   2 -12  -4 2.69348 6.36376   9
  -2  12   4 9.79333 8.95356  13
   2  12  -4 12.9788 8.82959   4
  -1 -12   4 3.14346 6.43707   1
  -1  12   4 15.0162 9.78567  13
   1  12  -4 2.18242 7.48887   4
   0 -12   4 -5.3683 6.08667   1
   0 -12   4 -8.4445 7.15248   9
   0  12   4 1.72141 8.25347  13
   0  12  -4 -3.9169 7.81254   4
   1 -12   4 -3.4896 5.31460   1
   1 -12   4 -4.1802 6.71837   9
   1  12   4 -3.3009 6.67460  13
  -1  12  -4 -4.2113 9.01283  13
   2 -12   4 0.83172 6.36575   1
   2 -12   4 2.14980 7.39222   9
   2  12   4 -4.1399 7.75821  13
  -2  12  -4 -11.673 7.44341  13
   3 -12   4 7.25216 6.87576   1
   3 -12   4 14.9451 9.17112   9
   3  12   4 -0.1958 9.17636  13
  -3  12  -4 0.40225 9.92089  13
   4 -12   4 30.2324 10.5499   1
   4 -12   4 44.1880 12.7153   9
  -4  12  -4 14.3060 10.4829  13
   4  12   4 6.68870 9.24450  13
  -2 -13   4 44.7241 12.5283   1
   2 -13  -4 54.3914 13.5924   9
  -2  13   4 58.1544 15.0785  13
   2  13  -4 62.5221 14.7015   4
  -1 -13   4 3.79672 7.10197   1
   1  13  -4 22.5078 12.0678   4
  -1  13   4 1.88010 8.82600  13
   0 -13   4 5.73834 7.13049   1
   0 -13   4 -5.1869 7.96549   9
   0  13   4 10.9602 9.62975  13
   0  13  -4 19.5671 11.0408  13
  -1  13  -4 5.93556 9.90767  13
   1  13   4 24.0491 11.5388  13
  13   0  -5 -9.6372 5.93683   7
 -13   0   5 -3.8440 7.71703  11
 -12   0   5 -17.233 5.24278  11
 -12   0   5 -2.6760 6.24735   2
  12   0  -5 10.3053 7.71550   7
  11   0  -5 -2.5140 5.68094   7
  11   0  -5 1.52240 4.59524  10
 -11   0   5 7.95509 5.64885  11
 -11   0   5 -1.4324 5.11098   2
 -10   0   5 -2.2481 4.06740   2
 -10   0   5 4.06029 4.89247  11
  10   0  -5 10.7153 6.95126   7
  10   0  -5 -0.5968 3.50854  10
   9   0  -5 -0.6939 3.92074  10
  -9   0   5 -1.8490 5.35934  11
  -9   0   5 -2.8020 4.44624   2
   9   0  -5 -1.3540 4.83848   7
   8   0  -5 3.03164 3.99648  10
  -8   0   5 -7.7306 3.08591   2
   8   0  -5 0.05122 5.27991   7
  -7   0   5 4.85677 3.83133   2
   7   0  -5 2.98766 4.82173   7
   7   0  -5 1.20476 3.28750  10
   6   0  -5 -0.2675 2.81830  12
  -6   0   5 -2.5331 2.45311   2
   6   0  -5 -3.3474 3.53402   7
   6   0  -5 1.28800 3.10948  10
  -5   0   5 -1.0179 2.08616   2
   5   0  -5 0.23907 2.93161  12
   5   0  -5 -0.4338 2.47222  10
   5   0  -5 -0.0386 2.05961   3
   5   0  -5 -2.9408 2.81118   7
   4   0  -5 1.72193 1.95193   3
  -4   0   5 1.90962 1.89509   2
   4   0  -5 2.39734 2.58446  12
   4   0  -5 -2.8914 2.21118  10
   3   0  -5 -0.6551 2.04988  10
  -3   0   5 -2.6033 1.00657   1
   3   0  -5 -0.5286 1.27093  12
   3   0  -5 2.12500 1.99569   3
  -2   0   5 5.23739 2.57512   6
  -2   0   5 1.08929 1.66755   1
   2   0  -5 -4.0278 1.42800   3
  -2   0   5 -2.0677 1.37599   1
  -2   0   5 0.76291 0.69018   8
  -1   0   5 0.28066 1.00496  13
  -1   0   5 0.36069 1.94556   6
  -1   0   5 0.62517 1.30205   8
  -1   0   5 -0.4923 1.21814   1
  -1   0   5 1.36256 1.86068   7
  -1   0   5 -0.1947 1.11181   1
   0   0   5 4.08475 1.87912  13
   0   0   5 -0.2476 1.62362  10
   0   0   5 0.24172 0.96352   1
   0   0   5 3.38029 1.73275   4
   0   0   5 -0.0426 0.96706   1
   0   0   5 0.43686 2.00662   8
   1   0   5 4.08109 1.95319  10
   1   0   5 2.79120 2.50971   8
   1   0   5 3.39021 1.29066   1
   1   0   5 2.40158 1.81046   4
   1   0   5 0.98094 1.03188   1
   2   0   5 0.27942 1.36787   7
   2   0   5 2.75963 2.20535   4
   2   0   5 2.31674 2.85905   8
   2   0   5 2.25456 1.39138   1
   2   0   5 -0.6695 1.36126  10
   2   0   5 -0.8823 1.02741   1
   3   0   5 0.47885 1.52308   1
   3   0   5 1.86335 1.55031  10
   3   0   5 2.89772 1.89384   7
   3   0   5 0.39885 1.78622   1
   3   0   5 2.42743 3.78875   8
   4   0   5 2.24939 2.40637   1
   4   0   5 0.84444 2.08914   1
   4   0   5 0.08628 1.41658  10
   4   0   5 0.31698 2.04770   7
   4   0   5 -0.5391 3.07380   8
   4   0   5 2.66175 1.60239   9
  -4   0  -5 -2.0280 2.61955   2
   5   0   5 3.55693 2.98734   1
   5   0   5 -3.4918 4.90940   8
   5   0   5 -3.5882 2.09974   7
   5   0   5 0.14415 1.21707   9
  -5   0  -5 0.88273 3.53991   2
   5   0   5 -1.4153 1.37126  10
   5   0   5 1.56157 2.77061   1
   6   0   5 -0.9728 2.97896   1
   6   0   5 -2.4794 2.79318   7
  -6   0  -5 3.08714 5.27019   2
   7   0   5 -2.8637 2.81271   7
   7   0   5 0.91645 3.86926   1
  -7   0  -5 -0.3630 5.55708   2
   8   0   5 -9.3301 3.01621   1
  -8   0  -5 -6.4624 5.02744   2
   8   0   5 -1.7501 3.47894   7
  -9   0  -5 -2.1739 6.73625   2
   9   0   5 -6.3368 4.31800   1
 -10   0  -5 2.00113 8.02646   2
  10   0   5 -0.5719 5.56265   1
 -11   0  -5 8.54886 10.9268  11
 -11   0  -5 -5.2013 8.07129   2
  11   0   5 -6.7805 5.19508   1
 -13  -1   5 25.7118 9.87724  11
  13  -1  -5 62.7981 13.5269   7
 -13   1   5 42.9778 12.0031   2
 -13   1   5 57.3224 13.9092  11
  12  -1  -5 89.2175 14.5751   7
 -12  -1   5 81.1280 14.8185  11
 -12   1   5 77.9991 13.7803   2
  12   1  -5 70.0973 13.0902   7
 -12   1   5 69.3483 13.2981  11
 -11  -1   5 128.310 16.0473  11
  11  -1  -5 112.621 12.7419  10
 -11  -1   5 115.492 13.2118   2
  11  -1  -5 126.114 16.3108   7
  11   1  -5 122.122 15.1500   7
 -11   1   5 90.4309 14.2518  11
 -11   1   5 120.975 15.2582   2
  10  -1  -5 -0.3519 6.06242   7
  10  -1  -5 6.41223 5.27730  10
 -10  -1   5 17.0811 7.19147  11
 -10  -1   5 11.4659 5.85444   2
 -10   1   5 -4.1402 3.17027  11
  10   1  -5 7.46008 6.00979   7
  10   1  -5 5.62981 4.09851  10
 -10   1   5 6.94529 5.81806   2
  -9  -1   5 7.92645 6.03707  11
   9  -1  -5 7.20695 5.03498  10
   9  -1  -5 -3.2133 5.45429   7
  -9  -1   5 4.21862 4.55715   2
  -9   1   5 3.25305 4.43136   2
   9   1  -5 4.97210 4.28462  10
  -9   1   5 11.9259 6.73956  11
   9   1  -5 7.90023 6.08452   7
  -8  -1   5 707.205 26.5296   2
   8  -1  -5 700.083 30.4937   7
  -8  -1   5 681.920 30.0370  11
   8  -1  -5 710.119 27.7104  10
  -8   1   5 707.835 28.5259   2
   8   1  -5 727.771 26.7874  10
   8   1  -5 742.204 30.5521   7
   7  -1  -5 15.3549 6.37419   7
  -7  -1   5 15.7809 4.35302   2
  -7   1   5 24.9060 5.52666   2
   7   1  -5 15.1443 4.95175  10
   7   1  -5 18.3860 6.13425   7
   6  -1  -5 510.488 17.7480   3
   6  -1  -5 510.026 22.4755   7
  -6  -1   5 507.460 22.3723   6
  -6  -1   5 523.980 18.4600   2
   6  -1  -5 505.702 21.0992  12
   6   1  -5 497.897 22.0967   7
   6   1  -5 527.279 20.2803  10
   6   1  -5 542.265 22.3423  12
  -6   1   5 514.580 20.4987   2
   5  -1  -5 2074.49 62.3642   7
   5  -1  -5 2144.37 60.3591  12
  -5  -1   5 2107.81 61.7043   6
   5  -1  -5 2081.01 57.1811   3
  -5  -1   5 2085.82 55.8540   2
   5   1  -5 2037.22 59.1853  10
   5   1  -5 2110.21 61.3825   7
  -5   1   5 2086.76 59.1332   2
   5   1  -5 2132.56 61.6446  12
   4  -1  -5 287.849 12.9573  12
   4  -1  -5 263.314 11.4502   3
  -4  -1   5 296.342 13.6948   6
  -4  -1   5 273.458 9.16551   2
  -4   1   5 291.359 12.1729   2
   4   1  -5 274.713 12.5608  10
  -3  -1   5 802.809 25.7210   1
   3  -1  -5 825.116 25.9858  12
  -3  -1   5 811.117 21.1907   2
  -3  -1   5 800.022 26.4560   6
  -3  -1   5 802.200 26.4420  12
   3  -1  -5 781.813 25.2536   3
  -3  -1   5 833.798 25.9336   1
   3   1  -5 804.979 25.9116   3
   3   1  -5 834.159 26.1599  10
  -2  -1   5 16.4866 2.92694   1
  -2  -1   5 7.83769 2.19477   1
  -2  -1   5 13.2014 1.24610   8
   2  -1  -5 14.7311 3.05573  12
   2  -1  -5 11.7606 2.84071   3
  -2  -1   5 8.93352 2.68145  12
  -2  -1   5 10.6975 2.88287   6
   2   1  -5 19.4444 3.60295   3
  -2   1   5 16.2084 2.87020   1
  -2   1   5 13.2198 2.90755   1
  -2   1   5 7.95142 2.01132   8
   1  -1  -5 1513.44 42.7917   5
  -1  -1   5 1506.08 42.9163  12
  -1  -1   5 1504.05 42.8349   4
  -1  -1   5 1528.42 40.4049   1
  -1  -1   5 1546.42 43.0445   6
  -1  -1   5 1550.21 40.7905  13
  -1  -1   5 1527.40 40.4925   1
   1  -1  -5 1529.55 43.5702   3
  -1   1   5 1557.32 41.9708   1
  -1   1   5 1523.72 41.6914   8
  -1   1   5 1493.10 41.7269   7
  -1   1   5 1504.33 41.8678   1
   0  -1   5 17.7125 2.95122  13
   0  -1   5 23.4906 3.52153   4
   0  -1   5 23.3244 1.66494   1
   0  -1   5 20.8851 1.53973   1
   0  -1   5 18.6480 3.28368  12
   0  -1  -5 19.4387 3.27152   5
   0   1   5 22.0862 2.95205   1
   0   1   5 20.8345 2.69313   7
   0   1   5 25.1960 3.85308   8
   0   1   5 19.4155 2.70217   1
   1  -1   5 1462.35 36.9789   1
   1  -1   5 1478.12 36.9453   1
  -1  -1  -5 1361.01 46.3445  11
   1   1   5 1517.36 40.2505   1
   1   1   5 1433.19 43.4429   8
   1   1   5 1471.95 40.3287   1
   1   1   5 1487.45 38.5330   4
   2  -1   5 56.5286 3.30189   1
  -2  -1  -5 50.2302 6.20661  11
   2  -1   5 60.1499 3.21006   1
   2  -1   5 48.4451 5.01548   7
   2   1   5 46.4614 6.70188   8
   2   1   5 58.6929 4.19508   4
   2   1   5 50.8827 4.86168   1
   2   1   5 51.8516 4.87823   9
   2   1   5 51.5770 2.88464   7
   2   1   5 50.2557 4.66870   1
   3  -1   5 1667.90 46.1531   7
  -3  -1  -5 1593.69 51.8045   2
   3  -1   5 1634.48 44.2512   1
   3  -1   5 1589.75 43.8526   1
  -3  -1  -5 1655.69 50.2073  11
   3   1   5 1613.90 44.4239   9
   3   1   5 1653.68 45.9733   1
   3   1   5 1603.08 42.5894   7
   3   1   5 1600.62 46.1953   1
   3   1   5 1603.42 51.2948   8
   4  -1   5 112.441 7.18475   1
   4  -1   5 124.465 7.94970   7
  -4  -1  -5 104.695 10.4707  11
   4  -1   5 137.058 7.47003   1
  -4  -1  -5 144.126 13.7229   2
   4  -1   5 116.950 6.26017   9
   4   1   5 123.068 6.14052   9
   4   1   5 111.007 8.22767   1
   4   1   5 112.239 6.01063   7
   4   1   5 124.227 8.09093   1
   4   1   5 105.626 11.9887   8
   5  -1   5 259.546 17.2673   8
  -5  -1  -5 270.761 16.2337  11
   5  -1   5 274.868 9.74199   9
   5  -1   5 257.906 12.8603   1
   5  -1   5 279.261 12.7540   1
  -5  -1  -5 261.391 17.1265   2
   5  -1   5 262.079 13.2132   7
   5   1   5 279.233 11.3233   7
  -5   1  -5 259.208 17.5087   2
   5   1   5 276.492 14.3000   1
   5   1   5 269.333 9.30806   9
  -6  -1  -5 15.1409 7.14031   2
   6  -1   5 -0.1107 3.03246   1
   6  -1   5 3.66685 3.24293   7
  -6  -1  -5 -5.4726 3.37531  11
  -6   1  -5 0.93949 4.15195   2
   6   1   5 7.77544 3.32699   7
   6   1   5 2.87573 3.49555   1
  -7  -1  -5 37.4680 9.71394   2
   7  -1   5 22.3850 5.85720   1
   7  -1   5 29.6848 6.07007   7
  -7  -1  -5 34.5336 7.89647  11
   7   1   5 24.4399 4.97620   7
  -7   1  -5 14.5955 7.76275   2
   7   1   5 20.4177 6.15628   1
   8  -1   5 64.8549 9.27682   7
   8  -1   5 53.9456 8.67845   1
  -8  -1  -5 65.7968 12.4929   2
  -8  -1  -5 47.4839 9.44692  11
   8   1   5 47.5607 6.87013   7
  -8   1  -5 63.8097 12.9130   2
   8   1   5 67.4343 10.4297   1
  -9  -1  -5 254.667 25.2300   2
   9  -1   5 260.655 17.4792   1
  -9  -1  -5 226.678 21.9527  11
   9  -1   5 230.631 15.8891   7
   9   1   5 219.667 17.1296   1
  -9   1  -5 263.585 25.7154   2
  10  -1   5 160.200 16.7501   1
 -10  -1  -5 192.841 23.7626   2
 -10  -1  -5 141.754 19.2506  11
  10   1   5 152.122 17.4700   1
 -10   1  -5 171.077 22.0135   2
 -11  -1  -5 7.66647 9.51240  11
  11  -1   5 0.84758 6.42721   1
 -11  -1  -5 3.32076 9.59971   2
 -11   1  -5 3.89617 9.49600   2
  11   1   5 3.68435 6.79076   1
  13  -2  -5 6.01479 8.08369   7
 -13  -2   5 4.53119 9.20095  11
 -13   2   5 1.98363 10.3380  11
 -13   2   5 -0.7101 7.34227   2
 -12  -2   5 18.3606 9.19699  11
  12  -2  -5 39.1423 11.8489   7
 -12   2   5 18.0970 9.62762   2
 -11  -2   5 3.76246 4.83366  11
  11  -2  -5 15.7684 7.93703   7
  11  -2  -5 8.88562 5.35718  10
 -11  -2   5 4.80766 5.80566   6
 -11   2   5 5.79036 6.93099   2
  10  -2  -5 297.225 17.5381  10
 -10  -2   5 314.440 21.6980   6
 -10  -2   5 291.032 20.2804  11
 -10  -2   5 301.786 17.1331   2
  10  -2  -5 283.461 20.9120   7
 -10   2   5 317.928 20.4371   2
  10   2  -5 278.154 15.3234  10
  -9  -2   5 721.889 32.9310   6
  -9  -2   5 717.858 31.9225  11
  -9  -2   5 718.013 27.5334   2
   9  -2  -5 716.574 32.8881   7
  -9   2   5 668.779 30.6685   2
   9   2  -5 735.989 27.1617  10
   8  -2  -5 248.678 17.0063   7
  -8  -2   5 236.267 16.8415   6
  -8  -2   5 280.406 17.2314  11
  -8  -2   5 254.405 13.4392   2
  -8   2   5 289.452 17.3761   2
   8   2  -5 255.790 13.8728  10
  -7  -2   5 0.18614 2.82216   2
   7  -2  -5 1.04659 2.02032   3
   7  -2  -5 -0.6073 4.73140   7
  -7  -2   5 -1.8941 3.83821   6
   7  -2  -5 -6.4693 2.36463  12
  -7   2   5 1.35394 3.58778   2
   7   2  -5 -1.0690 3.20726  10
   6  -2  -5 183.771 13.0428   7
  -6  -2   5 168.017 12.0844   6
  -6  -2   5 154.217 7.87510   2
  -6  -2   5 173.033 12.0190  12
   6  -2  -5 157.373 10.3915  12
   6  -2  -5 172.496 8.45782   3
   6   2  -5 157.746 10.2918  10
  -6   2   5 137.393 10.6706   2
  -5  -2   5 59.5983 7.39110  12
   5  -2  -5 73.2593 7.39713  12
   5  -2  -5 82.5898 5.90546   3
  -5  -2   5 71.7807 8.30223   6
  -5   2   5 88.6263 8.66620   2
   5   2  -5 70.2346 7.29386  10
   4  -2  -5 7.76168 2.95214  12
   4  -2  -5 10.1137 2.66588   3
  -4  -2   5 12.1591 3.67587   6
  -4  -2   5 7.83686 2.93778  12
  -4  -2   5 13.0348 2.68851   8
   4   2  -5 13.5463 3.53349  10
  -4   2   5 10.4730 3.56584   2
   3  -2  -5 936.881 29.5616   3
   3  -2  -5 976.675 29.8867  12
  -3  -2   5 959.101 30.1294   1
  -3  -2   5 981.498 30.5340   6
  -3  -2   5 1008.53 30.9264  12
  -3  -2   5 967.203 30.1995   1
  -3  -2   5 972.909 26.9933   8
   3   2  -5 941.117 30.2742  10
   2  -2  -5 1.64193 1.74068   3
   2  -2  -5 0.58189 1.67095  12
  -2  -2   5 1.43968 1.71859   1
   2  -2  -5 -2.7310 2.08660   9
  -2  -2   5 1.69443 1.42625   8
  -2  -2   5 -0.0416 1.44768  12
  -2  -2   5 -0.0848 1.80386   6
  -2  -2   5 1.77081 1.77355   1
   2  -2  -5 2.41169 1.86723   5
  -2   2   5 0.03972 1.99479   8
   2   2  -5 -1.4836 1.43946  10
  -2   2   5 0.73088 1.18388  13
  -1  -2   5 2209.31 59.6564   1
  -1  -2   5 2308.50 61.4313  13
   1  -2  -5 2340.34 63.2783   3
   1  -2  -5 2274.36 62.0110   5
  -1  -2   5 2304.67 60.7711  11
  -1  -2   5 2269.12 61.8834  12
  -1  -2   5 2344.19 59.9409   1
  -1  -2   5 2332.41 61.8108   6
  -1   2   5 2232.42 61.9072   1
  -1   2   5 2279.04 62.4359   8
  -1   2   5 2329.59 62.4793   1
  -1   2   5 2278.11 60.6331   7
   0  -2  -5 2318.63 63.9722   5
   0  -2   5 2391.03 63.1681  12
   0  -2   5 2342.56 59.4931   1
   0  -2   5 2323.35 62.6540  11
   0  -2   5 2297.33 59.4197   1
   0   2   5 2353.77 60.4556   7
   0   2   5 2372.32 63.2701   1
   0   2   5 2357.32 63.5260   1
   0   2   5 2346.52 64.9291   8
  -1  -2  -5 8.84383 2.62936   5
   1  -2   5 7.19400 0.83666   1
   1  -2   5 6.06519 0.77844   1
  -1  -2  -5 7.69148 2.61288  11
   1   2   5 9.65808 3.66095   8
   1   2   5 6.25513 0.95511   7
   1   2   5 5.65627 2.29145   1
   1   2   5 5.46810 2.43115   1
   2  -2   5 453.773 13.1730   1
  -2  -2  -5 446.554 18.4605  11
   2  -2   5 450.128 13.2356   1
   2  -2   5 445.748 17.2985   7
   2   2   5 458.547 16.8180   1
   2   2   5 438.484 16.9874   1
   2   2   5 482.770 20.2820   8
   3  -2   5 2198.47 59.1446   9
   3  -2   5 2199.74 60.9312   7
   3  -2   5 2168.50 57.0678   1
  -3  -2  -5 2212.27 63.8820  11
   3  -2   5 2212.85 56.9297   1
   3   2   5 2198.47 65.6797   8
   3   2   5 1875.10 59.8715   1
   3   2   5 2190.60 61.2046   1
   4  -2   5 36.3479 4.46277   9
   4  -2   5 40.8524 4.52051   1
  -4  -2  -5 41.6642 7.12292  11
   4  -2   5 46.6275 6.19775   7
   4  -2   5 35.0569 4.47324   1
   4   2   5 35.7166 5.83988   1
   4   2   5 46.4781 7.99830   8
   5  -2   5 45.9154 5.67500   1
  -5  -2  -5 36.5448 7.37318  11
   5  -2   5 60.9370 7.86028   7
   5  -2   5 45.3216 5.86782   1
   5  -2   5 64.2745 4.93523   9
   5   2   5 51.8258 4.66651   9
   5   2   5 54.5987 7.61571   1
   5   2   5 57.4740 4.12490   7
   6  -2   5 88.3292 9.80365   7
   6  -2   5 84.4217 8.79734   1
   6  -2   5 90.8263 5.01110   9
  -6  -2  -5 72.4037 10.4480  11
   6   2   5 99.0728 10.6563   1
   6   2   5 84.5170 5.97784   7
  -6   2  -5 91.0033 13.0887   2
   7  -2   5 60.2211 8.54916   7
   7  -2   5 60.4882 8.46294   1
  -7  -2  -5 49.0619 9.32259  11
  -7   2  -5 41.1907 10.3845   2
   7   2   5 59.6749 6.17432   7
   7   2   5 42.1098 8.05140   1
   8  -2   5 60.6827 9.59581   7
  -8  -2  -5 49.2073 10.3320  11
   8  -2   5 77.0152 10.1637   1
  -8   2  -5 49.5798 12.2233   2
   8   2   5 67.6358 10.6615   1
   9  -2   5 156.618 15.5853   1
   9  -2   5 146.742 15.1439   7
  -9  -2  -5 161.332 18.3231  11
  -9   2  -5 126.919 18.1473   2
   9   2   5 165.255 17.1635   1
 -10  -2  -5 33.6041 10.8987  11
  10  -2   5 58.5751 10.7128   1
  10  -2   5 52.1808 10.4773   7
 -10   2  -5 51.2385 13.7959   2
  10   2   5 48.7111 10.2107   1
 -11  -2  -5 152.114 20.8865  11
  11  -2   5 188.236 19.2984   1
 -11   2  -5 224.583 26.9358   2
  11   2   5 166.742 19.5545   1
  13  -3  -5 81.8364 16.7088   7
 -13  -3   5 95.8697 16.5861  11
 -13   3   5 71.8512 16.1623   2
  12  -3  -5 5.33552 8.71230   7
 -12  -3   5 9.15951 8.28000  11
  12  -3  -5 -2.2271 5.54546  10
 -12   3   5 0.73586 7.62115   2
 -11  -3   5 22.2432 8.35918  11
 -11  -3   5 20.8393 7.91108   6
  11  -3  -5 34.6384 10.5785   7
 -11   3   5 19.4858 8.92611   2
 -10  -3   5 -1.1443 3.81578  11
  10  -3  -5 8.09970 6.32173   7
 -10  -3   5 3.42607 6.72813   6
 -10   3   5 13.3168 6.76204   2
  10   3  -5 3.86106 3.67977  10
   9  -3  -5 196.146 18.9953   7
  -9  -3   5 187.383 18.2188   6
  -9  -3   5 170.070 16.0612  11
  -9   3   5 190.600 15.7209   2
   9   3  -5 198.994 12.2654  10
  -8  -3   5 -2.0969 3.93841  11
  -8  -3   5 5.90177 5.27323  12
  -8  -3   5 6.81220 4.44284   6
   8  -3  -5 1.41241 4.38980   7
   8   3  -5 3.50320 3.84492  10
  -8   3   5 11.6165 6.27914   2
   7  -3  -5 231.934 10.1863   3
   7  -3  -5 245.805 16.6444   7
   7  -3  -5 220.941 13.2611  12
  -7  -3   5 230.139 14.9788  12
  -7  -3   5 227.083 15.5046   6
  -7  -3   5 239.521 14.4730  11
  -7   3   5 218.914 15.2515   2
   7   3  -5 233.720 12.7508  10
   6  -3  -5 320.050 12.8248   3
  -6  -3   5 313.315 16.6126  12
   6  -3  -5 283.462 14.3773  12
  -6  -3   5 295.218 16.4927   6
  -6   3   5 295.820 16.8616   2
   6   3  -5 297.384 14.4080  10
   5  -3  -5 4.12181 3.38951   9
  -5  -3   5 3.84615 2.99176   6
   5  -3  -5 8.74667 3.20425  12
   5  -3  -5 7.44406 2.78688   3
  -5  -3   5 4.57412 3.80882  12
   5   3  -5 5.11717 4.86428   4
   5   3  -5 13.1304 3.84758  10
  -5   3   5 10.3273 4.48892   2
   4  -3  -5 383.782 15.4019  12
   4  -3  -5 401.194 17.3548   9
   4  -3  -5 403.134 15.5846   3
  -4  -3   5 380.235 16.5419   6
  -4  -3   5 379.620 16.7792  12
   4   3  -5 412.127 18.9857   4
   4   3  -5 391.207 16.3778  10
   3  -3  -5 37.8909 4.64210  12
   3  -3  -5 37.9422 5.09146   3
  -3  -3   5 40.6138 5.31546  12
  -3  -3   5 34.1742 4.85574   1
  -3  -3   5 41.7398 4.59074   8
   3  -3  -5 32.7149 5.31977   9
  -3  -3   5 37.1587 5.06315   6
  -3   3   5 34.1348 4.09347  13
   3   3  -5 37.0122 5.28302  10
   2  -3  -5 1784.24 50.2682   3
  -2  -3   5 1708.74 48.4511   6
   2  -3  -5 1747.77 50.8986   9
  -2  -3   5 1777.00 48.1279   8
  -2  -3   5 1693.77 48.4075   1
  -2  -3   5 1709.45 49.0031  12
   2  -3  -5 1712.10 48.0224   5
  -2   3   5 1728.26 47.0905  13
  -2   3   5 1751.18 50.2728   8
   2   3  -5 1719.70 50.0250  10
   1  -3  -5 749.459 24.2586   5
  -1  -3   5 764.386 22.9851   1
  -1  -3   5 767.306 22.2968  11
  -1  -3   5 774.738 23.5989   6
  -1  -3   5 785.453 23.1693   1
  -1  -3   5 800.905 24.1794  12
   1  -3  -5 787.018 26.1831   3
  -1   3   5 826.774 26.6845   8
  -1   3   5 618.837 22.8197   7
   0  -3   5 60.7537 3.88940   1
   0  -3   5 58.6208 4.65740   6
   0  -3   5 57.5259 4.64256  12
   0  -3   5 67.7555 4.08246   1
   0  -3  -5 50.1941 5.63306   5
   0  -3   5 70.9465 4.64864  11
   0   3   5 63.9298 7.24154   8
   0   3   5 73.6659 4.20705   7
   1  -3   5 84.7438 4.15851   1
   1  -3   5 81.2353 4.07875   1
   1  -3   5 76.5586 5.61373  12
   1  -3   5 87.1331 6.95494   9
  -1  -3  -5 82.3595 7.78817   5
   1   3   5 89.5517 8.95090   8
   1   3   5 81.0588 7.36439   1
   2  -3   5 114.901 8.24419   7
  -2  -3  -5 110.799 8.63906  11
  -2  -3  -5 97.5288 7.89358   5
   2  -3   5 113.551 5.23290   1
   2  -3   5 121.536 8.31889   9
   2  -3   5 119.509 5.43472   1
   2   3   5 117.218 8.42953   1
   2   3   5 113.059 10.9236   8
   2   3   5 124.539 5.26906   4
   3  -3   5 137.827 6.61940   1
   3  -3   5 135.009 6.70887   1
   3  -3   5 134.130 9.56414   7
   3  -3   5 136.627 8.64062   9
  -3  -3  -5 126.454 9.86686   5
  -3  -3  -5 127.841 9.65163  11
   3   3   5 141.776 13.2642   8
   3   3   5 149.162 9.99825   1
   4  -3   5 20.6372 3.45197   1
  -4  -3  -5 13.2457 4.40334  11
   4  -3   5 15.1985 3.69630   9
   4  -3   5 19.2784 4.96868   7
   4  -3   5 15.9168 3.31626   1
   4   3   5 15.6693 4.92312   1
   5  -3   5 3.65346 2.81726   1
  -5  -3  -5 -5.1953 3.15021  11
   5  -3   5 3.79746 2.61049   9
   5  -3   5 -1.6048 3.91066   7
   5  -3   5 1.15866 2.55489   1
   5   3   5 -0.0069 3.85319   1
   6  -3   5 137.594 10.0786   1
   6  -3   5 157.200 12.1154   7
   6  -3   5 159.729 8.33713   9
  -6  -3  -5 169.776 15.7710  11
   6   3   5 163.131 12.7859   1
  -7  -3  -5 222.809 17.4820  11
   7  -3   5 201.373 14.9528   7
   7  -3   5 240.094 14.2448   1
   7   3   5 234.443 16.2607   1
  -7   3  -5 205.026 21.4388   2
   8  -3   5 17.7177 5.81180   1
   8  -3   5 8.03030 5.18285   7
  -8  -3  -5 9.89811 6.55096  11
   8   3   5 2.88439 5.10628   1
  -8   3  -5 12.7550 8.82564   2
  -9  -3  -5 336.349 24.0722  11
   9  -3   5 318.283 20.4891   7
   9  -3   5 337.887 20.1417   1
   9   3   5 368.924 23.2938   1
  -9   3  -5 346.413 25.6162   2
 -10  -3  -5 -6.0575 6.14831  11
  10  -3   5 -6.8298 4.68596   1
  10  -3   5 4.98305 7.01549   7
  10   3   5 0.03027 6.08628   1
 -10   3  -5 -2.3771 8.76849   2
  11  -3   5 15.2743 7.10874   1
 -11  -3  -5 -3.3957 5.28971  11
  11   3   5 3.70572 6.97802   1
 -11   3  -5 4.49743 10.0864   2
 -13  -4   5 5.12710 7.54983  11
  13  -4  -5 13.9432 10.2993   7
 -13   4   5 -4.3021 7.99752   2
 -12  -4   5 44.4856 9.97668  11
  12  -4  -5 43.1764 13.0311   7
 -12   4   5 41.0928 11.6451   2
  11  -4  -5 0.91691 7.50452   7
 -11  -4   5 25.9410 8.86854  11
 -11   4   5 25.9287 9.90444   2
 -10  -4   5 29.8384 9.44553   6
 -10  -4   5 23.4060 7.49776  11
  10  -4  -5 23.9057 9.44310   7
 -10   4   5 31.5459 9.87201   2
   9  -4  -5 20.2383 8.45787   7
  -9  -4   5 35.6246 9.13781   6
  -9  -4   5 19.0925 6.10877  11
  -9   4   5 19.3408 7.94938   2
   9   4  -5 31.6718 6.15259  10
  -8  -4   5 7.65051 5.64528  12
   8  -4  -5 12.0779 5.84722   7
  -8  -4   5 12.4146 5.47948   6
  -8  -4   5 1.60013 4.29060  11
   8  -4  -5 8.37020 2.36606   3
  -8   4   5 9.87895 6.62437   2
   8   4  -5 11.0733 4.28609  10
   7  -4  -5 -0.3464 2.24319   3
  -7  -4   5 2.03059 4.44945   6
  -7  -4   5 0.36668 3.01793  11
  -7  -4   5 0.27689 2.82176  12
   7  -4  -5 2.95529 3.53287  12
  -7   4   5 4.10697 4.98066   2
   7   4  -5 1.07328 5.46938   4
   7   4  -5 -4.2960 2.47310  10
  -6  -4   5 162.143 11.7419   6
  -6  -4   5 170.664 10.9175  11
   6  -4  -5 153.362 8.92869   3
   6  -4  -5 144.176 10.9345   9
  -6  -4   5 157.132 12.1065  12
   6  -4  -5 160.809 9.99113  12
  -6   4   5 153.826 14.6694   2
   6   4  -5 145.962 10.1988  10
   6   4  -5 155.582 14.9242   4
  -5  -4   5 488.103 20.8649   6
   5  -4  -5 495.256 18.6399   3
  -5  -4   5 474.767 18.5053  11
   5  -4  -5 455.637 18.2654  12
   5  -4  -5 502.772 20.9411   9
  -5  -4   5 502.527 21.3180  12
   5   4  -5 486.142 23.2255   4
  -5   4   5 446.839 22.2470   2
   5   4  -5 503.227 20.0259  10
   4  -4  -5 3.58762 3.44002   9
  -4  -4   5 2.77004 3.73905   1
  -4  -4   5 3.92484 3.08478  12
   4  -4  -5 4.23087 2.34757  12
  -4  -4   5 6.41058 3.37967   6
   4  -4  -5 0.25524 2.48788   3
   4   4  -5 11.6163 5.20361   4
   4   4  -5 8.79430 3.65114  10
  -4   4   5 1.86576 2.97829  13
  -3  -4   5 380.041 15.5772   6
  -3  -4   5 393.598 16.7315   1
   3  -4  -5 386.279 17.6517   9
  -3  -4   5 377.520 16.0584  12
   3  -4  -5 380.046 16.3894   3
   3   4  -5 384.628 16.8551  10
  -3   4   5 393.467 15.5245  13
   3   4  -5 389.246 18.5065   4
  -2  -4   5 1570.26 44.3480   6
  -2  -4   5 1559.59 45.7422   1
   2  -4  -5 1544.38 44.1113   5
   2  -4  -5 1551.87 48.0996   9
  -2  -4   5 1598.63 45.4901  12
   2  -4  -5 1593.99 47.3360   3
  -2  -4   5 1530.71 45.5662   1
  -2   4   5 1580.88 45.0147  13
   2   4  -5 1601.63 47.3119  10
  -2   4   5 1582.25 48.3353   8
  -1  -4   5 739.798 23.4562  12
  -1  -4   5 691.399 23.2982   1
  -1  -4   5 734.673 26.8380   9
  -1  -4   5 747.309 23.5749   1
  -1  -4   5 757.369 20.9141  11
  -1  -4   5 737.127 22.6480   6
   1  -4  -5 740.715 24.0517   5
  -1   4   5 712.283 24.1683  13
  -1   4   5 744.622 27.3247   8
   1   4  -5 719.887 28.3761  10
   0  -4   5 279.084 11.0785   6
   0  -4   5 299.867 11.4466   1
   0  -4   5 298.373 11.5099   1
   0  -4  -5 303.299 13.3825   5
   0  -4   5 295.691 11.6272  12
   0  -4   5 308.620 10.9223  11
   0  -4   5 292.337 14.7268   9
   0   4   5 293.119 11.1753   7
   0   4   5 299.458 15.5678   8
   1  -4   5 133.287 6.71033   1
  -1  -4  -5 142.447 9.39422   5
   1  -4   5 150.076 7.38992  12
   1  -4   5 128.571 9.11038   9
   1  -4   5 140.319 6.91774   1
   1   4   5 144.637 5.68034   4
   1   4   5 145.910 11.2239   8
  -2  -4  -5 604.729 23.4408   5
   2  -4   5 601.184 18.8602   1
   2  -4   5 597.333 22.9237   9
   2  -4   5 586.300 18.8542   1
   2  -4   5 614.578 19.9303  12
   2  -4   5 585.217 23.5607   7
  -2  -4  -5 587.099 23.1892  11
   2   4   5 580.833 25.5090   8
   2   4   5 600.211 17.8991   4
  -3  -4  -5 74.4464 8.51949  11
   3  -4   5 55.4020 5.15975   1
   3  -4   5 51.7154 7.58207   7
   3  -4   5 49.9282 6.63239   9
   3  -4   5 65.3397 4.96730   1
  -3  -4  -5 56.8190 8.09143   5
   3   4   5 70.3522 10.3422   1
   3   4   5 64.3591 9.84962   8
   3   4   5 62.0500 5.08076   4
  -4  -4  -5 27.0606 5.61701  11
   4  -4   5 30.2991 4.27851   1
   4  -4   5 20.9100 5.86696   7
   4  -4   5 29.5557 5.14095   9
  -4  -4  -5 23.2622 6.13459   5
   4  -4   5 26.3987 4.11903   1
   4   4   5 32.7836 4.98299   4
   4   4   5 16.4524 5.43198   1
   5  -4   5 -1.1106 2.63571   1
   5  -4   5 -1.4518 2.45493   9
  -5  -4  -5 1.65604 3.94612  11
   5  -4   5 4.08035 4.26241   7
   5   4   5 8.92717 4.74557   1
  -6  -4  -5 44.1224 9.27488  11
   6  -4   5 53.3939 6.36254   9
   6  -4   5 57.6266 7.76771  12
   6  -4   5 33.5168 7.62961   7
   6  -4   5 51.7463 7.04570   1
   6   4   5 64.7843 10.0193   1
   7  -4   5 18.6619 6.61702   7
  -7  -4  -5 6.11262 4.94482  11
   7  -4   5 9.70456 4.44687   1
   7   4   5 19.6854 7.17493   1
   8  -4   5 0.09227 4.28093   1
   8  -4   5 2.52047 5.29640   7
  -8  -4  -5 -1.2943 5.16568  11
  -8   4  -5 1.36185 7.70544   2
   8   4   5 8.61013 6.59471   1
   9  -4   5 1.76171 5.02235   1
  -9  -4  -5 -1.1321 4.39353  11
   9  -4   5 7.33900 6.75626   7
   9   4   5 2.24955 6.58062   1
  -9   4  -5 3.71668 8.61151   2
  10  -4   5 94.4468 12.8948   1
 -10  -4  -5 77.1374 14.8449  11
  10  -4   5 67.8297 13.6788   7
 -10   4  -5 80.5618 17.1285   2
  10   4   5 49.1725 12.3807   1
  11  -4   5 8.02360 7.79108   1
  11  -4   5 23.8924 9.76646   7
 -11  -4  -5 21.7303 9.81929  11
 -11   4  -5 0.72963 9.39986   2
  11   4   5 9.34800 8.67513   1
  12  -5  -5 -6.2276 8.20456   7
 -12  -5   5 -9.9616 5.70644  11
 -12   5   5 6.94048 7.24569   2
  12   5  -5 58.4525 14.5196   4
 -11  -5   5 8.36593 7.37474  11
  11  -5  -5 6.30891 8.56903   7
  11   5  -5 -2.3570 7.17013   4
 -11   5   5 13.1645 9.53517   2
  10  -5  -5 -0.0935 6.81461   7
 -10  -5   5 0.71225 4.79312  11
  10   5  -5 -4.3189 6.09440   4
 -10   5   5 7.99234 7.78206   2
   9  -5  -5 74.5068 13.3894   7
  -9  -5   5 49.0764 9.08324  11
  -9  -5   5 61.7496 11.6709   6
  -9   5   5 53.3563 11.9690   2
   9   5  -5 69.1844 8.78768  10
   9   5  -5 63.2925 12.6782   4
  -8  -5   5 119.411 12.1632  11
  -8  -5   5 115.279 13.8809   6
  -8   5   5 115.676 15.3140   2
   8   5  -5 108.962 10.5859  10
   8   5  -5 122.905 15.4281   4
  -7  -5   5 498.364 21.1185  11
  -7  -5   5 464.385 23.4739  12
   7  -5  -5 476.122 22.1314   9
  -7  -5   5 408.927 22.1339   6
   7  -5  -5 475.953 19.6542  12
   7  -5  -5 446.232 17.5459   3
   7   5  -5 430.114 24.5302   4
  -7   5   5 482.660 25.8772   2
   7   5  -5 451.293 20.2822  10
   6  -5  -5 793.123 27.1919   3
   6  -5  -5 798.698 27.3743  12
  -6  -5   5 801.833 31.7596  12
  -6  -5   5 735.562 27.5174  11
   6  -5  -5 839.879 30.9701   9
  -6  -5   5 843.130 31.4720   6
   6   5  -5 821.916 34.4831   4
   6   5  -5 812.295 29.5073  10
  -6   5   5 773.967 33.8102   2
   5  -5  -5 73.6351 6.94670  12
  -5  -5   5 74.2930 8.71749   6
   5  -5  -5 87.0670 9.91048   9
   5  -5  -5 77.7977 8.12732   3
  -5  -5   5 84.7728 9.61552  12
  -5  -5   5 83.4599 6.72422  11
   5   5  -5 86.7370 9.20567  10
  -5   5   5 94.9658 9.37222  13
   5   5  -5 87.2762 11.6604   4
  -5   5   5 77.2987 11.3230   2
   4  -5  -5 333.326 17.2946   9
  -4  -5   5 338.037 12.5566  11
  -4  -5   5 353.449 15.9223   6
  -4  -5   5 326.161 16.0484  12
   4  -5  -5 319.249 15.4669   3
  -4  -5   5 340.658 17.2392   1
   4   5  -5 335.687 16.4129  10
  -4   5   5 329.083 15.6909  13
   4   5  -5 334.987 18.9462   4
  -3  -5   5 618.415 24.1117   1
  -3  -5   5 638.037 22.1623   6
   3  -5  -5 597.793 24.9701   9
  -3  -5   5 604.360 22.8328  12
  -3  -5   5 639.708 18.2733  11
   3   5  -5 640.660 26.9906   4
  -3   5   5 645.344 23.3465  13
   3   5  -5 625.068 24.3500  10
   2  -5  -5 298.813 12.4059   5
  -2  -5   5 278.859 13.9064   1
  -2  -5   5 300.308 8.12595  11
   2  -5  -5 305.009 15.8422   9
  -2  -5   5 305.856 13.1417  12
  -2  -5   5 304.368 8.16541  11
  -2  -5   5 294.852 12.1830   6
   2   5  -5 264.340 16.2469   4
   2   5  -5 307.652 15.0260  10
  -2   5   5 299.529 16.4765   8
  -2   5   5 304.702 14.1741  13
  -1  -5   5 70.2322 5.44683  12
  -1  -5   5 55.1788 7.77145   9
   1  -5  -5 65.6620 6.49607   5
  -1  -5   5 62.9842 6.56625   1
  -1  -5   5 67.2392 6.69906   1
  -1  -5   5 68.5917 2.85140  11
  -1  -5   5 71.0499 4.79553   6
   1   5  -5 58.3507 8.71582   4
  -1   5   5 61.1131 7.19429  13
  -1   5   5 79.3312 9.39462   8
   0  -5   5 129.492 5.99118  11
   0  -5  -5 141.423 8.87550   5
   0  -5   5 127.169 6.90161  12
   0  -5   5 130.231 7.92798   1
   0  -5   5 132.109 6.35655   6
   0  -5   5 110.435 7.53412   1
   0  -5   5 138.311 10.6416   9
   0   5   5 118.986 12.0186   8
  -1  -5  -5 268.802 13.9803   5
   1  -5   5 263.997 14.6794   9
   1  -5   5 267.999 11.6724   1
   1  -5   5 271.237 10.4308   6
   1  -5   5 274.480 10.6712  12
   1  -5   5 287.825 11.9003   1
   1   5   5 286.933 16.9202   8
   1   5   5 270.741 10.4685   4
  -2  -5  -5 74.3933 8.73834   5
   2  -5   5 61.7656 8.80697   7
   2  -5   5 71.7452 8.50566   9
   2  -5   5 69.2760 5.04805  12
   2  -5   5 82.0085 5.96238   1
   2  -5   5 74.3409 5.81515   1
   2   5   5 72.3873 5.21362   4
   2   5   5 54.3910 9.21157   8
   3  -5   5 409.099 15.4986   1
   3  -5   5 382.465 19.7262   7
  -3  -5  -5 407.513 19.1415  11
   3  -5   5 388.570 14.6845  12
   3  -5   5 370.179 15.3219   1
   3  -5   5 392.061 18.3553   9
  -3  -5  -5 398.626 19.5960   5
   3   5   5 405.732 14.8626   4
   3   5   5 413.607 22.8664   8
  -4  -5  -5 63.1442 9.46964   5
   4  -5   5 40.1860 7.92347   7
   4  -5   5 66.4059 8.17579   9
   4  -5   5 43.6160 5.72772   1
  -4  -5  -5 59.7136 8.51608  11
   4   5   5 61.2525 6.51885   4
   5  -5   5 251.049 13.9866   9
   5  -5   5 239.932 16.3685   7
   5  -5   5 262.401 12.7288  12
  -5  -5  -5 262.755 16.6840  11
  -5  -5  -5 257.069 17.1494   5
   5  -5   5 231.678 12.7209   1
   5   5   5 248.797 13.0670   4
   6  -5   5 470.185 20.1885   9
  -6  -5  -5 488.293 25.1327  11
  -6  -5  -5 509.243 25.8557   5
   6  -5   5 499.882 25.4507   7
   6  -5   5 472.301 20.8402   1
   6   5   5 514.658 21.5174   4
   7  -5   5 43.3589 9.31670   7
  -7  -5  -5 60.2375 10.8016  11
   7  -5   5 57.6767 8.58633   1
   7   5   5 56.2259 8.64002   4
   7   5   5 56.8197 10.6599   1
   8  -5   5 36.0808 8.04976   1
   8  -5   5 35.6988 9.31221   7
  -8  -5  -5 32.3210 9.46809  11
   8   5   5 38.5381 10.0763   1
   9  -5   5 73.5670 12.5822   7
   9  -5   5 78.2593 11.6712   1
  -9  -5  -5 54.1512 12.2290  11
  -9   5  -5 69.1990 16.4177   2
   9   5   5 49.7312 11.8342   1
  10  -5   5 23.7700 8.08995   1
 -10  -5  -5 21.3034 10.1070  11
  10  -5   5 20.4942 10.3384   7
 -10   5  -5 2.31175 9.69536   2
  10   5   5 26.5516 10.0948   1
  12  -6  -5 52.8831 12.6738   7
 -12   6   5 8.92439 9.78828   2
  12   6  -5 12.1414 9.99828   4
  11  -6  -5 12.4035 9.30247   7
 -11  -6   5 -8.9640 5.91686  11
  11   6  -5 -10.540 6.49016   4
 -11   6   5 -5.3177 7.45179   2
  10  -6  -5 229.332 23.1876   7
 -10  -6   5 205.918 18.7058  11
  10   6  -5 234.117 23.9395   4
 -10   6   5 182.926 22.5940   2
  -9  -6   5 67.8070 10.0051  11
   9  -6  -5 71.7260 12.8398   7
  -9   6   5 84.2231 14.9636   2
   9   6  -5 90.5057 10.0994  10
   9   6  -5 56.9139 11.7487   4
  -8  -6   5 -0.6021 4.77191   6
   8  -6  -5 -0.9848 3.76506   9
  -8  -6   5 -2.3081 4.00076  11
  -8   6   5 -2.7666 6.12714   2
   8   6  -5 -7.8338 3.53567   4
   8   6  -5 5.53180 4.06466  10
   7  -6  -5 5.74314 3.57839   3
  -7  -6   5 3.28946 4.99662   6
  -7  -6   5 12.1948 4.43628  11
   7  -6  -5 16.1762 5.74228   9
   7   6  -5 6.26477 5.96863   4
   7   6  -5 13.1030 5.23625  10
  -7   6   5 -1.6344 6.21953   2
   6  -6  -5 5.92472 3.46774   3
  -6  -6   5 0.98344 3.76072  12
  -6  -6   5 6.92102 4.11369   6
   6  -6  -5 2.89894 3.06899  12
  -6  -6   5 8.04272 3.37636  11
   6  -6  -5 6.22597 4.69387   9
   6   6  -5 4.85460 3.85869  10
  -6   6   5 5.44295 4.72366   2
  -6   6   5 10.6428 4.94857  13
   6   6  -5 11.1219 6.23413   4
  -5  -6   5 52.3626 7.99671   6
   5  -6  -5 61.7531 8.96153   9
   5  -6  -5 63.5226 7.85806   3
  -5  -6   5 52.8359 8.16084  12
  -5  -6   5 59.2493 5.65330  11
   5   6  -5 63.8391 10.0795   4
   5   6  -5 56.3704 7.90712  10
  -5   6   5 44.9531 9.60006   2
  -5   6   5 68.1540 8.84585  13
  -4  -6   5 441.059 18.3886   6
   4  -6  -5 435.452 19.4231   3
  -4  -6   5 385.682 18.6313  12
  -4  -6   5 433.139 13.8942  11
  -4  -6   5 438.133 21.0857   1
   4  -6  -5 428.362 21.3328   9
  -4   6   5 468.361 20.3863  13
   4   6  -5 416.040 22.5534   4
  -3  -6   5 84.2462 7.81548   6
  -3  -6   5 87.1470 8.34256  12
   3  -6  -5 86.7825 5.86463   5
   3  -6  -5 69.4797 9.55934   9
  -3  -6   5 85.4551 9.24217   1
  -3   6   5 85.8446 9.27804  13
   3   6  -5 69.2737 9.71332   4
   2  -6  -5 7.46891 4.92150   9
   2  -6  -5 13.1876 3.25200   5
  -2  -6   5 15.8564 4.78851   1
  -2  -6   5 13.1336 3.56233  12
  -2  -6   5 13.3552 3.11754   6
   2   6  -5 6.32944 5.52341   4
  -2   6   5 11.2799 5.78455   8
  -2   6   5 9.68042 4.30959  13
  -1  -6   5 29.3436 4.05452  12
  -1  -6   5 21.8974 6.13315   9
   1  -6  -5 34.9240 5.27992   5
  -1  -6   5 29.7517 3.45556   6
  -1  -6   5 31.1763 5.63910   1
  -1   6   5 30.6383 7.14117   8
  -1   6   5 37.0399 6.47266  13
   1   6  -5 27.0384 7.48871   4
   0  -6   5 508.968 23.3619   9
   0  -6   5 491.560 16.4876  12
   0  -6   5 489.020 14.8432   6
   0  -6   5 500.411 19.5944   1
   0  -6  -5 485.130 19.7062   5
   0  -6   5 509.909 19.5481   1
   0   6  -5 508.611 24.5573   4
   0   6   5 503.095 24.6726   8
   0   6   5 481.747 21.5378  13
  -1  -6  -5 639.691 24.3108   5
   1  -6   5 595.219 18.3961  12
   1  -6   5 593.529 21.8702   1
   1  -6   5 594.751 25.8255   9
   1  -6   5 614.724 17.6612   6
   1  -6   5 588.342 21.7123   1
   1   6   5 614.952 20.5072   4
   1   6   5 562.570 27.3638   8
   2  -6   5 995.047 28.0039   6
   2  -6   5 972.068 36.8550   7
  -2  -6  -5 983.473 34.9133   5
   2  -6   5 1014.29 36.1334   9
   2  -6   5 951.702 27.8366   6
   2  -6   5 962.345 27.5658  12
   2  -6   5 952.355 31.0951   1
   2  -6   5 1027.93 31.7081   1
   2   6   5 936.068 29.6889   4
   2   6   5 964.766 38.9318   8
   3  -6   5 760.185 26.6241   1
  -3  -6  -5 776.805 31.0544   5
   3  -6   5 786.335 30.7596   9
   3  -6   5 813.536 32.5755   7
   3  -6   5 790.534 23.5819  12
   3   6   5 788.220 25.5834   4
   4  -6   5 30.5368 5.61322   1
  -4  -6  -5 44.1723 8.50805   5
   4  -6   5 32.8720 4.38077  12
   4  -6   5 49.3850 9.19691   7
   4  -6   5 32.0634 4.14721  12
   4  -6   5 40.6156 7.21383   9
  -4  -6  -5 36.3112 7.06577  11
   4   6   5 41.0315 5.74140   4
  -5  -6  -5 4.52991 4.20780  11
   5  -6   5 1.12475 3.28551   1
   5  -6   5 7.81983 4.22328   9
  -5  -6  -5 -4.7692 4.21677   5
   5  -6   5 7.06295 5.82350   7
   5   6   5 8.19265 3.91666   4
   6  -6   5 44.5831 7.33720   1
  -6  -6  -5 50.8902 8.94015  11
   6  -6   5 43.2050 9.63822   7
  -6  -6  -5 46.1386 9.66600   5
   6  -6   5 55.6021 8.19425   9
   6   6   5 51.3286 7.69900   4
   7  -6   5 -0.8660 4.14076   1
  -7  -6  -5 2.71924 6.23185   5
   7  -6   5 3.34979 5.71307   7
  -7  -6  -5 2.71155 5.13128  11
  -8  -6  -5 9.19136 7.21155   5
   8  -6   5 9.50279 7.22765   7
   8  -6   5 7.50110 5.51260   1
  -8  -6  -5 0.17704 6.01537  11
  -9  -6  -5 69.3006 12.9740  11
   9  -6   5 48.4587 12.1623   7
   9  -6   5 59.6965 10.3879   1
  10  -6   5 -2.2004 8.92720   7
 -10  -6  -5 10.0070 8.42991  11
  10  -6   5 0.19157 5.61611   1
 -10   6  -5 -2.2294 6.59167   2
  11  -7  -5 23.7741 10.0363   7
  11   7  -5 12.0416 9.64277   4
 -11   7   5 -6.7959 8.14494   2
  10  -7  -5 5.80978 6.46397   7
 -10   7   5 -4.1504 8.48114   2
  10   7  -5 13.7472 9.34793   4
   9  -7  -5 2.53943 5.08185   9
  -9   7   5 0.15406 8.06171   2
   9   7  -5 -1.1629 5.46716   4
   8  -7  -5 151.430 15.4233   9
   8   7  -5 170.662 19.4469   4
  -8   7   5 173.687 21.0976   2
   7  -7  -5 167.506 15.9423   9
   7  -7  -5 194.017 12.0226   3
  -7   7   5 165.989 19.8563   2
   7   7  -5 150.869 17.3042   4
   6  -7  -5 131.755 11.9411   3
   6  -7  -5 132.224 14.4047   9
  -6  -7   5 147.202 13.7117   6
   6   7  -5 151.445 16.4851   4
  -6   7   5 118.871 13.0181  13
  -6   7   5 120.112 16.6669   2
   5  -7  -5 5.95015 5.18847   9
  -5  -7   5 10.8208 4.76196   6
   5  -7  -5 13.1094 4.61212   3
   5   7  -5 9.07618 4.82850   4
  -5   7   5 11.2699 6.03385  13
  -5   7   5 10.6869 7.16061   2
  -4  -7   5 17.0854 5.73568   1
  -4  -7   5 22.8061 5.26867  12
   4  -7  -5 12.9734 6.14452   9
  -4  -7   5 12.3508 4.25744   6
  -4   7   5 24.6903 7.03494  13
  -4   7   5 13.4872 5.81627   2
   4   7  -5 24.3075 7.59579   4
  -3  -7   5 8.64609 3.26315   6
   3  -7  -5 10.1409 2.82735   5
   3  -7  -5 10.8572 5.63789   9
  -3  -7   5 6.22429 4.49939   1
  -3  -7   5 8.72210 3.96572  12
  -3   7   5 4.03592 4.22779  13
   3   7  -5 5.72993 4.44472   4
   2  -7  -5 391.680 15.6187   5
  -2  -7   5 394.310 16.3909  12
  -2  -7   5 393.543 14.1882   6
   2  -7  -5 429.867 21.5542   9
  -2  -7   5 414.447 19.4065   1
  -2   7   5 386.426 19.6233  13
   2   7  -5 396.950 22.5365   4
  -2   7   5 398.780 22.6534   8
   1  -7  -5 59.5950 7.01376   5
  -1  -7   5 52.2331 8.99990   9
  -1  -7   5 60.2855 8.13718   1
  -1  -7   5 60.0666 5.62332  12
  -1   7   5 50.2999 8.28494  13
   1   7  -5 53.0475 9.79409   4
  -1   7   5 62.5771 10.3925   8
   0  -7  -5 819.261 28.6969   5
   0  -7   5 811.622 29.1870   1
   0  -7   5 782.921 23.6357  12
   0  -7   5 788.644 32.7806   9
   0   7   5 782.744 34.5071   8
   0   7  -5 810.922 34.4999   4
   0   7   5 809.513 31.6737  13
   1  -7   5 214.157 15.2266   9
  -1  -7  -5 196.292 12.8174   5
   1  -7   5 216.539 12.4811   1
   1  -7   5 199.283 7.15255  12
   1   7   5 207.508 11.1932   4
   1   7   5 178.764 17.4288   8
  -1   7  -5 198.486 15.6892   4
   2  -7   5 884.156 40.0600   7
   2  -7   5 909.835 35.1827   9
  -2  -7  -5 905.995 33.3607   5
   2  -7   5 841.608 30.1509   1
  -2   7  -5 873.083 37.1921   4
   2   7   5 858.198 37.8012   8
   2   7   5 857.803 28.6462   4
  -3  -7  -5 126.111 13.2362   5
   3  -7   5 148.808 10.3549   1
   3  -7   5 160.776 14.8575   9
   3  -7   5 172.941 16.2118   7
   3   7   5 155.178 9.61006   4
  -4  -7  -5 409.255 22.4496   5
   4  -7   5 435.211 21.8566   9
   4  -7   5 409.473 23.3310   7
   4  -7   5 382.527 18.3275   1
   4   7   5 410.644 17.4340   4
   5  -7   5 86.5206 10.8416   9
  -5  -7  -5 91.3885 12.7362   5
  -5  -7  -5 82.9276 10.9235  11
   5  -7   5 94.7233 12.8819   7
   5  -7   5 78.5336 9.37251   1
   6  -7   5 16.1596 6.29060   9
  -6  -7  -5 22.0204 7.05422  11
   6  -7   5 20.3869 5.86322   1
  -6  -7  -5 18.7390 7.95057   5
   6  -7   5 37.9480 9.97211   7
  -7  -7  -5 26.7110 8.97812   5
   7  -7   5 32.4701 10.0434   7
   7  -7   5 42.4620 8.27972   1
  -7  -7  -5 27.4872 8.25691  11
   8  -7   5 76.0720 11.0388   1
  -8  -7  -5 64.4308 12.6154   5
   8  -7   5 122.536 17.2984   7
  -8  -7  -5 87.3843 13.5510  11
   9  -7   5 39.3106 12.0541   7
  -9  -7  -5 14.4226 9.29707   5
   9  -7   5 19.4858 7.65142   1
  -9  -7  -5 32.9049 9.75225  11
  11  -8  -5 98.5457 18.6690   7
  11   8  -5 113.228 19.4411   4
 -11   8   5 94.8322 18.6635   2
 -10   8   5 7.25529 10.8945   2
  10   8  -5 13.4633 10.4424   4
   9  -8  -5 10.0752 7.55033   9
   9   8  -5 9.57423 8.23386   4
  -9   8   5 17.3882 11.0240   2
   8  -8  -5 143.814 16.0408   9
  -8   8   5 99.5177 16.8536   2
   8   8  -5 101.883 15.1587   4
   7  -8  -5 75.5986 11.9343   9
   7  -8  -5 61.2689 8.60155   3
  -7   8   5 56.8896 13.4967   2
   7   8  -5 78.0784 13.4980   4
   6  -8  -5 61.9543 11.0191   9
   6  -8  -5 76.0376 9.74983   3
  -6   8   5 65.7617 10.9559  13
  -6   8   5 75.7054 13.5298   2
   6   8  -5 55.4428 11.6171   4
   5  -8  -5 11.6109 5.01730   3
   5  -8  -5 13.4639 6.57826   9
  -5   8   5 7.94584 7.36016   2
   5   8  -5 3.22985 6.30234   4
  -5   8   5 9.36839 6.06977  13
   4  -8  -5 15.4057 6.73414   9
  -4  -8   5 18.8830 6.57236   1
  -4   8   5 41.1715 8.18691  13
   4   8  -5 25.6545 8.32191   4
  -3  -8   5 8.59242 5.02890   1
   3  -8  -5 7.10968 5.90978   9
  -3   8   5 4.79977 5.33375  13
   3   8  -5 14.2606 6.75697   4
   2  -8  -5 283.568 12.8868   5
   2  -8  -5 299.528 19.1947   9
  -2  -8   5 266.995 16.6133   1
   2   8  -5 282.809 19.9681   4
  -2   8   5 305.770 18.0554  13
  -1  -8   5 66.3962 9.19924   1
   1  -8  -5 71.7334 7.70591   5
  -1  -8   5 34.8569 8.47373   9
  -1   8   5 47.8555 10.3595   8
   1   8  -5 54.8881 10.1315   4
  -1   8   5 58.2976 9.28111  13
   0  -8   5 40.8980 7.41362   1
   0  -8  -5 51.0511 7.38900   5
   0   8   5 32.7525 9.28017   8
   0   8  -5 34.2236 9.24097   4
   0   8   5 36.9791 8.05604  13
   1  -8   5 4.92485 4.09165   1
  -1  -8  -5 3.44116 4.40565   5
   1  -8   5 13.7024 6.08333   9
   1   8   5 13.6375 6.44436  13
  -1   8  -5 11.0902 6.83717   4
   1   8   5 2.46601 6.28539   8
   1   8   5 4.02245 3.73428   4
   2  -8   5 52.4791 9.49246   9
  -2  -8  -5 37.9992 7.62658   5
   2   8   5 38.2126 6.24158   4
   2   8   5 42.9421 13.1059   8
  -2   8  -5 47.5659 10.1786   4
   3  -8   5 15.9473 5.16025   1
   3  -8   5 9.55227 5.91850   9
  -3  -8  -5 2.43355 4.84200   5
   3  -8   5 17.4824 7.42242   7
   3   8   5 12.3867 4.07083   4
   4  -8   5 -7.3869 3.30666   1
  -4  -8  -5 -3.1092 4.65190   5
   4  -8   5 -5.1082 3.65080   9
   4  -8   5 2.67219 5.73430   7
   5  -8   5 126.543 16.3611   7
   5  -8   5 110.287 11.5626   1
  -5  -8  -5 96.0340 13.1966   5
   5  -8   5 92.8248 12.7036   9
   6  -8   5 236.872 17.2490   9
   6  -8   5 229.193 22.7250   7
   6  -8   5 245.423 16.2810   1
  -6  -8  -5 231.817 21.6770   5
  -7  -8  -5 62.3679 12.0230  11
  -7  -8  -5 76.3081 13.8204   5
   7  -8   5 63.3958 10.1561   1
   7  -8   5 80.0490 14.7966   7
  -8  -8  -5 104.158 16.5114   5
  -8  -8  -5 149.598 17.7893  11
   8  -8   5 130.492 17.8899   7
   8  -8   5 160.368 16.1357   1
   9  -8   5 9.79685 9.34560   7
  -9  -8  -5 18.3172 9.48598   5
   9  -8   5 11.7500 6.80689   1
 -10   9   5 0.15375 8.63298   2
  10   9  -5 14.9869 9.88528   4
   9  -9  -5 18.5069 8.50777   9
  -9   9   5 -3.1394 8.59438   2
   9   9  -5 14.9343 9.04969   4
   8  -9  -5 8.67485 6.26827   9
   8   9  -5 20.6365 9.50357   4
  -8   9   5 5.91355 9.96221   2
   7  -9  -5 86.5220 13.7856   9
  -7   9   5 69.6240 12.3529  13
   7   9  -5 61.7414 13.0909   4
  -7   9   5 56.6447 15.1123   2
   6  -9  -5 7.59064 6.31065   9
   6  -9  -5 1.73581 3.91458   3
  -6   9   5 8.07290 6.73788  13
   6   9  -5 2.02022 6.59996   4
  -6   9   5 8.40858 8.41991   2
   5  -9  -5 4.68600 6.37387   9
  -5   9   5 1.44642 5.77822  13
   5   9  -5 3.64633 6.33936   4
   4  -9  -5 63.6834 11.7406   9
  -4  -9   5 65.1783 11.0249   1
  -4   9   5 86.1841 12.4497  13
   4   9  -5 70.2756 12.7008   4
  -3  -9   5 70.5125 10.7850   1
   3  -9  -5 40.6988 9.49166   9
   3   9  -5 56.8092 11.7643   4
  -3   9   5 80.3681 11.8287  13
  -2  -9   5 98.3235 11.9229   1
   2  -9  -5 127.131 15.2008   9
   2   9  -5 103.249 14.8401   4
  -2   9   5 94.8848 12.8716  13
  -1  -9   5 101.721 13.7923   9
  -1  -9   5 84.2462 10.9753   1
   1  -9  -5 104.311 9.56953   5
   1   9  -5 101.763 14.2436   4
  -1   9   5 98.8405 12.9191  13
  -1   9   5 103.824 15.4561   8
   0  -9   5 185.918 14.2084   1
   0  -9   5 164.401 17.3252   9
   0  -9  -5 194.040 12.5678   5
   0   9   5 192.493 17.9607  13
   0   9  -5 159.663 18.5823   4
   0   9   5 207.596 20.9718   8
   1  -9   5 -1.5886 4.66682   9
   1  -9   5 0.98794 4.24268   1
  -1  -9  -5 -3.2416 3.90763   5
   1   9   5 7.52093 6.33083  13
   1   9   5 -2.7864 6.03760   8
  -1   9  -5 -7.3441 5.27741   4
  -2  -9  -5 20.9093 6.66245   5
   2  -9   5 33.0463 7.28259   1
   2  -9   5 24.1967 8.22569   9
   2   9   5 29.7157 8.62487  13
   3  -9   5 31.2946 8.75481   9
   3  -9   5 27.7653 6.66321   1
  -3  -9  -5 25.0803 7.91694   5
  -4  -9  -5 83.8772 12.2244   5
   4  -9   5 58.4563 9.77447   1
   4  -9   5 73.7917 12.1256   9
   4  -9   5 91.4702 13.8060   7
   5  -9   5 40.2533 9.53462   9
   5  -9   5 53.7528 9.57686   1
  -5  -9  -5 47.3045 10.4818   5
   5  -9   5 33.7252 10.3365   7
  -5   9  -5 42.7923 11.4193  13
   6  -9   5 7.12199 6.04046   9
   6  -9   5 6.78509 5.55377   1
  -6  -9  -5 -3.3626 5.45763   5
   6  -9   5 2.26525 7.25371   7
   7  -9   5 6.65869 5.61628   1
   7  -9   5 8.66816 8.70547   7
  -7  -9  -5 5.18369 7.49675   5
   8  -9   5 16.4459 7.59138   1
  -8  -9  -5 20.5371 10.2092   5
   8  -9   5 10.8156 9.23312   7
   9 -10  -5 28.5536 10.0317   9
   9  10  -5 12.3558 11.0356   4
  -9  10   5 9.70780 10.9930   2
   8 -10  -5 19.4808 9.71610   9
   8  10  -5 14.3995 10.1835   4
  -8  10   5 18.1190 12.9992   2
   7 -10  -5 11.3643 8.01296   9
   7  10  -5 -5.6714 6.72433   4
  -7  10   5 -1.5941 7.07247  13
  -7  10   5 -6.0515 7.86162   2
   6 -10  -5 2.05789 5.56284   3
   6 -10  -5 2.21843 6.16978   9
  -6  10   5 -4.4710 9.92500   2
  -6  10   5 -9.6564 6.26476  13
   6  10  -5 4.69071 6.42481   4
   5 -10  -5 3.45758 6.75583   9
   5  10  -5 12.6953 8.18467   4
  -5  10   5 -3.7139 6.34233  13
   4 -10  -5 40.7709 10.5319   9
  -4 -10   5 44.4696 10.1837   1
   4  10  -5 67.8107 13.7433   4
  -4  10   5 70.2114 12.3366  13
  -3 -10   5 49.0724 10.3876   1
   3 -10  -5 44.1211 10.6148   9
   3  10  -5 73.9043 13.8599   4
  -3  10   5 63.4718 11.4592  13
  -2 -10   5 0.94930 4.92182   1
   2 -10  -5 0.17585 5.67015   9
   2  10  -5 13.5802 8.11021   4
  -2  10   5 3.96315 6.70155  13
  -1 -10   5 0.01750 5.16596   9
  -1 -10   5 -1.4631 4.92455   1
  -1  10   5 -3.3473 5.39744  13
   1  10  -5 0.29940 6.62962   4
   0 -10  -5 14.4454 5.52592   5
   0 -10   5 37.5232 10.0706   9
   0 -10   5 6.38866 5.60540   1
   0  10  -5 4.76118 7.45305   4
   0  10   5 15.9010 8.75491   8
   0  10   5 12.0364 6.96256  13
   1 -10   5 63.0717 10.2171   1
   1 -10   5 57.6006 11.6384   9
  -1 -10  -5 68.8770 9.61714   5
   1  10   5 71.2376 13.1422  13
   1  10   5 47.5406 12.4491   8
  -1  10  -5 64.9902 13.4977   4
   2 -10   5 7.24959 5.89269   9
   2 -10   5 8.28297 5.06129   1
  -2 -10  -5 5.11254 4.88798   5
   2  10   5 5.16782 7.43490  13
  -3 -10  -5 40.0585 9.22447   5
   3 -10   5 19.6010 6.82179   1
   3 -10   5 10.3124 7.76252   9
   3  10   5 36.8271 9.79005  13
  -4 -10  -5 10.0406 6.69693   5
   4 -10   5 7.18323 5.21334   1
   4 -10   5 1.61709 6.13460   9
  -4  10  -5 18.0871 10.9642  13
   5 -10   5 -4.0485 6.31999   7
  -5 -10  -5 3.91668 6.70228   5
   5 -10   5 3.69073 7.21521   9
   5 -10   5 5.03360 6.07276   1
  -5  10  -5 6.38855 8.97186  13
   6 -10   5 1.50319 6.04949   9
   6 -10   5 -3.1205 7.91760   7
   6 -10   5 16.0676 7.30792   1
  -6 -10  -5 2.64340 7.14394   5
   7 -10   5 6.82805 5.98362   1
  -7 -10  -5 11.4990 8.97569   5
   7 -10   5 23.6806 9.48732   7
   7 -11  -5 -2.3177 7.13536   9
  -7  11   5 5.28028 10.9132   2
   7  11  -5 -2.1479 7.61785   4
  -7  11   5 1.06905 9.29481  13
   6 -11  -5 134.166 18.5919   9
  -6  11   5 150.873 19.3790  13
   6  11  -5 146.062 20.3067   4
   5 -11  -5 19.3604 9.02150   9
   5  11  -5 14.2179 9.93050   4
  -5  11   5 35.9882 10.9448  13
  -4 -11   5 -0.7988 6.72611   1
   4 -11  -5 6.60611 7.68881   9
  -4  11   5 4.02703 7.68254  13
   4  11  -5 4.72900 7.34134   4
  -3 -11   5 23.1371 8.56119   1
   3 -11  -5 32.2040 10.4951   9
  -3  11   5 28.8180 10.1750  13
  -2 -11   5 29.3135 9.03172   1
   2 -11  -5 20.7284 9.15317   9
   2  11  -5 24.2929 9.87563   4
  -2  11   5 24.9687 9.73670  13
  -1 -11   5 63.4600 11.6869   1
  -1 -11   5 77.9786 16.4592   9
   1  11  -5 96.1390 16.2749   4
  -1  11   5 59.2416 12.3287  13
   0 -11   5 71.0299 11.6252   1
   0 -11   5 99.9640 15.5037   9
   0  11   5 79.0198 15.5274   8
   0  11  -5 88.3215 16.0334   4
   0  11   5 87.8786 14.7818  13
   1 -11   5 -3.1997 6.12779   9
   1 -11   5 15.6151 6.54179   1
  -1  11  -5 1.49347 6.32711   4
   1  11   5 10.8921 10.2215   8
   1  11   5 4.28783 7.12958  13
  -2 -11  -5 48.6407 10.0723   5
   2 -11   5 44.2567 12.3318   9
   2 -11   5 71.6011 11.3875   1
   2  11   5 63.8674 14.0735  13
   3 -11   5 1.87088 5.69923   1
   3 -11   5 -4.8364 6.61965   9
  -3 -11  -5 7.51987 7.13820   5
   3  11   5 2.65777 7.98743  13
  -4 -11  -5 2.31957 6.79474   5
   4 -11   5 9.81714 7.89982   9
   4 -11   5 4.01151 6.18969   1
  -4  11  -5 14.9228 10.1021  13
   4  11   5 7.83319 9.40850  13
  -5 -11  -5 58.6799 12.3939   5
   5 -11   5 28.0070 9.59433   9
   5 -11   5 35.4989 9.10724   1
  -5  11  -5 44.9092 12.8200  13
   5 -12  -5 203.719 23.3538   9
  -5  12   5 235.258 24.5769  13
   5  12  -5 221.385 25.3039   4
   4 -12  -5 51.4537 12.4949   9
  -4 -12   5 63.8132 13.0553   1
  -4  12   5 71.0016 14.7606  13
   4  12  -5 102.409 17.5032   4
   3 -12  -5 13.8245 9.06434   9
  -3 -12   5 21.6216 8.84914   1
   3  12  -5 17.4739 9.78117   4
  -3  12   5 23.9192 10.9706  13
  -2 -12   5 10.3263 7.47624   1
   2 -12  -5 6.80509 8.85184   9
   2  12  -5 -8.2679 6.88497   4
  -2  12   5 -5.1559 6.08013  13
  -1 -12   5 -8.4587 6.98221   9
  -1 -12   5 -5.9632 5.33408   1
  -1  12   5 2.54857 7.86308  13
   1  12  -5 9.22144 8.21129   4
   0 -12   5 -9.3582 5.70231   9
   0 -12   5 7.22953 7.05888   1
   0  12   5 20.0284 9.90647  13
   0  12  -5 3.91879 8.85149   4
   1 -12   5 36.6533 11.8058   9
   1 -12   5 34.5066 9.94879   1
   1  12   5 38.5508 11.9188  13
   2 -12   5 22.8431 8.71959   1
   2 -12   5 10.7194 9.39360   9
   2  12   5 4.02731 8.60827  13
   3 -12   5 -4.6365 6.80579   9
   3 -12   5 17.1179 7.44801   1
  -3  12  -5 -14.398 7.39436  13
   3  12   5 21.4238 11.7149  13
  -1  13   5 52.1170 13.9329  13
  13   0  -6 56.7066 12.8554   7
 -13   0   6 59.7346 14.8274  11
  12   0  -6 5.07425 7.31998   7
 -12   0   6 0.39669 7.07444  11
 -11   0   6 22.1779 8.51295  11
 -11   0   6 21.9753 7.17367   2
  11   0  -6 11.4551 5.41436  10
  11   0  -6 28.7947 9.20737   7
  10   0  -6 838.410 31.9910  10
 -10   0   6 800.744 32.9022   2
  10   0  -6 829.178 36.6927   7
 -10   0   6 840.225 37.6066  11
   9   0  -6 163.550 16.2438   7
   9   0  -6 158.344 12.2162  10
  -9   0   6 150.607 13.7119   2
  -8   0   6 2210.58 64.7966   2
   8   0  -6 2226.87 69.8203   7
   8   0  -6 2191.01 65.8426  10
  -7   0   6 74.9286 7.87156   2
   7   0  -6 57.0516 8.82338   7
   7   0  -6 56.3829 7.83329  10
   6   0  -6 300.389 15.7021  10
   6   0  -6 357.797 17.2298  12
   6   0  -6 335.487 17.7526   7
  -6   0   6 355.081 14.4859   2
  -5   0   6 4233.11 109.644   2
   5   0  -6 4280.25 114.048  12
   5   0  -6 4208.76 113.408  10
   5   0  -6 4166.72 115.277   7
   5   0  -6 4242.52 111.480   3
   4   0  -6 1073.65 33.1637   3
  -4   0   6 1081.09 30.7686   2
   4   0  -6 1079.53 34.4168  10
   4   0  -6 1066.66 34.3176  12
   3   0  -6 52.9501 5.91229  12
  -3   0   6 53.8083 5.62274   1
  -3   0   6 64.9721 6.13728   1
   3   0  -6 61.3361 6.23761  10
   3   0  -6 49.4521 5.41445   3
  -2   0   6 98.1258 6.06976   1
  -2   0   6 95.9764 6.79261   6
  -2   0   6 100.973 6.11632   1
   2   0  -6 98.9504 6.75004   3
  -2   0   6 99.4204 4.14814   8
  -1   0   6 214.343 10.9066  12
  -1   0   6 238.749 11.1945   6
  -1   0   6 219.897 9.01272   8
  -1   0   6 225.637 7.81293  13
  -1   0   6 226.200 8.88961   1
  -1   0   6 249.870 9.14998   1
   0   0   6 9.07084 1.69930   1
   0   0   6 9.21027 2.39069   4
   0   0   6 8.35313 2.28367  13
   0   0   6 6.89244 1.65976   1
   0   0   6 7.41573 2.85848   8
   1   0   6 1.51814 1.27959   1
   1   0   6 0.57011 1.73158   4
   1   0   6 2.70809 2.94055   8
   1   0   6 3.44481 1.27900   1
   2   0   6 314.272 11.5711   1
   2   0   6 308.610 16.0142   8
   2   0   6 324.049 12.0893  10
   2   0   6 337.024 12.0560   7
   2   0   6 348.377 11.6258   1
   3   0   6 295.929 11.0555  10
   3   0   6 311.337 12.0584   1
   3   0   6 296.430 16.8702   8
   3   0   6 300.001 11.5297   7
   4   0   6 489.906 18.2227   1
   4   0   6 479.239 16.2292   9
   4   0   6 487.069 17.7227   1
   4   0   6 486.522 17.2135   7
   4   0   6 504.029 15.5815  10
   4   0   6 438.891 23.1875   8
   5   0   6 595.814 20.6149   7
  -5   0  -6 585.546 27.9886   2
   5   0   6 562.505 22.0324   1
   5   0   6 588.646 17.5738  10
   5   0   6 570.597 17.8072   9
   5   0   6 580.107 28.4344   8
   5   0   6 600.992 21.8201   1
   6   0   6 811.364 27.2469   7
  -6   0  -6 839.645 35.9885   2
   6   0   6 780.513 29.2687   1
   6   0   6 726.277 40.4354   8
   7   0   6 837.392 32.0763   1
  -7   0  -6 837.959 38.3042   2
   7   0   6 839.885 29.4063   7
   8   0   6 160.153 11.5404   7
   8   0   6 240.789 15.9734   1
  -8   0  -6 231.336 23.2197   2
  -9   0  -6 -1.0783 7.18165   2
   9   0   6 -10.161 3.55802   1
 -10   0  -6 224.168 25.7598   2
  10   0   6 174.494 17.6159   1
  11   0   6 83.0457 14.0336   1
 -11   0  -6 101.026 19.0377   2
 -13  -1   6 22.0950 10.9036  11
  13  -1  -6 29.4046 11.1503   7
 -13   1   6 14.5648 10.4151  11
  12  -1  -6 27.6629 7.16696  10
  12  -1  -6 26.7215 10.0639   7
 -12  -1   6 31.0747 11.0095  11
 -12   1   6 41.4588 10.2119   2
 -12   1   6 61.7081 13.0169  11
  12   1  -6 36.0779 10.1942   7
  11  -1  -6 1.37029 4.77253  10
  11  -1  -6 5.50054 6.74415   7
 -11  -1   6 -4.9340 5.31187  11
  11   1  -6 6.34944 4.89235  10
  11   1  -6 -2.8089 5.80947   7
 -11   1   6 5.19185 6.11527   2
 -11   1   6 4.76535 6.03608  11
 -10  -1   6 16.7885 5.92708   2
  10  -1  -6 18.0410 6.10167  10
  10  -1  -6 18.0961 8.16539   7
 -10  -1   6 15.4564 7.42708  11
  10   1  -6 17.3641 7.41849   7
 -10   1   6 14.8584 6.83329   2
  10   1  -6 13.8575 5.08448  10
 -10   1   6 11.9334 7.51841  11
  -9  -1   6 27.1235 7.31935  11
   9  -1  -6 37.3052 7.53522  10
  -9  -1   6 37.6391 6.82153   2
   9  -1  -6 30.7021 7.87324   7
   9   1  -6 24.3173 7.94321   7
  -9   1   6 43.7516 8.00174   2
   9   1  -6 35.0046 7.00975  10
   8  -1  -6 1.74741 4.02744  10
   8  -1  -6 19.5045 7.16589   7
  -8  -1   6 9.50481 4.08063   2
  -8   1   6 8.01815 5.31652   2
   8   1  -6 5.10751 5.46310   7
   8   1  -6 -0.1603 3.48434  10
  -7  -1   6 832.864 26.6444   2
  -7  -1   6 826.677 32.8897   6
   7  -1  -6 770.578 32.0556   7
   7  -1  -6 794.612 29.7495  10
   7   1  -6 802.061 31.4099   7
   7   1  -6 800.430 28.9009  10
  -7   1   6 758.457 28.7428   2
   6  -1  -6 312.796 15.7376  12
  -6  -1   6 313.030 12.1425   2
   6  -1  -6 330.414 15.8831  10
   6  -1  -6 303.705 13.1908   3
  -6  -1   6 306.047 16.3668   6
   6  -1  -6 298.718 17.0788   7
   6   1  -6 306.353 15.0187  10
   6   1  -6 250.735 15.0742  12
  -6   1   6 298.167 14.2628   2
   6   1  -6 350.023 17.4340   7
   5  -1  -6 21.6809 4.75664  12
   5  -1  -6 21.8916 4.59326  10
  -5  -1   6 19.5159 5.02492   6
   5  -1  -6 15.5659 3.40368   3
  -5  -1   6 25.4356 3.14716   2
   5   1  -6 19.5383 4.63774  10
  -5   1   6 21.6321 4.51391   2
   4  -1  -6 1708.67 50.2477  12
  -4  -1   6 1721.75 44.3795   2
   4  -1  -6 1708.47 49.1235   3
  -4  -1   6 1701.20 50.9357   6
   4  -1  -6 1716.70 50.5668  10
   4   1  -6 1759.62 50.3602  10
   4   1  -6 1707.93 49.7399   3
   3  -1  -6 1369.27 40.9418  12
  -3  -1   6 1428.06 41.7654   6
   3  -1  -6 1336.05 40.4820   3
  -3  -1   6 1447.98 41.7991  12
  -3  -1   6 1385.86 40.2640   1
  -3  -1   6 1390.13 40.3160   1
   3   1  -6 1337.89 40.9227  10
   3   1  -6 1325.36 40.9241   3
   2  -1  -6 3499.01 92.9304  12
  -2  -1   6 3472.53 93.0183   6
  -2  -1   6 3507.88 87.6424   8
  -2  -1   6 3516.49 90.8756   1
   2  -1  -6 3453.97 92.8791   3
  -2  -1   6 3519.05 90.9215   1
  -2  -1   6 3517.14 93.0702  12
  -2   1   6 3537.48 91.8286   1
   2   1  -6 3460.95 93.1487   3
  -2   1   6 3382.19 91.6195   1
  -2   1   6 3512.03 89.7448   8
  -1  -1   6 278.108 9.96859   1
   1  -1  -6 283.599 12.4092   5
  -1  -1   6 284.092 12.5667   6
  -1  -1   6 283.597 12.4784  12
  -1  -1   6 310.132 10.3149   1
  -1  -1   6 295.023 10.5016  13
  -1   1   6 291.940 11.4437   1
  -1   1   6 281.920 11.3833   8
  -1   1   6 301.712 11.5425   1
  -1   1   6 301.822 11.6355   7
   0  -1   6 45.7275 5.18832  12
   0  -1   6 46.7655 2.60035   1
   0  -1  -6 41.4928 6.34223   5
   0  -1   6 46.0839 4.61709  13
   0  -1   6 46.6081 2.56725   1
   0   1   6 45.6182 5.32915   8
   0   1   6 60.0507 4.41458   1
   0   1   6 46.7418 4.14412   7
   0   1   6 40.0618 4.02333   1
   1  -1   6 1.88475 0.71559   1
   1  -1   6 0.05690 0.62345   1
   1   1   6 1.23830 1.37455   4
   1   1   6 -0.1279 1.46657   1
   1   1   6 1.16584 1.36939   1
   1   1   6 0.35392 2.74798   8
   2  -1   6 1065.98 28.9124   1
   2   1   6 1074.98 28.8544   7
   2   1   6 1066.57 36.3689   8
   2   1   6 1060.30 31.6959   1
   2   1   6 1060.32 30.6365   4
   2   1   6 1092.10 31.5445   1
   3  -1   6 36.5668 3.76396   1
   3  -1   6 35.2997 3.62077   1
   3  -1   6 35.7679 4.76511   7
  -3  -1  -6 32.7611 9.49185  11
   3   1   6 36.2942 4.55411   1
   3   1   6 30.0707 4.44688   1
   3   1   6 45.1677 7.89954   8
   3   1   6 37.0069 3.27678   7
   4  -1   6 3.29356 3.78773   8
  -4  -1  -6 5.38379 4.80733   2
  -4  -1  -6 -2.6851 2.19561  11
   4  -1   6 -2.1096 2.18655   7
   4  -1   6 4.10416 2.13393   1
   4  -1   6 4.04522 2.29098   1
   4   1   6 -1.5441 2.55286   1
   4   1   6 -1.8859 4.25099   8
   4   1   6 3.72480 2.51772   1
   4   1   6 1.34718 1.93215   7
   5  -1   6 55.8566 6.77233   7
   5  -1   6 50.3360 6.14881   1
  -5  -1  -6 72.3230 10.9698   2
   5  -1   6 48.5587 9.93020   8
   5  -1   6 73.2881 7.13199   1
   5  -1   6 54.1015 4.43497   9
  -5  -1  -6 43.1712 8.12698  11
   5   1   6 61.2769 5.51601   7
   5   1   6 57.8757 4.42634   9
   5   1   6 36.1710 8.84651   8
   5   1   6 61.3279 7.41673   1
  -6  -1  -6 219.736 17.7340   2
   6  -1   6 213.387 12.4741   1
   6  -1   6 215.251 18.0156   8
   6  -1   6 200.943 12.1412   7
  -6  -1  -6 206.038 15.5770  11
   6   1   6 215.289 10.5496   7
  -6   1  -6 213.795 16.9571   2
   6   1   6 226.229 13.8921   1
  -7  -1  -6 17.7381 7.15739   2
   7  -1   6 19.7006 5.73834   7
   7  -1   6 21.5900 5.44295   1
  -7  -1  -6 5.62864 4.85177  11
   7   1   6 22.2297 6.46602   1
  -7   1  -6 8.25554 7.20909   2
   7   1   6 20.7602 4.64447   7
  -8  -1  -6 437.877 26.6311  11
  -8  -1  -6 421.538 27.6472   2
   8  -1   6 447.740 21.8724   1
   8  -1   6 393.401 20.0019   7
   8   1   6 439.016 22.6925   1
  -8   1  -6 387.927 26.1140   2
  -9  -1  -6 3.40055 6.33827   2
  -9  -1  -6 -0.4256 4.71317  11
   9  -1   6 -5.7814 4.52488   1
   9   1   6 -1.4745 4.74933   1
  -9   1  -6 5.78709 6.45277   2
 -10  -1  -6 49.5220 12.4897  11
 -10  -1  -6 25.5937 11.9764   2
  10  -1   6 61.5148 11.3188   1
  10   1   6 39.9348 9.55065   1
 -10   1  -6 49.3292 13.0505   2
 -11  -1  -6 103.075 17.5013  11
 -11   1  -6 106.086 20.1605   2
  11   1   6 76.9546 13.2005   1
  13  -2  -6 8.87329 8.87893   7
 -13  -2   6 5.18261 9.03681  11
 -13   2   6 -5.1319 7.66507   2
 -13   2   6 -3.2828 7.89042  11
  12  -2  -6 39.6070 8.95234  10
  12  -2  -6 39.8817 10.5283   7
 -12  -2   6 54.1387 12.6961  11
 -12  -2   6 53.8278 13.2994   6
 -12   2   6 68.8340 13.5234   2
 -12   2   6 47.6134 12.3370  11
 -11  -2   6 10.3124 7.51258   6
 -11  -2   6 12.0459 7.42060  11
  11  -2  -6 1.70932 5.33856  10
  11  -2  -6 0.17908 7.18660   7
  11   2  -6 0.65629 3.47013  10
 -11   2   6 -3.5810 5.91968   2
 -11   2   6 28.0992 12.9465  11
  10  -2  -6 40.0316 10.3182   7
  10  -2  -6 49.4800 8.98764  10
 -10  -2   6 58.1909 10.7909   6
 -10  -2   6 40.5908 9.43623  11
 -10   2   6 62.2592 10.2581   2
  10   2  -6 43.1764 7.43914  10
   9  -2  -6 163.835 17.1338   7
  -9  -2   6 190.465 11.7433   2
  -9  -2   6 193.044 15.4401  11
  -9  -2   6 174.978 17.3359   6
  -9   2   6 165.576 14.0041   2
   9   2  -6 195.531 13.0818  10
   8  -2  -6 8.76154 6.78072   7
  -8  -2   6 18.5277 6.12149   6
  -8  -2   6 9.11054 3.71198   2
   8   2  -6 9.70075 5.14145  10
  -8   2   6 12.5458 5.33679   2
   7  -2  -6 27.4331 4.30291   3
   7  -2  -6 23.4663 7.40897   7
  -7  -2   6 25.8391 4.18654   2
  -7  -2   6 19.2765 5.55212   6
   7   2  -6 21.1668 5.28512  10
  -7   2   6 26.9762 6.45197   2
   6  -2  -6 -2.4730 1.93783   3
   6  -2  -6 -0.1784 2.12022  12
  -6  -2   6 -3.5977 2.14297   6
  -6  -2   6 2.45913 2.72621  12
  -6   2   6 -3.2915 3.04719   2
   6   2  -6 0.39061 3.11837  10
  -5  -2   6 6.70381 3.15504  12
  -5  -2   6 12.3375 3.93566   6
   5  -2  -6 4.43176 2.88012  12
   5  -2  -6 3.55843 2.31638   3
   5   2  -6 3.61643 3.17161  10
  -5   2   6 -2.4494 3.12787   2
   4  -2  -6 297.478 12.9382   3
  -4  -2   6 271.962 13.7228   6
  -4  -2   6 281.022 13.6789   1
  -4  -2   6 295.227 10.1312   8
   4  -2  -6 291.420 13.3960  12
  -4  -2   6 297.501 14.2019  12
   4   2  -6 263.268 13.3255  10
  -3  -2   6 6.01062 1.58484   8
  -3  -2   6 6.08177 2.56761   1
   3  -2  -6 5.55095 2.54946  12
  -3  -2   6 3.65097 2.58769   1
  -3  -2   6 4.84800 2.36720  12
   3  -2  -6 0.30112 2.08859   3
  -3  -2   6 9.06111 3.33089   6
   3   2  -6 5.76114 3.07117  10
  -2  -2   6 126.525 6.83356   1
  -2  -2   6 113.802 5.54599   8
  -2  -2   6 116.418 6.72126   1
   2  -2  -6 112.482 7.59026   3
  -2  -2   6 131.220 7.78818  12
  -2  -2   6 130.495 7.61484   6
   2  -2  -6 96.6585 6.85320   5
  -2   2   6 117.133 4.78467  13
  -2   2   6 122.431 7.26720   8
  -1  -2   6 15.1484 2.38783   1
   1  -2  -6 18.2911 3.76341   3
  -1  -2   6 9.32288 2.74709  12
   1  -2  -6 3.82518 2.63196   5
  -1  -2   6 10.6591 1.97804   1
  -1  -2   6 10.1960 2.83665   6
  -1   2   6 16.1407 3.37414   8
  -1   2   6 12.8900 3.08033   1
  -1   2   6 6.94429 2.51273   1
  -1   2   6 10.2437 2.68338   7
   0  -2  -6 420.769 16.7761   5
   0  -2   6 412.429 12.2537   1
   0  -2   6 424.548 16.1922  12
   0  -2   6 436.608 12.3925   1
   0   2   6 445.773 17.5265   8
   0   2   6 424.497 15.7949   1
   0   2   6 432.058 16.1261   1
   0   2   6 447.919 13.7568   7
  -1  -2  -6 1482.30 43.8204   5
  -1  -2  -6 1421.85 44.2591  11
   1   2   6 1495.19 37.2157   7
   1   2   6 1397.40 41.6759   1
   1   2   6 1436.83 41.5267   1
   1   2   6 1402.25 44.5853   8
   2  -2   6 468.222 13.1965   1
   2  -2   6 456.896 13.2308   1
  -2  -2  -6 478.782 20.0555  11
   2   2   6 458.574 17.6680   1
   2   2   6 475.479 20.8728   8
   2   2   6 457.469 17.1884   1
   2   2   6 460.871 14.2202   4
   3  -2   6 1.93890 1.46998   1
  -3  -2  -6 -0.1591 2.29167  11
   3  -2   6 3.82026 1.72617   1
   3  -2   6 7.40241 3.30811   7
   3   2   6 1.43280 4.10068   8
   3   2   6 -0.4726 2.28156   1
   3   2   6 8.46044 3.47290   1
   4  -2   6 1.02030 2.29635   9
   4  -2   6 -0.4913 2.53028   7
   4  -2   6 -1.8060 2.01051   1
   4  -2   6 -0.1807 1.67646   1
  -4  -2  -6 2.21950 4.30435  11
   4   2   6 -0.0187 3.01842   1
   4   2   6 1.58713 4.57699   8
   5  -2   6 60.1749 6.23772   1
  -5  -2  -6 55.7314 9.32178  11
   5  -2   6 59.5781 5.75751   9
   5  -2   6 52.9824 7.61765   7
   5  -2   6 54.2449 6.17660   1
   5   2   6 56.5678 3.55183   7
   5   2   6 65.4073 10.9471   8
   5   2   6 67.3063 8.52340   1
   6  -2   6 293.670 14.6254   1
   6  -2   6 255.171 15.2536   7
   6  -2   6 284.296 10.8359   9
  -6  -2  -6 303.347 19.5152  11
   6   2   6 287.831 10.6342   7
   6   2   6 294.894 16.6613   1
   7  -2   6 178.151 12.3718   1
   7  -2   6 165.228 12.2480   7
  -7  -2  -6 175.246 17.5515  11
  -7   2  -6 141.603 18.1501   2
   7   2   6 184.621 13.9643   1
   8  -2   6 79.5034 10.4163   7
   8  -2   6 58.1756 8.93005   1
  -8  -2  -6 53.7050 10.5873  11
   8   2   6 71.8902 11.2731   1
  -8   2  -6 67.0743 13.8684   2
  -9  -2  -6 21.4097 9.25206  11
   9  -2   6 7.37456 4.93948   1
   9  -2   6 4.57086 5.24379   7
  -9   2  -6 5.17956 8.59837   2
   9   2   6 3.25696 5.85398   1
  10  -2   6 54.5654 10.2243   1
 -10  -2  -6 41.4890 11.3709  11
  10   2   6 46.3411 10.6451   1
 -10   2  -6 18.4550 10.5882   2
 -11  -2  -6 7.55036 8.47146  11
  11  -2   6 -10.846 5.07264   1
 -11   2  -6 0.92056 8.25604   2
  11   2   6 1.16171 7.42234   1
 -13  -3   6 40.7670 11.9416  11
  13  -3  -6 42.8183 13.0748   7
 -13   3   6 40.1558 11.7434   2
  12  -3  -6 53.4349 12.2614   7
 -12  -3   6 35.9260 10.7318  11
  12  -3  -6 55.8840 10.9439  10
 -12   3   6 24.0542 9.92560   2
 -11  -3   6 76.4035 12.8462  11
 -11  -3   6 57.1571 12.7428   6
  11  -3  -6 65.1446 13.6524   7
 -11   3   6 60.8400 11.5768   2
 -10  -3   6 -0.1193 4.23772   6
 -10  -3   6 5.37420 5.82391  11
  10  -3  -6 -5.2733 5.55522   7
 -10   3   6 1.72738 6.73675   2
  10   3  -6 11.2486 5.13308  10
  -9  -3   6 43.3880 8.75685  11
  -9  -3   6 24.0163 7.23665   6
   9  -3  -6 15.3777 6.82733   7
  -9  -3   6 25.6724 8.11495  12
  -9   3   6 20.8685 7.55931   2
   9   3  -6 19.8765 5.71403  10
  -8  -3   6 998.209 39.9801   6
   8  -3  -6 1049.45 31.3218   3
  -8  -3   6 1047.30 40.0224  12
   8  -3  -6 1038.27 40.9938   7
  -8  -3   6 1024.16 38.2951  11
  -8   3   6 1067.11 40.0426   2
   8   3  -6 1000.31 35.3001  10
  -7  -3   6 624.166 26.9773  12
   7  -3  -6 569.971 20.4697   3
   7  -3  -6 535.880 23.6214  12
  -7  -3   6 587.891 26.1673   6
  -7   3   6 576.116 26.0249   2
   7   3  -6 617.188 23.7453  10
  -6  -3   6 37.0221 7.31689   6
   6  -3  -6 39.1595 5.32099   3
  -6  -3   6 39.2936 6.81939  12
   6  -3  -6 39.6606 6.22945  12
   6   3  -6 31.8557 6.01428  10
  -6   3   6 33.4586 6.98602   2
   5  -3  -6 75.8867 7.05926   3
  -5  -3   6 65.0499 8.07990   6
   5  -3  -6 82.3373 7.89925  12
  -5  -3   6 69.9068 8.13291  12
  -5   3   6 71.2802 8.94226   2
   5   3  -6 81.3113 8.42441  10
  -4  -3   6 4.65052 2.38210   8
  -4  -3   6 1.93650 2.26554  12
   4  -3  -6 5.26057 2.77547   3
  -4  -3   6 1.17904 2.58880   1
  -4  -3   6 2.65193 2.82175   6
   4  -3  -6 2.23061 2.59580  12
   4  -3  -6 -1.6553 2.89221   9
   4   3  -6 -1.0930 1.86159  10
  -3  -3   6 7.28619 3.18834  12
  -3  -3   6 6.01722 2.75672   1
   3  -3  -6 7.96022 2.89748  12
   3  -3  -6 3.69272 3.42332   9
   3  -3  -6 3.56433 2.78485   3
  -3  -3   6 5.42655 2.82242   6
  -3  -3   6 3.87155 2.90354   1
  -3  -3   6 9.92417 2.67377   8
  -3   3   6 6.48011 2.32282  13
   3   3  -6 11.3740 4.00407  10
  -2  -3   6 958.605 30.8516  12
  -2  -3   6 981.129 29.2862   8
  -2  -3   6 971.644 29.6883   1
   2  -3  -6 1007.48 30.5024   5
   2  -3  -6 969.019 31.9533   3
  -2  -3   6 963.419 30.4187   6
  -2  -3   6 968.465 29.7534   1
  -2   3   6 990.026 31.7322   8
   2   3  -6 982.725 31.9356  10
  -2   3   6 976.664 28.0939  13
   1  -3  -6 37.8197 5.03069   5
  -1  -3   6 42.7497 4.30595  11
   1  -3  -6 26.5868 4.65229   3
  -1  -3   6 51.8477 5.46115  12
  -1  -3   6 51.7680 4.03926   1
  -1  -3   6 46.0772 4.99002   6
  -1   3   6 44.5348 6.10710   8
   0  -3   6 750.253 24.5462   6
   0  -3  -6 770.992 26.2370   5
   0  -3   6 757.629 21.7091   1
   0  -3   6 789.379 21.8686   1
   0  -3   6 765.392 24.7856  12
   0   3   6 741.883 26.0352   1
   0   3   6 750.068 27.3973   8
   0   3   6 796.651 22.3963   7
  -1  -3  -6 669.343 24.2924   5
   1  -3   6 665.678 18.3638   1
   1  -3   6 650.184 18.3451   1
   1  -3   6 675.492 22.4783  12
   1   3   6 639.216 25.7137   8
   1   3   6 669.841 23.8964   1
  -2  -3  -6 527.989 21.6758   5
   2  -3   6 533.308 15.5617   1
   2  -3   6 524.082 20.3579   9
   2  -3   6 547.995 15.5638   1
  -2  -3  -6 531.998 22.0170  11
   2   3   6 516.039 23.1635   8
   2   3   6 545.094 14.9545   4
   2   3   6 520.479 20.7014   1
   3  -3   6 149.968 6.98065   1
  -3  -3  -6 163.736 11.6956  11
   3  -3   6 161.763 9.56887   9
  -3  -3  -6 133.674 10.9199   5
   3  -3   6 160.481 10.3487   7
   3  -3   6 148.736 6.70020   1
   3   3   6 147.638 10.5158   1
   3   3   6 142.604 13.7361   8
   4  -3   6 0.96513 1.89192   1
  -4  -3  -6 4.43314 4.32761  11
   4  -3   6 0.59761 2.40310   9
   4  -3   6 4.13224 3.54999   7
   4  -3   6 2.68221 2.13716   1
   4   3   6 -8.9376 3.75620   8
   4   3   6 2.71195 3.36654   1
   5  -3   6 5.25965 2.95526   1
   5  -3   6 3.28611 3.70378   7
  -5  -3  -6 4.40336 4.89977  11
   5  -3   6 6.07617 2.88062   9
   5   3   6 1.67698 6.42776   8
   5   3   6 12.2156 4.81793   1
  -6  -3  -6 -0.9627 3.23454  11
   6  -3   6 -2.3128 2.97240   1
   6  -3   6 5.68501 5.02874   7
   6  -3   6 5.00650 2.68622   9
   6   3   6 1.39815 4.10942   1
   7  -3   6 79.4706 9.20773   1
   7  -3   6 70.5704 10.7404   7
  -7  -3  -6 74.4001 12.3066  11
   7   3   6 70.5513 10.9051   1
  -8  -3  -6 204.912 20.3554  11
   8  -3   6 212.740 15.5193   7
   8  -3   6 207.839 14.4116   1
   8   3   6 208.595 16.6697   1
  -8   3  -6 201.884 22.2895   2
   9  -3   6 73.4237 11.6889   7
   9  -3   6 97.1423 12.0686   1
  -9  -3  -6 74.9703 13.2237  11
  -9   3  -6 81.1392 16.1878   2
   9   3   6 60.8578 11.8992   1
  10  -3   6 69.7160 11.1779   1
 -10  -3  -6 72.3045 14.7873  11
  10   3   6 42.9604 11.2347   1
 -10   3  -6 34.0237 13.4794   2
 -11  -3  -6 16.4744 9.05348  11
  11  -3   6 41.7414 9.32908   1
  11   3   6 30.3329 10.7364   1
 -11   3  -6 29.4398 13.3950   2
  13  -4  -6 4.12777 8.91071   7
 -13  -4   6 7.45203 8.07283  11
 -13   4   6 -5.0954 6.54457   2
  12  -4  -6 3.78479 7.91329   7
 -12  -4   6 -7.4156 5.46372  11
 -12   4   6 -5.0510 7.23173   2
 -11  -4   6 53.7790 11.0605  11
  11  -4  -6 51.6754 12.0143   7
 -11  -4   6 59.9463 13.1864   6
 -11   4   6 62.5753 12.9325   2
  10  -4  -6 156.170 18.7834   7
 -10  -4   6 131.330 14.7860  11
 -10  -4   6 167.919 18.6471   6
 -10   4   6 181.809 20.0103   2
  10   4  -6 151.485 11.6715  10
  -9  -4   6 68.4587 10.4366  11
  -9  -4   6 62.6486 10.8016  12
   9  -4  -6 52.5119 10.2803   7
  -9  -4   6 42.3996 9.64936   6
   9   4  -6 58.8188 8.34181  10
  -9   4   6 77.8701 12.1186   2
   8  -4  -6 43.4749 5.32751   3
  -8  -4   6 45.5600 7.84968  11
  -8  -4   6 39.4283 8.52645  12
  -8  -4   6 45.6645 8.98115   6
   8   4  -6 35.8566 6.55334  10
   8   4  -6 32.4868 8.39902   4
  -8   4   6 50.4836 10.3051   2
  -7  -4   6 73.9570 10.4358   6
   7  -4  -6 94.1364 9.49354  12
  -7  -4   6 90.0068 11.0432  12
   7  -4  -6 79.0613 7.39917   3
  -7  -4   6 86.4548 9.70660  11
   7   4  -6 68.5305 11.5188   4
  -7   4   6 93.4298 12.4420   2
   7   4  -6 86.1361 9.40253  10
   6  -4  -6 516.537 21.1220  12
  -6  -4   6 553.056 24.0566  12
  -6  -4   6 517.929 23.4437   6
   6  -4  -6 533.778 20.0858   3
  -6  -4   6 526.299 21.2665  11
   6   4  -6 512.121 25.2090   4
   6   4  -6 530.503 21.9142  10
  -6   4   6 547.980 25.4277   2
   5  -4  -6 27.0126 4.80314  12
   5  -4  -6 35.6674 6.95134   9
  -5  -4   6 27.0644 5.85584   6
   5  -4  -6 35.8988 5.60102   3
  -5  -4   6 23.3098 5.41037  12
   5   4  -6 34.6196 7.73223   4
  -5   4   6 36.7528 7.36699   2
   5   4  -6 31.8010 5.91714  10
  -4  -4   6 663.745 24.6639   6
  -4  -4   6 658.836 25.0835  12
   4  -4  -6 660.660 25.8920   9
   4  -4  -6 648.155 24.4200   3
   4  -4  -6 672.236 23.3832  12
   4   4  -6 679.034 25.2743  10
  -4   4   6 667.867 22.7691  13
   4   4  -6 661.822 28.4111   4
   3  -4  -6 667.831 24.9937   3
  -3  -4   6 677.175 24.5698   1
   3  -4  -6 699.799 26.4558   9
  -3  -4   6 693.214 24.6890  12
  -3  -4   6 666.650 23.7463   6
   3   4  -6 690.134 25.6320  10
  -3   4   6 678.714 22.6241  13
  -2  -4   6 106.317 7.24967   1
   2  -4  -6 98.5505 6.75953   5
  -2  -4   6 88.6904 5.16466  11
  -2  -4   6 91.6830 6.48315   6
  -2  -4   6 93.3447 7.21228  12
  -2  -4   6 99.9619 7.21686   1
   2  -4  -6 90.3979 8.89525   3
   2   4  -6 76.7027 8.27277  10
  -2   4   6 106.587 8.79155   8
  -2   4   6 100.684 6.77821  13
  -1  -4   6 184.807 9.69878  12
   1  -4  -6 205.495 12.1364   3
  -1  -4   6 202.468 9.44178   6
  -1  -4   6 198.909 8.24495  11
  -1  -4   6 191.709 9.20392   1
   1  -4  -6 189.023 10.2270   5
  -1  -4   6 197.087 12.1850   9
  -1  -4   6 178.972 8.94576   1
  -1   4   6 184.795 9.70231  13
  -1   4   6 192.258 12.2077   8
   0  -4   6 506.998 16.4047   1
   0  -4   6 494.502 16.2393   1
   0  -4   6 486.336 20.6391   9
   0  -4   6 500.644 17.3446   6
   0  -4   6 454.039 16.6251  11
   0  -4   6 501.108 17.6557  12
   0  -4  -6 482.961 19.3559   5
   0   4   6 496.673 16.1347   7
   0   4   6 489.579 21.3863   8
   1  -4   6 121.248 6.15609   1
   1  -4   6 145.329 7.95833  12
   1  -4   6 119.217 6.12645   1
   1  -4   6 131.713 9.45681   9
  -1  -4  -6 128.185 9.42867   5
   1   4   6 142.096 11.3397   8
   2  -4   6 405.137 13.9709   1
   2  -4   6 424.454 14.0834   1
   2  -4   6 420.484 19.5082   7
  -2  -4  -6 428.359 19.6340  11
   2  -4   6 428.505 16.3755  12
   2  -4   6 467.175 19.2692   9
  -2  -4  -6 392.662 18.9713   5
   2   4   6 422.577 21.5017   8
   2   4   6 420.320 12.2458   4
   2   4   6 458.240 19.6412   1
  -3  -4  -6 167.911 11.9906   5
   3  -4   6 164.531 7.88797   1
   3  -4   6 180.214 12.4164   7
   3  -4   6 182.853 11.2662   9
   3  -4   6 189.425 8.37687   1
  -3  -4  -6 172.228 12.0695  11
   3   4   6 170.764 7.74030   4
   3   4   6 165.450 11.8102   1
   3   4   6 201.619 14.6093   8
   4  -4   6 402.191 15.0960   1
  -4  -4  -6 426.961 20.9046   5
   4  -4   6 402.821 19.8781   7
   4  -4   6 413.407 17.9665   9
   4  -4   6 415.711 15.5451   1
  -4  -4  -6 371.530 19.8911  11
   4   4   6 391.408 15.4303   4
   4   4   6 410.334 23.2888   8
   4   4   6 435.457 20.6390   1
  -5  -4  -6 60.3891 9.82780  11
   5  -4   6 64.4285 9.34454   7
   5  -4   6 74.3039 7.90302   9
   5  -4   6 79.8127 7.67569   1
   5   4   6 75.5615 10.1377   1
   6  -4   6 12.6272 4.37331   1
   6  -4   6 14.7726 4.03937   9
  -6  -4  -6 12.1958 5.48519  11
   6  -4   6 14.1949 6.14032   7
   6   4   6 20.0517 7.20635   1
   7  -4   6 5.05675 3.80778   1
  -7  -4  -6 1.60944 5.79726  11
   7  -4   6 7.55494 5.69075   7
   7   4   6 -2.6516 4.24707   1
   8  -4   6 59.2700 9.07828   1
  -8  -4  -6 70.5676 12.9108  11
   8  -4   6 75.3783 12.0439   7
   8   4   6 46.4475 10.2010   1
   9  -4   6 60.2383 11.7458   7
  -9  -4  -6 20.5749 8.54707  11
   9  -4   6 34.9726 8.13732   1
   9   4   6 44.5821 10.6290   1
  -9   4  -6 57.5450 13.7484   2
  10  -4   6 81.4838 13.4376   7
 -10  -4  -6 70.2350 15.0331  11
  10  -4   6 99.2272 13.5518   1
  10   4   6 75.0453 13.4109   1
 -10   4  -6 69.3312 16.8708   2
  12  -5  -6 2.42822 8.44225   7
 -12  -5   6 0.12193 6.36605  11
 -12   5   6 -4.2031 6.45599   2
  12   5  -6 -1.0659 8.44102   4
 -11  -5   6 26.6285 8.46975  11
  11  -5  -6 10.4035 7.25848   7
  11   5  -6 11.1986 9.03112   4
 -11   5   6 18.5738 9.45658   2
 -10  -5   6 19.5635 8.93344   6
  10  -5  -6 11.7788 8.49824   7
 -10   5   6 23.6355 9.79720   2
  10   5  -6 7.41135 6.71190   4
   9  -5  -6 115.691 16.2177   7
  -9  -5   6 119.420 13.1576  11
  -9  -5   6 118.342 14.8403   6
   9   5  -6 114.218 16.2800   4
  -9   5   6 93.4614 14.4724   2
   9   5  -6 121.140 11.9489  10
  -8  -5   6 253.648 15.5961  11
   8  -5  -6 188.492 10.5836   3
  -8  -5   6 247.045 17.4637  12
  -8  -5   6 225.457 16.6671   6
  -8   5   6 194.145 19.7908   2
   8   5  -6 227.671 14.0748  10
   8   5  -6 230.652 18.7358   4
   7  -5  -6 37.4170 6.52691  12
  -7  -5   6 35.4117 6.55253  11
  -7  -5   6 31.8941 7.39888   6
   7  -5  -6 20.7512 4.50818   3
   7  -5  -6 28.3212 7.33172   9
  -7  -5   6 23.9121 6.34422  12
  -7   5   6 27.9055 8.26884   2
   7   5  -6 33.2754 6.53949  10
   7   5  -6 26.5877 7.58418   4
   6  -5  -6 1.23088 3.02397  12
  -6  -5   6 -1.9906 2.70926  11
  -6  -5   6 -3.6721 2.12715  12
   6  -5  -6 1.78096 3.16086   3
   6  -5  -6 1.37558 4.14819   9
  -6  -5   6 -4.9852 3.07478   6
   6   5  -6 0.20997 3.52279  10
  -6   5   6 -1.6969 4.56759   2
   6   5  -6 3.62674 5.75948   4
   5  -5  -6 -2.6686 2.37815   3
  -5  -5   6 0.35777 3.35789  12
   5  -5  -6 -2.5130 2.34293  12
  -5  -5   6 -1.3088 2.09143  11
   5  -5  -6 4.66931 4.02195   9
  -5  -5   6 -2.3141 3.01689   6
  -5   5   6 8.35203 5.20686   2
   5   5  -6 -1.5757 4.63322   4
  -5   5   6 1.82382 3.15652  13
   5   5  -6 2.17805 3.93763  10
  -4  -5   6 0.70121 3.38998   1
  -4  -5   6 1.63648 3.17736  12
   4  -5  -6 -1.7749 3.55803   9
  -4  -5   6 -2.0485 2.34669   6
   4  -5  -6 -1.9890 2.76504   3
   4   5  -6 -2.4416 3.27614  10
   4   5  -6 -4.0421 2.65360   4
  -4   5   6 2.09593 3.11179  13
  -3  -5   6 319.591 15.4561   1
   3  -5  -6 327.089 13.2134   5
  -3  -5   6 312.151 14.0551   6
   3  -5  -6 281.158 16.3746   9
   3  -5  -6 295.873 15.6056   3
  -3  -5   6 302.884 14.5673  12
  -3   5   6 314.951 14.4431  13
   3   5  -6 306.709 16.0693  10
   3   5  -6 306.298 17.5696   4
  -2  -5   6 167.675 9.85485  12
  -2  -5   6 150.329 9.85833   1
  -2  -5   6 156.273 10.0088   1
   2  -5  -6 204.042 12.4011   3
  -2  -5   6 170.699 6.43103  11
   2  -5  -6 160.829 9.37237   5
  -2  -5   6 168.696 8.96640   6
  -2   5   6 169.056 12.7528   8
   2   5  -6 163.901 11.4626  10
  -2   5   6 170.275 10.2894  13
  -1  -5   6 292.008 12.4665  12
  -1  -5   6 264.500 12.4378   1
  -1  -5   6 269.134 15.5832   9
   1  -5  -6 291.061 13.4768   5
  -1  -5   6 271.003 11.3796   6
  -1  -5   6 265.976 9.56165  11
  -1  -5   6 292.050 12.8357   1
  -1   5   6 277.168 13.7501  13
  -1   5   6 279.808 16.2729   8
   0  -5  -6 847.475 29.6085   5
   0  -5   6 843.988 31.9683   9
   0  -5   6 843.557 27.0148   1
   0  -5   6 881.231 27.3516   1
   0  -5   6 866.384 25.6639  11
   0  -5   6 867.893 26.9807  12
   0  -5   6 850.674 26.1369   6
   0   5   6 901.649 33.7445   8
   1  -5   6 733.621 22.7555   1
   1  -5   6 713.637 22.7017  12
   1  -5   6 700.832 22.5158   6
   1  -5   6 672.828 27.3936   9
   1  -5   6 679.950 22.4584   1
  -1  -5  -6 675.062 26.3513   5
   1   5   6 726.871 30.0418   8
   2  -5   6 23.2602 3.79805   1
  -2  -5  -6 37.3265 7.04774   5
   2  -5   6 34.1240 4.34602   1
   2  -5   6 29.6172 4.26978  12
   2  -5   6 26.5813 6.13192   7
   2  -5   6 42.6992 7.30481   9
   2   5   6 21.9363 6.20955   8
   2   5   6 33.6368 3.20388   4
  -3  -5  -6 0.88954 4.20258   5
   3  -5   6 -0.7233 2.80411   9
   3  -5   6 -2.8198 1.69867   1
  -3  -5  -6 -1.7918 3.03423  11
   3  -5   6 6.54240 2.69934   1
   3  -5   6 -6.6234 3.72093   7
   3  -5   6 -2.3162 2.21306  12
   3   5   6 0.45160 4.89682   8
   3   5   6 1.22692 2.01191   4
   4  -5   6 55.0378 6.06895   1
  -4  -5  -6 43.6261 8.50582   5
  -4  -5  -6 47.9988 8.19831  11
   4  -5   6 56.0568 7.90439   9
   4  -5   6 50.7888 8.87355   7
   4   5   6 52.9945 5.72424   4
   4   5   6 43.8937 9.97812   8
   4   5   6 64.8604 11.4326   1
   5  -5   6 318.040 16.1663   9
  -5  -5  -6 344.667 20.3230   5
   5  -5   6 338.729 19.3804   7
   5  -5   6 330.301 15.0505   1
  -5  -5  -6 307.557 18.6906  11
   5   5   6 290.012 14.1647   4
   5   5   6 313.831 19.1269   1
   6  -5   6 101.280 9.76573   1
  -6  -5  -6 92.7661 12.7050  11
  -6  -5  -6 105.782 13.1565   5
   6  -5   6 107.076 13.3088   7
   6  -5   6 121.295 9.51046   9
   6   5   6 105.092 13.5922   1
   6   5   6 107.725 10.1371   4
   7  -5   6 123.211 14.5950   7
  -7  -5  -6 101.424 14.0066  11
   7  -5   6 114.119 11.3948   1
   7   5   6 113.744 14.5530   1
   8  -5   6 305.552 17.7754   1
   8  -5   6 272.993 20.1490   7
  -8  -5  -6 264.806 20.8492  11
   8   5   6 283.962 21.0631   1
   9  -5   6 122.747 16.1032   7
   9  -5   6 90.1270 12.0730   1
  -9  -5  -6 101.499 15.9316  11
   9   5   6 118.732 16.7360   1
  -9   5  -6 89.3544 22.0451   2
  10  -5   6 -3.4238 6.41955   7
  10  -5   6 2.55726 5.35358   1
 -10  -5  -6 -4.5220 7.09249  11
 -10   5  -6 -11.292 4.89238   2
  10   5   6 10.2536 7.79001   1
  12  -6  -6 9.72999 10.6958   7
  12   6  -6 3.09099 8.84923   4
 -12   6   6 8.63482 9.33997   2
 -11  -6   6 23.0132 8.51247  11
  11  -6  -6 17.4292 10.5837   7
  11   6  -6 24.4363 11.6170   4
 -11   6   6 38.9909 12.0404   2
 -10  -6   6 18.1897 8.02860  11
  10  -6  -6 16.9218 8.39114   7
  10   6  -6 15.1157 9.42406   4
 -10   6   6 31.6362 11.5527   2
  -9  -6   6 12.9296 5.54256  11
  -9  -6   6 18.4423 7.69353   6
   9   6  -6 20.0595 5.97950  10
   9   6  -6 13.9965 8.77605   4
  -9   6   6 29.1796 9.94103   2
  -8  -6   6 11.4222 6.00681   6
   8  -6  -6 5.55215 5.39355   9
  -8  -6   6 11.9805 4.92412  11
  -8   6   6 8.75081 7.44136   2
   8   6  -6 9.42950 5.26496  10
   8   6  -6 10.9801 7.30798   4
  -7  -6   6 -4.3369 3.80920  12
  -7  -6   6 -0.9515 4.33009   6
   7  -6  -6 5.33210 3.65179   3
   7  -6  -6 0.61035 4.27348   9
  -7  -6   6 2.60106 3.20367  11
   7   6  -6 1.53100 3.76403  10
  -7   6   6 8.90067 6.81523   2
   7   6  -6 -2.6084 3.90087   4
   6  -6  -6 22.8998 6.35441   9
  -6  -6   6 23.7934 6.59736   6
   6  -6  -6 22.4202 5.04523  12
   6  -6  -6 18.5979 5.21775   3
  -6  -6   6 24.5677 4.67688  11
  -6  -6   6 16.1837 5.83125  12
  -6   6   6 20.6189 8.16985   2
   6   6  -6 12.7028 6.99513   4
   6   6  -6 24.3519 6.04479  10
  -5  -6   6 129.896 10.1397   6
  -5  -6   6 123.188 11.7548  12
   5  -6  -6 99.6056 11.7169   9
   5  -6  -6 107.876 10.4795   3
  -5  -6   6 131.455 7.52758  11
   5   6  -6 125.027 11.8619  10
   5   6  -6 97.4335 12.7768   4
  -5   6   6 101.671 13.7191   2
  -5   6   6 129.518 11.6219  13
   4  -6  -6 166.748 11.8334   3
   4  -6  -6 172.953 13.3497   9
  -4  -6   6 156.141 6.92242  11
  -4  -6   6 156.869 11.1279  12
  -4  -6   6 160.482 10.6627   6
  -4  -6   6 163.100 12.3646   1
  -4   6   6 166.317 11.6840  13
   4   6  -6 182.336 14.9342   4
   4   6  -6 164.323 12.2753  10
   3  -6  -6 178.233 12.3118   3
  -3  -6   6 155.577 9.49502   6
  -3  -6   6 162.525 11.7243   1
  -3  -6   6 161.239 10.6656  12
   3  -6  -6 183.397 9.49421   5
   3  -6  -6 179.156 13.4610   9
   3   6  -6 157.657 13.3087   4
  -3   6   6 156.395 10.9703  13
   3   6  -6 158.804 11.5342  10
   2  -6  -6 3.57595 2.84217   5
  -2  -6   6 2.01488 2.99815   1
  -2  -6   6 2.25125 2.24616   6
  -2  -6   6 2.92663 2.74024  12
   2   6  -6 10.2180 5.21504   4
  -2   6   6 -2.3553 3.09262  13
  -2   6   6 6.53375 4.99712   8
  -1  -6   6 832.522 28.2548   1
  -1  -6   6 772.766 32.1500   9
  -1  -6   6 829.406 26.5193  12
  -1  -6   6 819.913 24.8204   6
  -1  -6   6 807.767 28.0751   1
   1  -6  -6 811.548 28.0345   5
  -1   6   6 785.854 32.9641   8
  -1   6   6 841.338 30.0456  13
   1   6  -6 825.195 34.4590   4
   0  -6   6 108.185 8.02233   1
   0  -6   6 102.185 6.62761  12
   0  -6   6 92.6166 10.8504   9
   0  -6   6 106.858 6.01645   6
   0  -6   6 108.342 9.18999   1
   0  -6  -6 88.9142 9.10191   5
   0   6   6 107.618 12.7192   8
  -1  -6  -6 17.8794 5.34492   5
   1  -6   6 15.9142 4.11936   1
   1  -6   6 14.5850 2.99810   6
   1  -6   6 17.6613 3.37342  12
   1  -6   6 16.5247 5.85657   9
   1  -6   6 13.5844 3.77152   1
   1   6   6 27.3778 7.93714   8
  -2  -6  -6 1.56405 3.87139   5
   2  -6   6 1.47939 2.71059   1
   2  -6   6 -0.9096 3.56709   9
   2  -6   6 2.93046 2.26946  12
   2  -6   6 4.90757 2.43415   6
   2  -6   6 6.55198 4.53427   7
   2   6   6 2.82133 2.27237   4
   2   6   6 12.1373 6.11940   8
   3  -6   6 5.86360 4.36956   9
   3  -6   6 10.0638 3.48931   1
   3  -6   6 10.4154 2.93658  12
   3  -6   6 4.98952 5.36296   7
  -3  -6  -6 2.43275 4.53102   5
   3   6   6 1.46870 2.40692   4
   3   6   6 5.90744 6.14949   8
   4  -6   6 -2.3561 1.98918  12
   4  -6   6 1.61325 5.07787   7
  -4  -6  -6 -1.5174 3.94034  11
   4  -6   6 1.77891 2.73562   1
  -4  -6  -6 3.06424 4.71148   5
   4  -6   6 0.27250 3.69902   9
   4   6   6 2.31602 2.78404   4
   5  -6   6 81.0168 11.7800   7
   5  -6   6 79.4179 10.0387   9
  -5  -6  -6 87.2127 11.2096  11
   5  -6   6 82.0957 8.61811   1
  -5  -6  -6 80.3187 12.0002   5
  -6  -6  -6 65.1848 10.7339  11
  -6  -6  -6 73.9319 12.2919   5
   6  -6   6 60.1034 8.09868   1
   6  -6   6 49.8293 7.91950   9
   6  -6   6 64.0365 11.3575   7
   7  -6   6 9.77955 4.79496   1
  -7  -6  -6 20.6834 7.03173  11
  -7  -6  -6 27.3292 9.09416   5
   7  -6   6 13.2461 7.40667   7
   8  -6   6 15.2479 6.08586   1
  -8  -6  -6 25.7097 8.94907  11
   8  -6   6 12.6681 7.96635   7
   8   6   6 17.2342 8.77127   1
  -9  -6  -6 1.30550 7.77141  11
   9  -6   6 13.0024 8.29755   7
   9  -6   6 6.87887 6.23660   1
   9   6   6 4.84113 8.10438   1
  11  -7  -6 8.37496 9.14746   7
 -11   7   6 31.0850 12.2349   2
  11   7  -6 14.9762 10.2088   4
 -10   7   6 30.0512 11.3865   2
  10   7  -6 12.1213 9.27698   4
   9   7  -6 167.909 20.2640   4
  -9   7   6 151.462 20.2891   2
   8  -7  -6 35.1757 9.44688   9
   8   7  -6 34.9442 10.1598   4
  -8   7   6 53.5345 12.6384   2
   7  -7  -6 58.5420 8.21997   3
  -7  -7   6 61.8357 10.1626   6
   7  -7  -6 45.5791 9.12681   9
   7   7  -6 50.6927 10.4956   4
  -7   7   6 65.6643 12.0487   2
   6  -7  -6 38.1834 7.17151   3
   6  -7  -6 57.6237 9.85865   9
  -6  -7   6 35.4907 7.68993   6
  -6  -7   6 47.9411 8.51326  12
  -6   7   6 39.5143 7.75727  13
   6   7  -6 40.1910 10.0310   4
  -6   7   6 44.1046 11.1460   2
  -5  -7   6 18.6914 5.55020   6
  -5  -7   6 22.6795 6.42963  12
  -5  -7   6 11.7886 6.92131   1
   5  -7  -6 20.5129 5.42497   3
   5  -7  -6 34.0544 7.96961   9
  -5   7   6 19.0591 6.07536  13
  -5   7   6 22.4176 8.45301   2
   5   7  -6 15.0236 6.34149   4
  -4  -7   6 86.4278 8.94679   6
   4  -7  -6 87.5021 11.3749   9
   4  -7  -6 105.229 11.3945   3
  -4  -7   6 100.028 10.4064  12
  -4  -7   6 97.5532 11.5685   1
  -4   7   6 113.535 11.7855  13
   4   7  -6 91.4857 12.5083   4
   3  -7  -6 346.656 14.2961   5
  -3  -7   6 353.572 14.8616   6
  -3  -7   6 332.650 18.1622   1
  -3  -7   6 346.031 16.3150  12
   3  -7  -6 332.063 20.0624   9
  -3   7   6 373.891 18.8708  13
   3   7  -6 346.826 21.3825   4
  -2  -7   6 19.3018 4.38730  12
  -2  -7   6 12.1498 4.85438   1
  -2  -7   6 19.0839 3.77315   6
   2  -7  -6 25.3072 4.69984   5
  -2   7   6 19.0108 6.19510  13
  -2   7   6 15.5573 7.17309   8
   2   7  -6 16.2070 6.34240   4
  -1  -7   6 53.2134 9.47336   9
   1  -7  -6 72.3850 7.99865   5
  -1  -7   6 60.1369 7.96997   1
  -1  -7   6 66.8316 4.51008   6
  -1  -7   6 65.2127 6.39455  12
  -1   7   6 68.7391 11.1457   8
  -1   7   6 64.9151 8.88356  13
   1   7  -6 56.5663 9.89175   4
   0  -7   6 394.778 12.1418   6
   0  -7  -6 413.356 18.7330   5
   0  -7   6 423.711 14.8647  12
   0  -7   6 412.130 22.1774   9
   0  -7   6 416.390 18.3243   1
   0   7   6 373.144 22.8548   8
   0   7  -6 401.713 22.8031   4
   0   7   6 378.754 19.9396  13
   1  -7   6 181.626 8.08779  12
   1  -7   6 193.692 11.5836   1
   1  -7   6 192.797 14.7211   9
  -1  -7  -6 190.654 12.8852   5
   1   7   6 194.041 18.5543   8
   2  -7   6 179.506 11.3654   1
   2  -7   6 182.449 7.68517  12
   2  -7   6 194.880 14.9536   7
   2  -7   6 200.986 15.0096   9
  -2  -7  -6 179.398 13.5476   5
   2   7   6 196.742 16.4452   8
   2   7   6 213.567 9.97854   4
   3  -7   6 2.96550 4.38319   9
   3  -7   6 10.2370 6.49320   7
   3  -7   6 -0.7714 2.84934   1
  -3  -7  -6 6.39815 5.06877   5
   3   7   6 6.38842 6.80272   8
   4  -7   6 426.018 21.7928   9
   4  -7   6 433.730 24.1768   7
  -4  -7  -6 372.104 22.1347   5
   4  -7   6 384.418 17.9976   1
   5  -7   6 396.146 20.9576   9
  -5  -7  -6 427.164 23.1825  11
   5  -7   6 392.677 18.9316   1
   5  -7   6 407.533 24.1664   7
  -5  -7  -6 425.562 24.4908   5
  -6  -7  -6 13.3902 5.89587  11
  -6  -7  -6 -1.4718 4.11248   5
   6  -7   6 -2.0333 4.18729   9
   6  -7   6 23.4509 8.24907   7
   6  -7   6 -1.3987 3.77300   1
   7  -7   6 60.7332 12.3319   7
  -7  -7  -6 50.3114 11.4189   5
   7  -7   6 42.4881 8.04913   1
  -7  -7  -6 34.0900 9.12444  11
   8  -7   6 105.986 12.6021   1
  -8  -7  -6 94.4524 14.9441  11
  -8  -7  -6 98.9432 16.0940   5
   8  -7   6 96.6665 15.9809   7
   9  -7   6 -0.0354 7.10247   7
  -9  -7  -6 0.90827 6.19680  11
   9  -7   6 5.51310 6.49726   1
  -9  -7  -6 7.38351 7.47187   5
 -11   8   6 72.5550 17.4309   2
  11   8  -6 102.072 18.4952   4
 -10   8   6 13.7321 10.3391   2
  10   8  -6 26.0631 11.9303   4
   9  -8  -6 29.2903 9.43309   9
   9   8  -6 39.6753 11.8841   4
  -9   8   6 24.3634 11.3616   2
   8  -8  -6 5.13072 5.84252   9
  -8   8   6 21.7028 10.0997   2
   8   8  -6 12.2561 8.02659   4
   7  -8  -6 8.07405 5.06367   3
   7  -8  -6 2.85351 5.22169   9
  -7   8   6 9.59337 7.32167   2
   7   8  -6 4.65836 7.43086   4
   6  -8  -6 85.2368 12.7288   9
   6  -8  -6 93.5166 11.3704   3
  -6   8   6 113.568 17.2972   2
   6   8  -6 114.607 15.9933   4
  -6   8   6 101.518 13.0027  13
  -5  -8   6 209.579 19.2106   1
   5  -8  -6 234.340 16.0669   3
   5  -8  -6 239.453 17.8204   9
   5   8  -6 261.318 20.1040   4
  -5   8   6 256.042 21.0652   2
  -5   8   6 232.176 16.9785  13
   4  -8  -6 338.368 21.3122   9
  -4  -8   6 346.763 20.1896   1
  -4   8   6 347.343 19.5909  13
   4   8  -6 318.675 21.4080   4
  -3  -8   6 66.4493 9.89840   1
   3  -8  -6 62.3002 6.32986   5
   3  -8  -6 60.9913 10.9164   9
  -3  -8   6 66.8653 7.93879  12
  -3   8   6 71.1615 10.3354  13
   3   8  -6 68.0616 11.9655   4
  -2  -8   6 25.3078 6.29433   1
  -2  -8   6 24.3816 4.59470  12
   2  -8  -6 19.5778 4.59571   5
   2   8  -6 24.1120 7.59438   4
  -2   8   6 19.5577 7.75547   8
  -2   8   6 14.1800 6.08181  13
  -1  -8   6 96.5577 10.6370   1
   1  -8  -6 92.4455 9.08895   5
  -1  -8   6 101.948 6.83143  12
  -1  -8   6 108.366 13.6900   9
  -1   8   6 80.5308 12.7089   8
  -1   8   6 76.0429 10.4843  13
   1   8  -6 94.9763 13.3249   4
   0  -8   6 55.2164 8.01983   1
   0  -8   6 47.4343 9.58357   9
   0  -8  -6 61.4901 8.19963   5
   0   8  -6 41.1577 10.3339   4
   0   8   6 59.1576 9.57051  13
   0   8   6 50.6114 10.7701   8
   1  -8   6 286.474 19.4261   9
   1  -8   6 300.716 16.1093   1
  -1  -8  -6 281.868 16.6061   5
  -1   8  -6 327.484 22.2282   4
   1   8   6 305.051 21.8365   8
   1   8   6 324.195 19.6426  13
   2  -8   6 37.0753 8.61497   9
   2  -8   6 38.4387 6.63047   1
   2  -8   6 40.2084 10.3868   7
  -2  -8  -6 41.3626 7.98796   5
  -2   8  -6 29.4524 9.55309   4
   2   8   6 42.6847 9.88667   8
   3  -8   6 -4.0562 3.88602   9
   3  -8   6 -2.2946 3.51773   1
  -3  -8  -6 0.06979 4.50428   5
   3  -8   6 0.45063 5.23470   7
   3   8   6 3.57494 5.01829   8
   4  -8   6 -10.033 4.37579   7
   4  -8   6 3.28499 5.62614   9
  -4  -8  -6 7.00622 5.82759   5
   4  -8   6 -0.0154 3.65488   1
  -5  -8  -6 54.9217 11.4466   5
   5  -8   6 48.4311 9.52099   9
   5  -8   6 76.3394 9.57002   1
   5  -8   6 52.7512 11.3255   7
   6  -8   6 8.16405 6.64488   9
   6  -8   6 9.03993 7.55678   7
   6  -8   6 28.9273 6.82088   1
  -6  -8  -6 13.3180 6.83993   5
  -7  -8  -6 127.350 17.7377   5
   7  -8   6 123.115 13.5781   1
  -7  -8  -6 128.416 16.5500  11
   7  -8   6 113.739 17.3452   7
  -8  -8  -6 -2.2495 7.19514   5
   8  -8   6 21.3909 10.4118   7
   8  -8   6 18.8959 7.21056   1
  -8  -8  -6 26.1705 10.2680  11
 -10   9   6 -4.7363 9.36935   2
  10   9  -6 -2.4245 8.23539   4
   9  -9  -6 -2.0278 6.68492   9
  -9   9   6 3.19886 10.1137   2
   9   9  -6 7.87037 8.02517   4
   8  -9  -6 -1.3707 5.76753   9
   8   9  -6 -2.2489 7.60299   4
  -8   9   6 22.4777 11.3345   2
   7  -9  -6 93.1832 14.5618   9
  -7   9   6 89.3934 16.9256   2
  -7   9   6 95.9491 13.9359  13
   7   9  -6 76.6802 14.0163   4
   6  -9  -6 4.86201 4.60920   3
   6  -9  -6 -4.1901 5.44535   9
  -6   9   6 -1.2478 7.39255   2
   6   9  -6 -11.253 5.45740   4
  -6   9   6 1.67387 5.87471  13
   5  -9  -6 34.3377 9.61519   9
  -5  -9   6 35.5870 9.41625   1
   5  -9  -6 43.6730 8.57762   3
  -5   9   6 43.5985 11.7821   2
  -5   9   6 29.7214 9.31920  13
   5   9  -6 53.8789 11.4803   4
  -4  -9   6 7.27230 5.92127   1
   4  -9  -6 18.4062 7.66150   9
  -4   9   6 8.80949 6.44902  13
   4   9  -6 11.9727 7.48861   4
   3  -9  -6 78.7913 12.2455   9
  -3  -9   6 91.1827 12.1131   1
  -3   9   6 111.456 13.4102  13
   3   9  -6 105.916 15.3578   4
  -2  -9   6 32.1803 7.51575   1
   2   9  -6 45.0930 10.8957   4
  -2   9   6 42.7270 8.88785  13
   1  -9  -6 56.9037 7.62229   5
  -1  -9   6 37.0355 7.81629   1
  -1  -9   6 40.9094 9.55952   9
  -1   9   6 54.3503 11.9291   8
  -1   9   6 57.2104 10.4310  13
   1   9  -6 33.0230 9.04368   4
   0  -9   6 8.10571 4.93136   1
   0  -9  -6 0.92628 4.20326   5
   0  -9   6 -0.3040 5.67898   9
   0   9  -6 7.51381 7.51719   4
   0   9   6 -4.4595 4.13038   8
   0   9   6 1.46685 5.54948  13
   1  -9   6 164.530 17.4465   9
  -1  -9  -6 156.976 12.5243   5
   1  -9   6 154.041 13.8061   1
   1   9   6 181.169 20.6834   8
  -1   9  -6 154.569 18.8448   4
   1   9   6 164.568 17.3364  13
   2  -9   6 28.1104 6.84020   1
   2  -9   6 18.5943 7.26005   9
  -2  -9  -6 29.2134 7.92977   5
   2   9   6 32.4973 10.7958   8
  -2   9  -6 28.9525 8.99115   4
   3  -9   6 7.61985 5.71623   7
  -3  -9  -6 1.65100 5.16383   5
   3  -9   6 5.42311 4.85457   1
   3  -9   6 2.36053 5.04830   9
   4  -9   6 15.0977 8.21474   7
   4  -9   6 12.9480 5.89731   1
   4  -9   6 -0.1861 4.67173   9
  -4  -9  -6 9.68587 6.63988   5
  -5  -9  -6 61.6640 11.9348   5
   5  -9   6 48.7960 8.45925   1
   5  -9   6 55.6534 10.4926   9
   5  -9   6 16.9918 8.96505   7
  -6  -9  -6 2.64786 7.94875   5
   6  -9   6 -3.1541 4.77134   1
   6  -9   6 4.36731 6.61969   9
   6  -9   6 -7.1291 3.93284   7
  -7  -9  -6 18.4088 10.0133   5
   7  -9   6 19.6161 10.2570   7
   7  -9   6 17.1292 6.75389   1
   9 -10  -6 38.2549 11.9514   9
   9  10  -6 62.6194 15.4539   4
  -9  10   6 37.0775 14.5587   2
   8 -10  -6 22.2403 9.03745   9
   8  10  -6 19.4295 10.4662   4
  -8  10   6 11.1454 9.07747   2
   7 -10  -6 22.2085 10.3073   9
  -7  10   6 31.4816 10.1483  13
  -7  10   6 39.0146 13.0463   2
   7  10  -6 32.7574 11.3137   4
   6 -10  -6 70.4539 10.8917   3
   6 -10  -6 50.4201 11.5742   9
  -6  10   6 51.9889 14.2540   2
   6  10  -6 69.7780 13.9829   4
  -6  10   6 70.9740 12.7580  13
  -5 -10   6 2.16470 5.97512   1
   5 -10  -6 13.6392 8.01226   9
   5 -10  -6 -0.3775 4.81567   3
  -5  10   6 4.44337 7.29581  13
   5  10  -6 -4.7954 4.41405   4
   4 -10  -6 39.1557 10.5501   9
  -4 -10   6 40.2100 10.0651   1
  -4  10   6 50.9916 10.9828  13
   4  10  -6 35.6003 10.3350   4
   3 -10  -6 8.48202 6.84867   9
  -3 -10   6 0.72177 5.23905   1
  -3  10   6 9.94856 6.97978  13
   3  10  -6 4.91421 7.16542   4
  -2 -10   6 62.2340 10.8447   1
  -2  10   6 57.2792 11.1557  13
   2  10  -6 55.9930 12.3729   4
  -1 -10   6 104.603 14.9858   9
  -1 -10   6 111.454 13.6004   1
   1  10  -6 72.0938 14.0142   4
  -1  10   6 77.8744 12.5412  13
  -1  10   6 100.235 16.4056   8
   0 -10   6 33.3069 8.11701   1
   0 -10  -6 15.0790 5.81327   5
   0 -10   6 19.1688 8.14781   9
   0  10   6 25.4279 10.0268   8
   0  10  -6 16.4779 9.27159   4
   0  10   6 11.6934 7.02101  13
   1 -10   6 72.2494 10.7040   1
  -1 -10  -6 73.9451 10.3117   5
   1 -10   6 82.5409 13.8039   9
  -1  10  -6 100.782 16.6331   4
   1  10   6 74.8623 12.9997  13
   1  10   6 72.7118 14.7885   8
  -2 -10  -6 237.557 17.1800   5
   2 -10   6 250.806 16.9021   1
   2 -10   6 258.778 20.4882   9
   2  10   6 254.764 20.3688  13
   2  10   6 265.120 26.2487   8
   3 -10   6 134.886 16.8324   9
  -3 -10  -6 127.110 15.1495   5
   3 -10   6 109.438 12.5664   1
   3  10   6 132.401 17.9525  13
  -4 -10  -6 57.9209 12.1848   5
   4 -10   6 54.5642 12.3772   7
   4 -10   6 69.3121 10.5116   1
   4 -10   6 63.4186 12.2503   9
   5 -10   6 49.4245 13.1013   7
   5 -10   6 51.3800 9.47262   1
  -5 -10  -6 49.2167 11.8950   5
   5 -10   6 83.2074 13.9340   9
  -6 -10  -6 8.96788 8.18676   5
   6 -10   6 -1.9827 8.07933   7
   6 -10   6 3.22603 6.08636   9
   6 -10   6 12.0264 6.26162   1
   7 -11  -6 74.2431 14.6654   9
   7  11  -6 83.1898 16.1630   4
  -7  11   6 59.3627 17.3401   2
  -7  11   6 101.273 16.8435  13
   6 -11  -6 -3.0279 6.89907   9
  -6  11   6 28.3511 10.1067  13
   6  11  -6 19.2423 10.3510   4
   5 -11  -6 0.24083 5.43302   3
   5 -11  -6 1.07386 6.73099   9
  -5 -11   6 0.28703 6.50179   1
   5  11  -6 -2.5096 7.84911   4
  -5  11   6 -10.634 6.70360  13
   4 -11  -6 1.94230 5.22305   9
  -4 -11   6 0.85957 6.24303   1
   4  11  -6 -7.0087 6.32730   4
  -4  11   6 3.74099 6.90957  13
  -3 -11   6 55.3118 11.4956   1
   3 -11  -6 65.2901 13.5633   9
   3  11  -6 64.0719 14.4947   4
  -3  11   6 38.9297 10.9038  13
  -2 -11   6 224.831 20.4720   1
  -2  11   6 198.309 20.8309  13
   2  11  -6 206.041 22.7664   4
  -1 -11   6 130.543 15.4730   1
  -1 -11   6 94.8425 15.4398   9
   1  11  -6 115.057 18.1593   4
  -1  11   6 85.2013 14.3210  13
   0 -11   6 82.0376 14.7839   9
   0 -11   6 49.5525 10.0802   1
   0  11  -6 68.6820 13.5719   4
   0  11   6 88.9916 14.5131  13
   0  11   6 60.4643 14.5642   8
   1 -11   6 96.2369 15.4974   9
  -1  11  -6 78.5650 15.7901   4
   1  11   6 95.1640 17.3581   8
   1  11   6 90.9622 14.8697  13
   2 -11   6 8.04825 7.55773   9
   2 -11   6 12.4562 6.95593   1
  -2 -11  -6 -1.5939 5.83957   5
   2  11   6 11.1763 8.98092   8
   2  11   6 3.12379 7.58626  13
   3 -11   6 212.911 16.6653   1
  -3 -11  -6 210.705 20.3817   5
   3 -11   6 218.821 22.9162   9
   3  11   6 239.479 24.6074  13
  -4 -11  -6 104.986 14.9784   5
   4 -11   6 95.3399 13.2117   1
   4 -11   6 112.700 16.7523   9
   4  11   6 81.7378 16.4341  13
   5 -11   6 10.6054 9.71288   9
   5 -11   6 11.0561 8.15278   7
   5 -11   6 8.21274 6.59694   1
  -5 -11  -6 -3.8970 6.56592   5
   5 -12  -6 9.10222 9.44824   9
  -5 -12   6 1.66040 7.74238   1
   5 -12  -6 -4.9959 5.40087   3
   5  12  -6 7.78253 8.32344   4
  -5  12   6 -6.4284 9.04570  13
   4 -12  -6 22.7312 9.99537   9
  -4 -12   6 13.8167 8.29767   1
  -4  12   6 22.6621 11.1043  13
   4  12  -6 21.3869 11.0429   4
   3 -12  -6 -5.1851 7.32006   9
  -3 -12   6 6.46163 7.25440   1
   3  12  -6 -4.4068 6.07598   4
  -3  12   6 -3.3036 6.70934  13
  -2 -12   6 -2.0879 5.93880   1
  -2  12   6 6.59575 8.50800  13
   2  12  -6 0.47037 8.38444   4
  -1 -12   6 42.0237 11.9331   9
  -1 -12   6 57.1916 11.4151   1
  -1  12   6 50.5091 12.7239  13
   1  12  -6 59.9378 13.6135   4
   0 -12   6 24.2596 10.1667   9
   0 -12   6 19.9090 8.49553   1
   0  12  -6 17.7833 10.3443   4
   0  12   6 28.6654 10.5832  13
   1 -12   6 11.5848 9.26240   9
   1 -12   6 19.6019 7.73975   1
   1  12   6 36.1615 13.0023   8
   1  12   6 11.2314 9.89429  13
   2 -12   6 12.4949 7.71941   1
   2 -12   6 14.3068 9.57753   9
   2  12   6 6.96803 9.49906  13
   3 -12   6 4.62297 5.88687   1
   3 -12   6 -1.4411 7.77108   9
   3  12   6 2.87837 8.78703  13
  13   0  -7 0.41263 7.73065   7
 -13   0   7 24.2697 11.4131  11
 -12   0   7 -2.6490 6.99690  11
  12   0  -7 3.64130 6.96720   7
  12   0  -7 -7.2192 4.37191  10
 -11   0   7 -4.7200 3.19767   2
  11   0  -7 3.72967 6.92981   7
 -11   0   7 2.58944 6.95107  11
  11   0  -7 -0.9473 5.14542  10
 -10   0   7 3.62355 5.43826   2
  10   0  -7 -3.2510 3.29852  10
  10   0  -7 0.17498 4.49405   7
  -9   0   7 3.02512 3.93644   2
   9   0  -7 2.79985 4.88977  10
   9   0  -7 -1.0294 4.03287   7
   8   0  -7 5.28823 5.64745   7
  -8   0   7 0.59646 3.29045   2
   8   0  -7 -0.9503 3.53712  10
   7   0  -7 -1.6539 4.63427   7
  -7   0   7 0.56890 3.05757   2
   7   0  -7 2.52060 3.79119  10
   6   0  -7 -0.2770 4.16302   7
  -6   0   7 9.69738 3.31179   2
   6   0  -7 3.11339 2.67588   3
   6   0  -7 2.81562 3.57568  10
  -5   0   7 1.33269 2.04745   2
   5   0  -7 -1.5112 2.37733   3
   5   0  -7 2.55998 3.36242  12
   5   0  -7 1.38716 2.70237  10
   4   0  -7 1.16041 2.79367  12
   4   0  -7 1.22708 2.98574  10
  -4   0   7 1.00839 2.78908   1
   4   0  -7 -2.2478 2.07508   3
  -3   0   7 2.84766 2.38141   6
  -3   0   7 -1.9713 1.85597   1
   3   0  -7 1.40058 2.24227   3
  -3   0   7 1.94560 2.14663   1
   3   0  -7 1.21608 1.87560  12
  -2   0   7 0.85000 1.64488   1
  -2   0   7 0.85010 1.92293   6
  -2   0   7 0.05240 1.23148   8
  -2   0   7 -1.0516 1.61332   1
   2   0  -7 -1.6325 1.44626   3
  -1   0   7 0.32099 1.32541  13
  -1   0   7 -0.6018 2.41522   6
  -1   0   7 2.71440 1.95926  12
  -1   0   7 -0.7548 1.24472   1
  -1   0   7 1.60003 1.76451   8
  -1   0   7 -1.2969 1.30368   1
   0   0   7 -0.4627 1.85929   4
   0   0   7 0.09333 1.92263  13
   0   0   7 4.61411 2.67908   8
   0   0   7 0.23114 1.20929   1
   0   0   7 -1.7710 1.32912  12
   0   0   7 2.64054 1.31832   1
   1   0   7 -1.8499 1.79949   4
   1   0   7 -0.7433 1.18462   1
   1   0   7 -0.8170 2.50890   8
   1   0   7 1.96283 1.25520   1
   2   0   7 3.38747 3.74823   8
   2   0   7 -2.3692 1.32130   1
   2   0   7 -0.4999 1.43909   1
   3   0   7 -1.4978 1.82144   7
   3   0   7 1.02195 1.80522   1
   3   0   7 -0.6072 3.97432   8
   4   0   7 1.81826 2.33232   1
   4   0   7 -4.0719 4.31246   8
   4   0   7 1.57583 2.16086   1
   4   0   7 -1.2439 2.24868   7
   4   0   7 2.32948 1.98855  10
   5   0   7 0.43541 2.95103   1
   5   0   7 -0.9554 5.34649   8
   5   0   7 -1.1957 2.59783   7
  -6   0  -7 4.90071 6.70524   2
   6   0   7 -0.8711 3.00464   7
   6   0   7 0.69222 6.02156   8
   6   0   7 -1.3722 3.00572   1
   7   0   7 -3.9794 3.21504   1
  -7   0  -7 8.35962 7.75248   2
   7   0   7 3.03759 6.50268   8
   7   0   7 0.80838 3.27629   7
   8   0   7 -0.3003 3.89461   1
  -8   0  -7 3.66095 7.66427   2
   9   0   7 2.37766 5.12833   1
  -9   0  -7 -8.3681 6.46662   2
 -10   0  -7 18.6573 11.1107   2
  10   0   7 11.6838 6.48287   1
 -11   0  -7 3.87585 10.4508   2
  11   0   7 5.84388 7.25015   1
  13  -1  -7 1.97194 8.13441   7
 -13  -1   7 1.66650 8.21322  11
 -13   1   7 2.85289 6.49567  11
 -12  -1   7 43.8650 10.8701  11
  12  -1  -7 30.5756 8.17924  10
  12  -1  -7 37.0543 10.9378   7
 -12   1   7 36.6080 10.4040  11
 -12   1   7 27.2509 8.28388   2
  11  -1  -7 8.76977 5.59562  10
 -11  -1   7 8.94924 7.80340  11
  11  -1  -7 11.0256 6.84224   7
 -11   1   7 3.51561 7.45977  11
 -11   1   7 -0.0267 5.45538   2
  11   1  -7 17.8477 6.10535  10
  11   1  -7 20.1578 8.10174   7
  10  -1  -7 16.5849 6.47173  10
 -10  -1   7 17.5651 6.64574  11
  10  -1  -7 22.1507 8.82315   7
  10   1  -7 9.09178 6.88249   7
  10   1  -7 12.1162 5.19265  10
   9  -1  -7 348.433 21.8982   7
   9  -1  -7 303.167 18.2545  10
  -9  -1   7 352.308 16.4736   2
   9   1  -7 372.331 18.6238  10
   9   1  -7 322.780 20.5530   7
  -9   1   7 321.681 18.0201   2
   8  -1  -7 685.098 28.4196  10
  -8  -1   7 683.583 24.2553   2
  -8  -1   7 683.752 35.4557   6
   8  -1  -7 742.428 31.9921   7
   8   1  -7 658.250 27.0554  10
   8   1  -7 698.844 30.5762   7
  -8   1   7 699.023 27.2999   2
   7  -1  -7 70.9094 9.19251  10
  -7  -1   7 82.8641 10.3200   6
   7  -1  -7 88.3611 7.97682   3
  -7  -1   7 79.2116 6.34199   2
   7  -1  -7 88.3632 11.0822   7
   7   1  -7 71.6793 10.0996   7
  -7   1   7 95.1810 9.36248   2
   7   1  -7 80.7774 9.24312  10
   6  -1  -7 22.4550 4.62072   3
   6  -1  -7 21.2048 5.73813  10
  -6  -1   7 24.1574 5.74139   6
   6  -1  -7 25.7240 5.31897  12
  -6  -1   7 22.8638 3.51145   2
  -6   1   7 19.1829 4.45686   2
   6   1  -7 14.5983 4.75403  10
   5  -1  -7 11.4054 4.10213  12
  -5  -1   7 20.5601 4.81851   6
  -5  -1   7 13.5171 2.30289   2
   5  -1  -7 9.51340 4.41384  10
   5  -1  -7 16.0617 3.81167   3
   5   1  -7 21.4871 4.38645   3
   5   1  -7 14.6515 4.46598  10
  -5   1   7 16.9358 3.99094   2
   4  -1  -7 54.1178 6.67068  12
  -4  -1   7 64.0022 7.68705   6
  -4  -1   7 53.9991 6.76876  12
   4  -1  -7 62.5246 7.15235  10
  -4  -1   7 60.1719 3.41362   2
  -4  -1   7 71.1350 7.26954   1
   4  -1  -7 55.7363 6.31980   3
   4   1  -7 57.4543 7.08574  10
   4   1  -7 62.9864 7.04847   3
   3  -1  -7 55.1154 6.26358  12
  -3  -1   7 46.5538 6.30548   6
  -3  -1   7 56.8721 5.80886   1
  -3  -1   7 51.5224 6.21074  12
   3  -1  -7 54.3274 6.25222   3
  -3  -1   7 55.1350 5.89618   1
  -3   1   7 56.7972 6.16305   1
   3   1  -7 45.0173 5.77118   3
   3   1  -7 52.9135 7.59547  10
   2  -1  -7 80.2351 7.71517   3
   2  -1  -7 118.564 7.99108  12
   2  -1  -7 100.943 7.01373   5
  -2  -1   7 103.494 7.61476  12
  -2  -1   7 95.6403 6.02747   1
  -2  -1   7 106.881 6.26807   1
  -2  -1   7 95.9646 7.54147   6
  -2  -1   7 108.677 4.81635   8
  -2   1   7 107.103 6.93565   1
  -2   1   7 103.769 5.85156   8
  -2   1   7 106.524 6.84113   1
   2   1  -7 112.968 8.14376   3
   1  -1  -7 -0.0810 2.26152   5
  -1  -1   7 2.40374 1.75068  13
  -1  -1   7 1.04023 1.21427   1
  -1  -1   7 0.19659 1.72156  12
  -1  -1   7 -0.8857 1.54731   8
  -1  -1   7 1.05094 1.80419   6
  -1  -1   7 2.47261 1.37592   1
  -1   1   7 0.90770 1.95506   8
  -1   1   7 -1.9581 1.49530   1
  -1   1   7 1.06966 1.74802   1
   0  -1   7 105.381 4.43976   1
   0  -1   7 94.2586 4.28441   1
   0  -1   7 108.910 7.48115  12
   0   1   7 94.1218 6.04493   1
   0   1   7 102.673 5.94016   7
   0   1   7 92.9921 7.17774   8
   0   1   7 93.0294 5.83527   1
   1  -1   7 268.338 8.42198   1
   1  -1   7 264.922 8.35355   1
   1   1   7 273.313 10.9187   1
   1   1   7 268.404 9.77765   4
   1   1   7 292.072 14.4458   8
   1   1   7 276.256 11.2155   1
   2  -1   7 339.326 10.8141   1
   2   1   7 341.596 12.5758   4
   2   1   7 325.261 13.2552   1
   2   1   7 326.235 17.1440   8
   2   1   7 339.950 13.0707   1
   2   1   7 326.152 11.1073   7
   3  -1   7 298.706 11.0284   1
   3  -1   7 313.849 17.8176   8
   3  -1   7 295.745 11.1586   1
   3  -1   7 306.990 13.3053   7
   3   1   7 305.213 10.5279   7
   3   1   7 284.273 13.0387   1
   3   1   7 301.995 12.8579   1
   3   1   7 297.285 17.5973   8
   4  -1   7 239.270 10.6201   1
   4  -1   7 227.168 11.8351   7
   4  -1   7 247.603 17.1989   8
   4  -1   7 262.323 11.3145   1
   4   1   7 238.765 12.5361   1
   4   1   7 238.076 9.30833   7
   4   1   7 241.633 16.4932   8
   5  -1   7 485.593 19.3318   7
  -5  -1  -7 480.596 30.2824  11
   5  -1   7 464.628 16.4484   9
   5  -1   7 480.016 18.6739   1
  -5  -1  -7 490.981 26.2135   2
   5  -1   7 443.163 25.4809   8
   5   1   7 478.602 16.1169   7
   5   1   7 432.835 19.5873   1
   5   1   7 475.960 25.9458   8
  -6  -1  -7 18.8222 7.08846  11
  -6  -1  -7 3.86443 6.56109   2
   6  -1   7 23.0221 8.61919   8
   6  -1   7 8.25195 4.35114   7
   6  -1   7 10.5171 4.18882   1
   6   1   7 15.2245 4.75244   1
   6   1   7 13.4363 7.70504   8
   6   1   7 8.72415 3.26012   7
  -7  -1  -7 388.323 24.1875  11
   7  -1   7 362.011 18.5203   1
   7  -1   7 388.584 18.3134   7
  -7  -1  -7 324.510 24.1930   2
   7  -1   7 357.580 25.3776   8
   7   1   7 367.853 19.3907   1
  -7   1  -7 384.753 25.4095   2
  -8  -1  -7 6.56521 5.46922  11
   8  -1   7 1.42974 4.03037   7
   8  -1   7 -0.8153 4.06855   1
  -8  -1  -7 -3.0412 6.70903   2
  -8   1  -7 0.53198 6.84105   2
   8   1   7 -1.4191 3.46752   1
  -9  -1  -7 57.8141 13.1435  11
  -9  -1  -7 38.1887 12.9037   2
   9  -1   7 27.2370 7.64097   1
  -9   1  -7 28.0676 11.4383   2
   9   1   7 29.8246 8.05436   1
  10  -1   7 59.0531 10.9266   1
 -10  -1  -7 55.7006 13.3800  11
  10   1   7 40.5474 10.2038   1
 -10   1  -7 39.1937 13.8652   2
  13  -2  -7 51.0785 13.3727   7
 -13  -2   7 81.4645 14.3596  11
 -13  -2   7 60.5557 17.8357   6
 -13   2   7 57.8768 13.6199  11
 -12  -2   7 49.5397 12.8171   6
  12  -2  -7 46.6011 12.2157   7
 -12  -2   7 56.5989 12.9567  11
  12  -2  -7 80.9952 12.2130  10
 -12   2   7 87.2630 13.5689   2
 -12   2   7 60.2016 14.1822  11
 -11  -2   7 304.283 22.1846  11
  11  -2  -7 283.018 26.2955   7
  11  -2  -7 317.363 20.4160  10
 -11  -2   7 357.799 24.5949   6
 -11   2   7 338.903 21.6207   2
 -11   2   7 336.312 24.4304  11
  11   2  -7 331.018 18.5301  10
  10  -2  -7 36.8680 8.98847  10
 -10  -2   7 29.5398 8.84303   6
  10  -2  -7 16.4609 8.33451   7
 -10  -2   7 23.0161 7.01949  11
 -10   2   7 14.3255 6.80719   2
  10   2  -7 21.4332 5.98692  10
   9  -2  -7 159.502 16.9522   7
  -9  -2   7 157.334 16.4792   6
  -9  -2   7 154.676 15.5463  11
   9  -2  -7 174.001 13.6817  10
   9   2  -7 162.433 12.2526  10
  -9   2   7 181.932 13.8601   2
  -8  -2   7 4.82053 4.51420   6
   8  -2  -7 1.36197 5.93309   7
  -8  -2   7 9.26714 3.33565   2
   8  -2  -7 4.57583 3.23016   3
  -8   2   7 9.42506 5.49764   2
   8   2  -7 6.55334 4.43163  10
   7  -2  -7 426.046 16.7558   3
  -7  -2   7 372.635 20.4061   6
  -7   2   7 376.847 19.1146   2
   7   2  -7 396.708 18.8859  10
   6  -2  -7 764.781 26.4235   3
  -6  -2   7 740.695 29.7753   6
  -6  -2   7 796.911 30.0475  12
   6  -2  -7 771.234 28.5906  12
  -6   2   7 781.920 28.6952   2
   6   2  -7 751.144 28.3255  10
  -5  -2   7 841.117 30.9792  12
   5  -2  -7 872.468 30.1235  12
   5  -2  -7 870.244 28.8496   3
  -5  -2   7 840.583 31.0657   6
   5   2  -7 843.212 30.2001  10
  -5   2   7 887.391 30.0011   2
   4  -2  -7 228.456 12.3146  12
   4  -2  -7 249.605 12.4430   3
  -4  -2   7 237.706 13.0680  12
  -4  -2   7 248.059 12.6081   1
  -4  -2   7 231.379 12.9118   6
  -4  -2   7 244.698 7.88754   8
   4   2  -7 254.727 13.2342  10
  -3  -2   7 28.7417 4.39346   1
   3  -2  -7 37.7365 5.45196   3
  -3  -2   7 32.4552 4.67447   1
  -3  -2   7 33.0850 5.09049   6
  -3  -2   7 19.4767 4.02251  12
  -3  -2   7 30.1511 2.45151   8
   3  -2  -7 18.6726 4.20201  12
   3   2  -7 22.0547 4.79556  10
   3   2  -7 36.6169 5.42715   3
  -3   2   7 23.4363 3.92479   8
  -2  -2   7 303.381 11.8387   1
   2  -2  -7 290.466 13.1921   5
   2  -2  -7 315.355 14.3384   3
  -2  -2   7 272.567 13.2613  12
  -2  -2   7 297.320 11.8370   1
  -2  -2   7 294.453 13.4772   6
  -2   2   7 280.944 8.89163  13
  -2   2   7 276.521 12.2363   8
  -2   2   7 290.765 13.1376   1
  -1  -2   7 650.990 22.5087  12
   1  -2  -7 623.855 22.3914   5
  -1  -2   7 638.289 19.0550   1
  -1  -2   7 601.040 18.7743   1
  -1  -2   7 632.792 22.2614   6
  -1   2   7 625.319 22.1341   8
  -1   2   7 612.197 21.6070   1
  -1   2   7 634.836 21.5372   1
   0  -2   7 230.762 7.47941   1
   0  -2   7 233.671 7.56693   1
   0  -2  -7 224.236 11.9490   5
   0  -2   7 231.546 11.5853  12
   0   2   7 245.771 11.0423   1
   0   2   7 227.502 11.0688   1
   0   2   7 234.700 12.5032   8
   0   2   7 224.242 9.03149   7
  -1  -2  -7 60.5664 7.36164   5
   1  -2   7 77.2211 7.29736  12
   1   2   7 57.0725 7.68481   8
   1   2   7 75.1307 6.72995   1
   1   2   7 73.6462 6.80280   1
   1   2   7 67.4374 3.65762   7
  -2  -2  -7 591.574 24.3337  11
   2  -2   7 587.950 16.2181   1
   2  -2   7 592.694 16.2097   1
   2   2   7 598.092 17.5556   4
   2   2   7 576.722 25.0438   8
   2   2   7 606.266 21.6293   1
   2   2   7 604.662 21.1605   1
   3  -2   7 395.161 13.1907   1
   3  -2   7 418.382 17.4844   7
   3  -2   7 403.477 13.0957   1
  -3  -2  -7 402.058 19.9639  11
   3   2   7 390.973 17.0370   1
   3   2   7 402.372 21.0311   8
   3   2   7 412.305 14.5485   4
   3   2   7 403.223 16.7666   1
   4  -2   7 212.779 12.2251   7
   4  -2   7 190.938 9.36462   1
   4  -2   7 204.982 9.25430   1
  -4  -2  -7 204.106 14.1668  11
   4  -2   7 208.538 10.6807   9
   4   2   7 223.715 12.6462   1
   4   2   7 221.133 16.2010   8
   5  -2   7 388.515 15.9246   1
   5  -2   7 414.721 15.6125   9
  -5  -2  -7 365.273 21.0892  11
   5  -2   7 416.356 18.5581   7
   5   2   7 398.782 23.6650   8
   5   2   7 360.906 18.3444   1
  -6  -2  -7 549.855 28.5492  11
   6  -2   7 603.780 22.8395   1
   6  -2   7 602.079 31.6037   8
   6  -2   7 572.552 24.3279   7
   6   2   7 597.626 31.3316   8
   6   2   7 573.960 25.4325   1
   7  -2   7 -1.3686 6.72480   8
   7  -2   7 5.90398 4.46996   7
  -7  -2  -7 10.1860 5.92322  11
   7  -2   7 12.6734 4.60860   1
  -7   2  -7 11.4624 9.06333   2
   7   2   7 8.67150 5.25683   1
   8  -2   7 223.295 15.5826   7
  -8  -2  -7 250.360 23.5561  11
   8  -2   7 246.300 15.5047   1
  -8   2  -7 247.968 25.3711   2
   8   2   7 229.269 16.8626   1
  -9  -2  -7 19.4378 9.60189  11
   9  -2   7 21.4201 6.85692   1
   9   2   7 31.7754 8.73549   1
  -9   2  -7 19.4716 9.36719   2
  10  -2   7 121.417 14.7143   1
 -10  -2  -7 109.093 18.2507  11
 -10   2  -7 139.373 21.2310   2
  10   2   7 143.881 17.2624   1
  13  -3  -7 18.4382 10.2894   7
 -13  -3   7 15.0477 9.23158  11
 -13   3   7 22.1424 9.35957   2
 -12  -3   7 16.7880 9.42559   6
  12  -3  -7 25.7504 9.63947  10
  12  -3  -7 25.7129 10.5867   7
 -12  -3   7 -0.0858 7.15666  11
 -12   3   7 22.6901 9.45681   2
 -11  -3   7 34.1803 9.87962  11
 -11  -3   7 24.5618 9.19709   6
  11  -3  -7 48.4352 12.0677   7
  11  -3  -7 42.8727 9.61769  10
 -11   3   7 35.8124 9.72844   2
  11   3  -7 37.8123 7.44370  10
 -10  -3   7 59.3762 12.1064   6
 -10  -3   7 74.9926 11.6786  11
  10  -3  -7 87.4100 14.3482   7
 -10   3   7 73.8949 12.1384   2
  10   3  -7 62.5715 9.05205  10
  -9  -3   7 131.685 13.8381  11
  -9  -3   7 107.112 13.5852  12
  -9  -3   7 112.041 14.6526   6
   9  -3  -7 103.455 14.8410   7
   9   3  -7 119.670 12.1561  10
  -9   3   7 125.740 14.5194   2
   8  -3  -7 18.6484 4.11477   3
  -8  -3   7 11.4308 6.04623  12
  -8  -3   7 9.54510 5.94588   6
  -8   3   7 8.89223 5.71219   2
   8   3  -7 12.4076 5.04360  10
  -7  -3   7 356.744 19.7242  12
   7  -3  -7 379.304 16.1345   3
  -7  -3   7 386.632 20.6799   6
  -7   3   7 370.595 19.7724   2
   7   3  -7 354.052 17.9062  10
  -6  -3   7 354.424 19.0247  12
   6  -3  -7 363.460 16.3228   3
   6  -3  -7 406.428 18.1463  12
  -6  -3   7 391.725 19.5181   6
  -6   3   7 384.313 19.3735   2
   6   3  -7 392.797 18.3024  10
  -5  -3   7 47.9764 7.26397   1
  -5  -3   7 41.5743 6.54879  12
  -5  -3   7 70.9955 8.73797   6
   5  -3  -7 62.3550 7.09860   3
  -5  -3   7 56.7772 5.42012   8
   5  -3  -7 50.3812 6.69932  12
   5   3  -7 54.0604 7.48282  10
   4  -3  -7 2.66813 2.94555   3
  -4  -3   7 3.84416 3.34745  12
   4  -3  -7 3.14809 2.74799  12
  -4  -3   7 1.73018 3.14852   6
  -4  -3   7 3.36638 2.11344   8
  -4  -3   7 6.80285 3.32057   1
   4   3  -7 4.97174 3.53337  10
   3  -3  -7 1572.97 46.6394  12
  -3  -3   7 1617.37 47.5622  12
  -3  -3   7 1583.27 46.1167   1
   3  -3  -7 1558.84 47.5148   3
  -3  -3   7 1571.56 47.0240   6
  -3  -3   7 1519.17 45.8619   1
  -3  -3   7 1603.66 43.2614   8
  -3   3   7 1529.19 46.3556   8
   3   3  -7 1542.38 47.7288  10
  -3   3   7 1563.59 42.3474  13
   2  -3  -7 61.0570 6.53784   5
  -2  -3   7 71.8331 6.22115   1
  -2  -3   7 72.2436 5.31677   8
   2  -3  -7 62.8149 7.53563   3
  -2  -3   7 68.8257 5.38990   1
  -2  -3   7 61.6171 6.63708  12
  -2  -3   7 73.1980 7.00875   6
  -2   3   7 57.8821 6.69528   8
  -2   3   7 68.0011 4.65762  13
  -1  -3   7 992.817 31.5022   6
  -1  -3   7 1015.68 29.0558   1
   1  -3  -7 1008.99 32.5038   5
  -1  -3   7 1001.48 28.8911   1
   1  -3  -7 998.117 33.9293   3
  -1  -3   7 1007.57 31.8337  12
  -1   3   7 1009.57 33.3567   8
  -1   3   7 970.929 32.5325   1
   0  -3   7 0.75439 1.13866   1
   0  -3   7 1.10587 1.18134   1
   0  -3   7 -1.1555 2.04360   6
   0  -3   7 -1.2184 1.79626  12
   0  -3  -7 0.26810 2.78114   5
   0   3   7 -1.9666 1.44734   7
   0   3   7 -0.3190 3.23242   8
   0   3   7 -0.6693 2.32875   1
   1  -3   7 375.825 10.7980   1
   1  -3   7 365.198 15.5814  12
  -1  -3  -7 354.308 16.9883   5
   1  -3   7 372.588 10.8585   1
   1   3   7 372.399 10.7044   7
   1   3   7 409.618 19.1090   8
   1   3   7 373.994 16.4633   1
  -2  -3  -7 523.878 22.0935   5
   2  -3   7 515.331 14.4725   1
  -2  -3  -7 488.745 22.0291  11
   2  -3   7 508.043 14.5015   1
   2  -3   7 525.017 20.7600   9
   2   3   7 489.837 20.3427   1
   2   3   7 533.734 24.0946   8
   3  -3   7 126.922 9.27508   9
   3  -3   7 124.954 5.85593   1
   3  -3   7 136.006 10.2984   7
   3  -3   7 133.230 6.16834   1
  -3  -3  -7 136.380 10.9851  11
   3   3   7 124.460 9.78448   1
   3   3   7 143.640 14.5340   8
   3   3   7 132.300 6.43355   4
  -4  -3  -7 157.644 12.9012  11
   4  -3   7 122.368 11.3649   7
   4  -3   7 146.624 7.44185   1
   4  -3   7 134.178 9.33382   9
   4  -3   7 152.868 7.85013   1
   4   3   7 163.056 16.0995   8
   4   3   7 153.076 11.5495   1
   5  -3   7 -0.8940 2.35121   1
   5  -3   7 2.65274 3.03918   9
  -5  -3  -7 3.67948 4.85411  11
   5  -3   7 0.25822 4.19465   7
   5   3   7 3.04853 3.97185   1
   5   3   7 -0.3423 5.56432   8
   6  -3   7 76.0052 10.0615   7
  -6  -3  -7 67.3369 11.1756  11
   6  -3   7 69.7771 7.73620   1
   6  -3   7 70.3255 6.75743   9
   6   3   7 75.8133 10.4923   1
   6   3   7 63.5836 14.9670   8
   7  -3   7 34.6046 6.56618   1
   7  -3   7 33.9291 7.90929   7
  -7  -3  -7 9.66442 5.86294  11
   7   3   7 22.5243 6.64387   1
   8  -3   7 6.42793 5.96628   7
  -8  -3  -7 2.40748 6.96864  11
   8  -3   7 -0.1155 6.94266   8
   8  -3   7 2.67832 4.32115   1
  -8   3  -7 6.20187 8.16724   2
   8   3   7 1.06237 5.01661   1
   9  -3   7 1.50613 5.70782   7
  -9  -3  -7 -1.2681 5.19601  11
   9  -3   7 4.40576 5.09255   1
   9   3   7 -4.7950 5.50164   1
  -9   3  -7 3.78747 8.47466   2
 -10  -3  -7 39.2467 12.9879  11
  10  -3   7 50.1998 10.0934   1
 -10   3  -7 24.3358 11.8914   2
  10   3   7 38.9977 10.2093   1
  13  -4  -7 6.11024 7.20034   7
 -13  -4   7 1.70430 8.01771  11
  13  -4  -7 9.46425 8.44394  10
 -13   4   7 10.5846 8.28185   2
  12  -4  -7 21.8573 10.3465   7
  12  -4  -7 15.0794 7.34143  10
 -12  -4   7 13.5490 8.27601  11
 -12  -4   7 14.7013 10.3279   6
 -12   4   7 21.5509 9.75292   2
  11  -4  -7 -2.7452 4.38810   7
 -11  -4   7 -9.0901 5.51873   6
 -11  -4   7 -1.7171 5.73312  11
 -11   4   7 0.86440 6.72662   2
 -10  -4   7 77.6468 12.5698  12
 -10  -4   7 65.0991 11.8212   6
 -10  -4   7 63.5245 11.0249  11
  10  -4  -7 49.9435 12.3056   7
  10   4  -7 54.7856 11.7813   4
 -10   4   7 64.8763 12.2603   2
  10   4  -7 93.8414 10.8429  10
  -9  -4   7 0.29959 5.03183  12
  -9  -4   7 -1.0066 4.15269  11
  -9  -4   7 15.6834 6.08071   6
   9  -4  -7 11.8764 7.90575   7
  -9   4   7 -3.7028 5.83818   2
   9   4  -7 11.1888 6.63118   4
   9   4  -7 5.22338 4.95233  10
  -8  -4   7 11.2469 5.45575  12
  -8  -4   7 10.5214 5.98747   6
  -8  -4   7 15.6297 5.51512  11
   8  -4  -7 16.7896 4.27773   3
   8   4  -7 19.9109 7.32759   4
   8   4  -7 24.0810 6.17293  10
  -8   4   7 28.2111 8.01745   2
  -7  -4   7 450.194 22.9394  12
  -7  -4   7 439.345 22.4559   6
   7  -4  -7 433.473 18.1833   3
  -7   4   7 414.380 22.7507   2
   7   4  -7 445.958 20.5072  10
   7   4  -7 443.498 24.7633   4
  -6  -4   7 13.9821 5.36553   6
  -6  -4   7 16.6436 5.55039  12
   6  -4  -7 9.11687 3.82244   3
   6  -4  -7 14.7223 4.86135  12
   6   4  -7 4.70570 4.07240  10
   6   4  -7 18.2121 6.17317   4
  -6   4   7 6.63708 4.34175   2
   5  -4  -7 222.630 14.6105   9
  -5  -4   7 241.203 14.3814  12
  -5  -4   7 226.475 13.7092   6
   5  -4  -7 242.367 12.9844   3
  -5  -4   7 228.497 14.1725   1
   5  -4  -7 218.001 12.3452  12
   5   4  -7 251.630 14.0764  10
   4  -4  -7 136.849 11.2156   9
  -4  -4   7 123.899 9.40357   6
   4  -4  -7 142.963 9.25180  12
  -4  -4   7 145.216 10.4065  12
   4  -4  -7 131.693 9.88943   3
  -4   4   7 145.257 8.23161  13
   4   4  -7 123.368 11.2375  10
   3  -4  -7 1.22860 2.41558   5
  -3  -4   7 -0.2966 2.45103   6
   3  -4  -7 -0.3143 2.86043   3
  -3  -4   7 -2.4255 2.42164  12
   3  -4  -7 -1.6153 3.23115   9
  -3   4   7 1.10428 2.50625  13
   3   4  -7 -2.6517 3.22835  10
  -3   4   7 -1.2978 2.96125   8
  -2  -4   7 115.055 7.65006   1
  -2  -4   7 93.9176 7.58451  12
   2  -4  -7 114.861 7.96996   5
  -2  -4   7 99.9648 7.26559   1
  -2  -4   7 102.547 7.45775   6
   2  -4  -7 125.369 9.36028   3
  -2  -4   7 115.794 6.33176  11
   2   4  -7 107.495 10.3177  10
  -2   4   7 113.242 9.30450   8
  -2   4   7 97.0283 6.66952  13
  -1  -4   7 236.612 11.5694  12
  -1  -4   7 212.260 9.85557   1
   1  -4  -7 220.600 11.9294   5
  -1  -4   7 221.761 10.1000   1
  -1  -4   7 217.456 10.8961   6
   1  -4  -7 237.998 13.7542   3
  -1   4   7 225.166 13.5194   8
   0  -4  -7 125.920 8.91919   5
   0  -4   7 134.011 8.17268  12
   0  -4   7 128.356 8.06015   6
   0  -4   7 112.496 10.7614   9
   0  -4   7 122.105 6.26477   1
   0  -4   7 114.117 6.19743   1
   0   4   7 112.937 11.1593   8
   0   4   7 120.808 6.41334   7
   1  -4   7 107.574 5.48147   1
   1  -4   7 114.808 9.51542   9
  -1  -4  -7 131.773 9.92059   5
   1  -4   7 125.590 8.11858  12
   1  -4   7 111.825 5.55627   1
   1   4   7 119.827 9.52512   1
   1   4   7 99.6809 11.2251   8
   2  -4   7 67.3778 4.24874   1
   2  -4   7 73.4243 4.30348   1
   2  -4   7 62.2346 6.77047  12
   2  -4   7 59.6580 7.68772   9
  -2  -4  -7 59.0747 8.36635   5
   2   4   7 51.1367 9.04727   8
   2   4   7 72.5707 8.65415   1
   3  -4   7 147.672 11.8134   7
   3  -4   7 161.849 7.54982   1
  -3  -4  -7 172.442 12.9375   5
   3  -4   7 176.668 7.60802   1
  -3  -4  -7 176.725 13.1062  11
   3  -4   7 162.365 11.3603   9
   3   4   7 171.857 6.69752   4
   3   4   7 164.134 11.9519   1
   3   4   7 163.898 15.9428   8
   4  -4   7 5.26750 3.59431   9
   4  -4   7 11.0682 5.00352   7
  -4  -4  -7 7.55354 4.82891  11
  -4  -4  -7 7.73930 4.40984   5
   4  -4   7 6.91019 2.59834   1
   4   4   7 7.08303 2.74062   4
   4   4   7 1.38668 4.28412   1
   4   4   7 14.9982 6.87819   8
   5  -4   7 40.3826 5.43513   1
   5  -4   7 45.9668 8.17157   7
   5  -4   7 54.1447 6.79932   9
  -5  -4  -7 43.6293 8.74225  11
   5   4   7 24.3724 7.12513   1
   5   4   7 33.0281 9.55307   8
   6  -4   7 1.02856 2.88381   9
  -6  -4  -7 3.63859 4.32100  11
   6  -4   7 -1.8894 2.85416   1
   6  -4   7 3.05637 4.63926   7
   6   4   7 1.76094 4.69700   1
  -7  -4  -7 72.0580 12.3336  11
   7  -4   7 106.547 13.5432   7
   7  -4   7 96.9657 10.0867   1
   7   4   7 111.385 14.0641   1
   8  -4   7 -2.5627 5.02148   7
  -8  -4  -7 9.06904 7.41345  11
   8  -4   7 7.03156 4.91273   1
   8   4   7 12.3932 6.87475   1
   9  -4   7 30.4509 7.89698   1
  -9  -4  -7 26.0877 9.19439  11
   9  -4   7 38.7917 10.0290   7
   9   4   7 23.1827 8.72447   1
  -9   4  -7 36.3756 12.2047   2
 -10  -4  -7 18.9153 9.46544  11
  10  -4   7 39.7625 8.78864   1
 -10   4  -7 22.2861 12.4886   2
  10   4   7 38.5743 11.0405   1
 -12  -5   7 10.5002 7.36305  11
  12  -5  -7 24.2604 11.2019   7
  12   5  -7 -6.1148 8.81190   4
 -12   5   7 2.67604 7.89951   2
  11  -5  -7 8.05247 7.53746   7
 -11  -5   7 1.10028 5.90131  11
 -11  -5   7 0.12634 7.11210   6
  11   5  -7 -9.1324 6.11681   4
 -11   5   7 2.75161 7.44760   2
 -10  -5   7 16.5315 8.11391   6
 -10  -5   7 16.9932 6.87362  11
  10  -5  -7 13.3147 8.80210   7
  10   5  -7 14.6326 8.92362   4
  10   5  -7 25.2682 6.93413  10
 -10   5   7 31.8570 10.3803   2
  -9  -5   7 186.868 18.4595  12
  -9  -5   7 197.788 19.0092   6
  -9  -5   7 190.257 14.8716  11
   9   5  -7 153.604 18.7522   4
  -9   5   7 198.884 20.4299   2
   9   5  -7 188.885 13.8479  10
  -8  -5   7 143.522 11.4559  11
  -8  -5   7 131.341 14.6978  12
   8  -5  -7 158.312 9.92987   3
  -8  -5   7 144.150 15.1138   6
   8   5  -7 130.696 16.5259   4
   8   5  -7 140.105 13.4059  10
  -8   5   7 135.950 16.0761   2
   7  -5  -7 7.50496 3.83664  12
  -7  -5   7 -3.3210 4.27301   6
   7  -5  -7 3.59941 3.50916   3
  -7  -5   7 3.43727 3.26206  11
  -7  -5   7 1.57306 3.25588  12
   7   5  -7 8.45836 4.72515  10
  -7   5   7 -1.3862 5.10244   2
   7   5  -7 2.57846 6.05350   4
  -6  -5   7 35.5467 7.32587  12
   6  -5  -7 33.4097 7.62739   9
   6  -5  -7 46.3122 6.99125  12
  -6  -5   7 45.5325 6.45628  11
   6  -5  -7 41.2860 6.34759   3
  -6  -5   7 42.4052 7.88420   6
   6   5  -7 43.3609 9.85758   4
  -6   5   7 47.0240 8.96154   2
   6   5  -7 39.6003 7.24763  10
  -5  -5   7 -1.5041 3.15398   6
  -5  -5   7 3.42969 3.62214  12
   5  -5  -7 4.79706 4.59347   9
   5  -5  -7 8.00342 3.49380  12
   5  -5  -7 6.11780 4.10779   3
  -5  -5   7 6.31100 4.35050   1
  -5   5   7 2.63544 3.49455  13
   5   5  -7 -0.3784 4.11880  10
   5   5  -7 5.17935 4.68268   4
   4  -5  -7 3.61691 4.23766   9
  -4  -5   7 5.07889 3.56226   6
  -4  -5   7 3.90891 3.57380  12
   4  -5  -7 -4.2585 2.60191   3
  -4  -5   7 2.16985 3.52661   1
  -4   5   7 4.36807 3.54108  13
   4   5  -7 -0.5934 3.49840  10
   4   5  -7 -4.8411 4.53350   4
   3  -5  -7 341.419 17.5320   3
  -3  -5   7 365.259 16.8018   1
  -3  -5   7 345.632 16.1587  12
  -3  -5   7 347.725 12.4451  11
   3  -5  -7 331.593 14.7036   5
   3  -5  -7 359.258 18.6878   9
  -3  -5   7 346.248 15.3424   6
  -3   5   7 323.255 17.9569   8
  -3   5   7 337.243 15.0048  13
   3   5  -7 368.147 18.1382  10
  -2  -5   7 523.108 20.5238   1
   2  -5  -7 521.982 23.0947   3
  -2  -5   7 536.247 20.7869  12
   2  -5  -7 566.016 20.9599   5
  -2  -5   7 541.990 19.8644   6
  -2  -5   7 537.149 20.5881   1
  -2  -5   7 540.143 17.1143  11
  -2   5   7 570.597 20.7460  13
  -2   5   7 561.351 24.3151   8
   2   5  -7 561.499 23.6034  10
  -1  -5   7 1.90146 2.49354   1
  -1  -5   7 5.32980 2.76612   6
   1  -5  -7 -2.1431 2.45929   5
   1  -5  -7 3.68417 3.89070   3
  -1  -5   7 -1.6795 2.26385  12
  -1  -5   7 2.95920 4.05687   9
  -1  -5   7 -1.3451 2.27517   1
  -1  -5   7 2.31096 1.94278  11
  -1   5   7 0.07562 3.90363   8
  -1   5   7 3.50953 3.41586  13
   0  -5   7 126.608 12.0916   9
   0  -5   7 128.098 8.18295  12
   0  -5   7 135.881 7.72070   1
   0  -5   7 138.612 8.03537   6
   0  -5  -7 121.090 9.65022   5
   0  -5   7 119.688 7.36625   1
   0   5   7 121.493 12.6544   8
   1  -5   7 27.4743 6.51137   9
   1  -5   7 24.5791 4.32218   6
   1  -5   7 24.9038 3.70352   1
   1  -5   7 29.1571 4.55372  12
  -1  -5  -7 28.3596 6.18531   5
   1  -5   7 21.5590 3.41385   1
   1   5   7 19.1585 6.51623   8
   2  -5   7 174.499 12.6341   9
  -2  -5  -7 188.288 12.8614   5
   2  -5   7 209.991 13.8847   7
   2  -5   7 191.642 10.3426  12
   2  -5   7 191.479 8.76844   1
   2  -5   7 187.652 8.89600   1
   2   5   7 182.764 15.1426   8
   3  -5   7 379.934 16.1972  12
   3  -5   7 382.216 20.3346   7
   3  -5   7 366.804 14.1152   1
  -3  -5  -7 374.882 19.9020  11
   3  -5   7 391.625 19.0954   9
  -3  -5  -7 387.635 20.5572   5
   3   5   7 351.686 19.4626   1
   3   5   7 433.106 23.8494   8
   3   5   7 365.037 11.6406   4
   4  -5   7 24.2279 5.86352   9
   4  -5   7 20.9268 3.85700   1
  -4  -5  -7 37.0602 8.00529  11
  -4  -5  -7 28.3852 7.28794   5
   4  -5   7 28.0100 7.08946   7
   4   5   7 18.5148 6.45995   1
   4   5   7 24.8652 3.64456   4
   4   5   7 38.4248 9.90911   8
  -5  -5  -7 35.4483 8.39267  11
   5  -5   7 41.6709 7.04025   9
   5  -5   7 48.3079 8.88457   7
  -5  -5  -7 36.3015 8.71912   5
   5  -5   7 33.9575 5.45647   1
   5   5   7 43.8404 8.73423   1
   5   5   7 26.4543 8.77042   8
  -6  -5  -7 97.4305 13.8038   5
  -6  -5  -7 106.192 13.7292  11
   6  -5   7 63.3641 10.7928   7
   6  -5   7 104.343 10.0267   9
   6  -5   7 102.868 9.63088   1
   6   5   7 114.916 14.0266   1
   7  -5   7 105.227 10.5891   1
   7  -5   7 120.164 14.8348   7
  -7  -5  -7 83.8524 13.1214  11
   7   5   7 97.0444 13.8710   1
  -8  -5  -7 161.715 19.0780  11
   8  -5   7 146.412 13.5479   1
   8  -5   7 128.461 16.0234   7
   8   5   7 123.006 16.2196   1
   9  -5   7 83.0061 13.8364   7
   9  -5   7 94.3891 12.0414   1
  -9  -5  -7 101.789 16.7122  11
   9   5   7 111.900 15.9689   1
  10  -5   7 73.3811 13.7014   7
 -10  -5  -7 29.9564 12.3031  11
 -10   5  -7 45.3430 14.9514   2
  12  -6  -7 19.3219 11.1662   7
  12   6  -7 0.06761 8.76642   4
 -12   6   7 17.9564 10.7424   2
  11  -6  -7 98.4664 17.2412   7
  11   6  -7 130.266 19.6236   4
 -11   6   7 92.7961 16.7606   2
 -10  -6   7 28.5175 7.41330  11
 -10  -6   7 42.6210 11.3110   6
  10   6  -7 18.2887 9.93935   4
 -10   6   7 30.0708 10.7712   2
  -9  -6   7 16.6519 6.54796  11
  -9  -6   7 28.5449 7.91863   6
  -9   6   7 13.0895 8.90418   2
   9   6  -7 19.4956 9.46936   4
   9   6  -7 37.0780 7.97854  10
   8  -6  -7 12.3286 4.18606   3
  -8  -6   7 9.73237 6.20713  12
  -8  -6   7 14.5601 6.59732   6
  -8  -6   7 10.5674 4.94825  11
  -8   6   7 15.4241 7.88206   2
   8   6  -7 18.2652 8.75041   4
   8   6  -7 3.28677 5.40081  10
  -7  -6   7 216.489 16.0850  12
  -7  -6   7 220.936 15.4523   6
  -7  -6   7 203.266 12.3899  11
   7  -6  -7 223.203 13.2219   3
   7  -6  -7 210.371 15.8236   9
  -7   6   7 203.946 20.6500   2
   7   6  -7 195.729 19.6608   4
   7   6  -7 212.192 14.6945  10
  -6  -6   7 -0.0592 2.50586  11
   6  -6  -7 -0.1670 4.55193   9
   6  -6  -7 11.0544 3.66310  12
  -6  -6   7 3.41298 4.08560   6
   6  -6  -7 -0.2831 3.72264   3
  -6  -6   7 4.59637 4.51674  12
  -6   6   7 7.95088 6.56123   2
   6   6  -7 -1.2990 4.56270  10
   6   6  -7 7.15247 6.16652   4
   5  -6  -7 82.3039 9.79523   3
  -5  -6   7 98.9165 6.50892  11
  -5  -6   7 85.7365 11.0286   1
   5  -6  -7 84.6872 11.0407   9
  -5  -6   7 84.9987 10.1239  12
  -5  -6   7 63.0174 8.62810   6
   5   6  -7 86.4637 12.5161   4
   5   6  -7 81.3834 10.2321  10
  -5   6   7 80.9040 8.92388  13
  -4  -6   7 122.952 9.60693   6
  -4  -6   7 125.348 10.1360  12
  -4  -6   7 135.641 12.5556   1
   4  -6  -7 124.721 12.0276   3
  -4  -6   7 121.262 6.22388  11
   4  -6  -7 115.201 12.9982   9
   4   6  -7 119.629 12.3755  10
  -4   6   7 137.243 9.99738  13
   4   6  -7 137.856 14.4826   4
   3  -6  -7 332.823 17.9498   3
  -3  -6   7 327.512 14.6333   6
  -3  -6   7 338.920 16.0504  12
   3  -6  -7 285.675 17.5343   9
  -3  -6   7 314.966 9.77641  11
   3  -6  -7 318.589 14.2892   5
  -3  -6   7 309.060 16.5094   1
   3   6  -7 317.239 19.9063   4
  -3   6   7 308.935 15.6653  13
   3   6  -7 303.836 17.4658  10
  -2  -6   7 82.7683 7.38935   6
   2  -6  -7 72.7583 7.57877   5
  -2  -6   7 77.2671 3.20333  11
  -2  -6   7 75.2081 7.71746  12
  -2  -6   7 74.8572 8.34435   1
   2  -6  -7 67.0775 9.19571   3
  -2   6   7 76.8775 10.7801   8
  -2   6   7 85.1969 8.91916  13
   1  -6  -7 203.799 11.9122   5
  -1  -6   7 192.431 14.5016   9
  -1  -6   7 203.857 10.8839  12
  -1  -6   7 206.691 11.4979   1
  -1  -6   7 185.410 10.9469   1
  -1  -6   7 199.851 7.52029  11
  -1  -6   7 196.750 9.66106   6
  -1   6   7 195.399 15.0384   8
  -1   6   7 182.427 11.9541  13
   0  -6  -7 702.937 27.0026   5
   0  -6   7 696.587 23.5350  12
   0  -6   7 745.287 30.2767   9
   0  -6   7 685.471 24.1805   1
   0  -6   7 701.616 22.5523   6
   0  -6   7 720.467 24.3183   1
   0  -6   7 648.249 21.7101  11
   0   6   7 719.841 31.3474   8
   1  -6   7 183.055 13.7941   9
  -1  -6  -7 159.924 11.5249   5
   1  -6   7 161.513 8.94941  12
   1  -6   7 172.830 8.94087   6
   1  -6   7 165.802 9.41090   1
   1   6   7 189.187 15.4291   8
   2  -6   7 -3.3245 1.85567  12
   2  -6   7 -2.1288 2.21349   6
   2  -6   7 -2.0953 3.93974   9
   2  -6   7 1.54013 2.51262   1
  -2  -6  -7 -5.9325 3.31960   5
   2  -6   7 7.36182 4.49558   7
   2   6   7 3.30918 5.06720   8
   3  -6   7 22.5259 4.27592   1
   3  -6   7 38.9680 7.47893   9
   3  -6   7 15.1656 6.53102   7
  -3  -6  -7 31.9653 7.86001   5
   3  -6   7 34.7061 5.01674  12
   3   6   7 41.5808 9.87239   8
  -4  -6  -7 308.397 19.2336   5
   4  -6   7 283.227 13.2666   1
   4  -6   7 263.600 13.1092  12
   4  -6   7 269.130 16.3445   9
   4  -6   7 247.422 17.7328   7
   4   6   7 277.572 21.1506   8
   5  -6   7 97.0266 9.17454   1
   5  -6   7 87.4251 12.6316   7
[truncated: 364,436 more chars]
