# Supplementary material for: Crystal structure and Hirshfeld surface analysis of (Z)-4-oxo-4-{phen­yl[(thio­phen-2-yl)meth­yl]amino}­but-2-enoic acid
Source: Acta Crystallogr E Crystallogr Commun. 2024 May 10;80(Pt 6):572–6. doi: 10.1107/S2056989024003967 (PMC11151315; doi:10.1107/S2056989024003967)
Supplement: Supplementary file 2 [file e-80-00572-Isup2.hkl]

data_I                                                                          
_shelx_title ' N-7 in P2(1)/c'                                                  
_shelx_refln_list_code          4                                               
_shelx_F_calc_maximum      138.29                                               
_exptl_crystal_F_000       600.00                                               
_reflns_d_resolution_high  0.7058                                               
                                                                                
loop_                                                                           
 _space_group_symop_operation_xyz                                               
 'x, y, z'                                                                      
 '-x, y+1/2, -z+1/2'                                                            
 '-x, -y, -z'                                                                   
 'x, -y-1/2, z-1/2'                                                             
                                                                                
_cell_length_a     9.8042                                                       
_cell_length_b     9.4258                                                       
_cell_length_c    15.4065                                                       
_cell_angle_alpha  90.000                                                       
_cell_angle_beta  108.455                                                       
_cell_angle_gamma  90.000                                                       
                                                                                
_shelx_F_squared_multiplier     1.000                                           
                                                                                
loop_                                                                           
 _refln_index_h                                                                 
 _refln_index_k                                                                 
 _refln_index_l                                                                 
 _refln_F_squared_calc                                                          
 _refln_F_squared_meas                                                          
 _refln_F_squared_sigma                                                         
 _refln_observed_status                                                         
   2   0   0      11512.50      11072.43       105.63 o                         
   3   0   0       7827.90       7944.27        83.90 o                         
   4   0   0        199.92        251.34         6.24 o                         
   5   0   0         62.81         73.48         5.87 o                         
   6   0   0       1612.39       1591.02        25.76 o                         
   7   0   0          7.53          2.17         2.86 o                         
   8   0   0        663.61        705.97        15.83 o                         
   9   0   0        415.04        358.42        12.34 o                         
  10   0   0         38.12         39.16         8.31 o                         
  11   0   0        595.78        585.39        32.42 o                         
  12   0   0        510.84        546.96        22.03 o                         
  13   0   0         82.91         62.63        18.10 o                         
   1   1   0       2776.37       1993.54        38.25 o                         
   2   1   0        454.60        501.05         4.43 o                         
   3   1   0        301.30        271.27         3.78 o                         
   4   1   0       1345.20       1382.25        13.35 o                         
   5   1   0        499.03        509.43         7.98 o                         
   6   1   0        183.15        170.98         5.21 o                         
   7   1   0         17.13          9.47         4.01 o                         
   8   1   0        939.29        882.77        15.28 o                         
   9   1   0        192.61        176.64         8.93 o                         
  10   1   0        149.68        129.35         8.12 o                         
  11   1   0        102.46         99.95         7.91 o                         
  12   1   0         90.65        104.92         9.50 o                         
  13   1   0         20.34         20.15         7.00 o                         
   0   2   0        506.00        504.17         9.86 o                         
   1   2   0       2400.02       2355.15        17.87 o                         
   2   2   0        986.14       1001.34        11.67 o                         
   3   2   0         79.50         71.54         2.52 o                         
   4   2   0        562.59        588.53         8.39 o                         
   5   2   0        316.11        371.86         6.27 o                         
   6   2   0        296.03        302.81         6.67 o                         
   7   2   0        129.16        121.52         4.98 o                         
   8   2   0        185.99        173.01         6.36 o                         
   9   2   0         31.20         30.99         5.71 o                         
  10   2   0         11.56          9.27         4.81 o                         
  11   2   0          5.03          2.63         5.84 o                         
  12   2   0          6.27         12.87         7.93 o                         
  13   2   0        110.41         77.46        24.09 o                         
   1   3   0       3366.63       3308.57        28.16 o                         
   2   3   0       1528.44       1559.63        16.35 o                         
   3   3   0       4787.71       4919.53        42.27 o                         
   4   3   0         21.39         13.38         1.97 o                         
   5   3   0         15.64         22.60         1.74 o                         
   6   3   0         46.18         42.83         3.10 o                         
   7   3   0        227.39        221.03         7.80 o                         
   8   3   0        298.02        307.08        16.60 o                         
   9   3   0          0.67          0.11         4.80 o                         
  10   3   0          0.50         -0.05         5.57 o                         
  11   3   0          4.44         -5.14         6.76 o                         
  12   3   0         14.07         12.31         7.96 o                         
   0   4   0        923.47        902.67        24.36 o                         
   1   4   0         10.76          4.20         1.25 o                         
   2   4   0        404.37        430.52         7.13 o                         
   3   4   0        409.08        397.00         6.88 o                         
   4   4   0         16.50         16.84         2.17 o                         
   5   4   0        411.15        386.30         9.40 o                         
   6   4   0       2797.87       2759.62        29.09 o                         
   7   4   0          0.65          0.89         2.83 o                         
   8   4   0        251.42        221.94         9.74 o                         
   9   4   0          0.03          3.07         5.10 o                         
  10   4   0        201.53        206.06        14.25 o                         
  11   4   0        136.10        149.16        13.33 o                         
  12   4   0        349.10        358.55        23.00 o                         
   1   5   0        158.63        205.20         5.40 o                         
   2   5   0        483.76        415.63        11.40 o                         
   3   5   0         59.99         59.87         3.56 o                         
   4   5   0        183.73        193.23         5.84 o                         
   5   5   0        413.60        400.67         8.38 o                         
   6   5   0         41.44         36.66         4.79 o                         
   7   5   0         68.65         61.14         4.86 o                         
   8   5   0          0.01          1.18         3.28 o                         
   9   5   0        128.71        133.21        11.39 o                         
  10   5   0         52.08         78.65         9.86 o                         
  11   5   0         23.34         22.77         8.05 o                         
  12   5   0          0.72          8.31         7.38 o                         
   0   6   0         87.31         62.96         5.68 o                         
   1   6   0        214.09        213.18         6.20 o                         
   2   6   0          3.34          0.63         2.83 o                         
   3   6   0          2.33          1.29         1.71 o                         
   4   6   0          1.31         -0.27         2.25 o                         
   5   6   0        426.92        423.97         9.55 o                         
   6   6   0         18.22         12.99         3.60 o                         
   7   6   0        149.54        159.53        14.21 o                         
   8   6   0        247.30        246.91        10.77 o                         
   9   6   0         10.80          8.16         5.44 o                         
  10   6   0         76.94         87.00         9.35 o                         
  11   6   0        108.36        117.21        12.43 o                         
   1   7   0        852.37        865.13        13.35 o                         
   2   7   0        531.25        542.74        14.13 o                         
   3   7   0        473.45        460.40        14.57 o                         
   4   7   0         35.53         31.67         4.39 o                         
   5   7   0          0.69         -3.33         3.68 o                         
   6   7   0         31.57         33.71         4.67 o                         
   7   7   0        174.47        166.25         9.16 o                         
   8   7   0          6.58          8.91         4.61 o                         
   9   7   0        373.44        396.10        15.68 o                         
  10   7   0        376.22        344.52        15.91 o                         
  11   7   0          4.85         -4.81         7.24 o                         
   0   8   0       1479.90       1387.31        41.82 o                         
   1   8   0        365.34        384.51         8.70 o                         
   2   8   0          0.19          2.56         3.10 o                         
   3   8   0          0.41         -3.33         3.33 o                         
   4   8   0        111.83        105.63        10.27 o                         
   5   8   0          0.26         -2.72         3.78 o                         
   6   8   0        607.57        610.31        17.02 o                         
   7   8   0          3.25          2.16         4.33 o                         
   8   8   0         93.87         89.96         9.05 o                         
   9   8   0         21.42         13.62         6.49 o                         
  10   8   0        149.82        131.83        13.73 o                         
   1   9   0        151.70        141.22         7.60 o                         
   2   9   0         39.12         45.51         6.31 o                         
   3   9   0        386.33        351.18        12.28 o                         
   4   9   0         37.95         28.69         5.80 o                         
   5   9   0        174.91        173.85        10.84 o                         
   6   9   0         25.90         21.30         5.72 o                         
   7   9   0         79.92         68.83         8.90 o                         
   8   9   0         13.75         20.08         6.45 o                         
   9   9   0         29.28         29.71         8.87 o                         
   0  10   0          0.30         -7.25         7.28 o                         
   1  10   0        169.85        183.94        13.09 o                         
   2  10   0         35.03         45.15         6.01 o                         
   3  10   0        238.50        255.81        12.02 o                         
   4  10   0        399.85        379.30        20.70 o                         
   5  10   0        166.90        158.46        11.22 o                         
   6  10   0         22.86         23.71         6.28 o                         
   7  10   0        236.22        250.74        15.65 o                         
   8  10   0        124.06        158.18        19.04 o                         
   1  11   0          1.42          3.34         5.18 o                         
   2  11   0         28.58         44.37         7.60 o                         
   3  11   0        346.71        353.37        14.25 o                         
   4  11   0        255.64        248.30        13.01 o                         
   5  11   0        102.37         93.03         8.64 o                         
   6  11   0         22.78         27.44         7.03 o                         
   7  11   0         25.22         30.76         9.01 o                         
   0  12   0         79.23        100.23        23.44 o                         
   1  12   0         15.90          7.61         7.03 o                         
   2  12   0         59.87         66.17        13.13 o                         
   3  12   0         14.35         14.99         7.05 o                         
   4  12   0        178.54        234.94        17.14 o                         
   5  12   0         24.13         12.82         6.44 o                         
   1  13   0         83.91         93.70        21.68 o                         
   2  13   0         29.14         10.33         8.09 o                         
   3  13   0          0.43          2.89        11.99 o                         
 -13   1   1         24.39         23.26         6.56 o                         
 -12   1   1          5.37          3.46         5.07 o                         
 -11   1   1        223.76        227.13        13.12 o                         
 -10   1   1         22.04         21.24         4.87 o                         
  -9   1   1        387.09        397.77        10.36 o                         
  -8   1   1         54.74         66.98         4.82 o                         
  -7   1   1        274.62        288.31         7.78 o                         
  -6   1   1        188.22        216.93         6.10 o                         
  -5   1   1        942.41       1042.50        13.32 o                         
  -4   1   1       1359.41       1388.00        14.51 o                         
  -3   1   1        923.09        912.86         8.58 o                         
  -2   1   1      10164.21      10171.88        66.29 o                         
  -1   1   1        460.38        304.34        46.54 o                         
   1   1   1        167.91        134.02         6.23 o                         
   2   1   1       1227.45       1194.22         9.52 o                         
   3   1   1         75.99         59.84         1.56 o                         
   4   1   1        158.87        183.89         5.25 o                         
   5   1   1        619.91        670.00         9.02 o                         
   6   1   1        423.09        452.26         7.95 o                         
   7   1   1        489.25        451.29        10.67 o                         
   8   1   1        575.18        566.90        12.89 o                         
   9   1   1          7.21          9.32         3.74 o                         
  10   1   1        104.04        100.20         7.50 o                         
  11   1   1         18.58         13.10         5.47 o                         
  12   1   1         77.63         53.37         7.74 o                         
 -13   2   1        311.24        349.96        21.08 o                         
 -12   2   1         82.86        103.35        11.60 o                         
 -11   2   1         22.17         24.37         6.93 o                         
 -10   2   1         28.19         29.33         5.19 o                         
  -9   2   1         55.85         65.80         6.18 o                         
  -8   2   1        155.39        155.12         6.59 o                         
  -7   2   1       3151.47       3096.05        34.15 o                         
  -6   2   1        356.81        329.61         6.84 o                         
  -5   2   1        417.43        432.59         8.82 o                         
  -4   2   1        955.00        979.67        11.15 o                         
  -3   2   1        367.85        406.12         5.40 o                         
  -2   2   1         60.08         47.88         1.49 o                         
  -1   2   1      18883.04      17816.81       114.98 o                         
   0   2   1        320.42        302.18         3.25 o                         
   1   2   1       3677.49       3641.54        27.74 o                         
   2   2   1        479.96        504.95         6.42 o                         
   3   2   1          6.14          7.39         1.08 o                         
   4   2   1        431.92        426.19         5.91 o                         
   5   2   1       2652.47       2770.78        29.46 o                         
   6   2   1        228.47        208.74         8.18 o                         
   7   2   1        274.31        283.16         9.66 o                         
   8   2   1        126.42        124.60         7.53 o                         
   9   2   1          0.26          2.22         3.32 o                         
  10   2   1        437.62        446.42        13.58 o                         
  11   2   1        568.72        595.51        19.47 o                         
  12   2   1          0.81         -5.24         5.24 o                         
 -13   3   1         31.14         41.31        19.77 o                         
 -12   3   1          2.32         -0.39        11.18 o                         
 -11   3   1         19.67         13.09         6.91 o                         
 -10   3   1         13.64         18.65         6.44 o                         
  -9   3   1        234.54        219.11        13.23 o                         
  -8   3   1        118.95        114.67         6.75 o                         
  -7   3   1          5.32          3.70         2.21 o                         
  -6   3   1        372.98        348.16         7.72 o                         
  -5   3   1       2084.89       2134.52        23.07 o                         
  -4   3   1         90.95         82.98         3.45 o                         
  -3   3   1       1387.05       1355.52        15.01 o                         
  -2   3   1       1302.46       1359.82        13.96 o                         
  -1   3   1        253.71        246.77         3.91 o                         
   0   3   1       5401.29       5341.54        46.67 o                         
   1   3   1        799.85        832.18         9.77 o                         
   2   3   1         46.51         55.28         2.07 o                         
   3   3   1        261.59        289.92         5.37 o                         
   4   3   1         40.93         37.89         2.35 o                         
   5   3   1         66.89         69.85         2.62 o                         
   6   3   1          3.57          5.00         2.43 o                         
   7   3   1       1262.89       1167.93        19.19 o                         
   8   3   1        651.11        632.01        23.11 o                         
   9   3   1          5.12         11.67         5.34 o                         
  10   3   1        113.59         95.32        10.43 o                         
  11   3   1         27.59         26.38        12.85 o                         
  12   3   1         19.95         32.95         8.64 o                         
 -12   4   1          8.17          3.00         6.37 o                         
 -11   4   1          1.49         -4.68         4.68 o                         
 -10   4   1         11.21          6.79         5.96 o                         
  -9   4   1        141.14        150.52        11.69 o                         
  -8   4   1        321.32        286.29        11.34 o                         
  -7   4   1        417.45        373.17         9.99 o                         
  -6   4   1         55.59         56.63         4.27 o                         
  -5   4   1         72.93         63.83         4.01 o                         
  -4   4   1         13.04         12.66         2.13 o                         
  -3   4   1       1247.08       1319.78        16.26 o                         
  -2   4   1        172.50        163.49         4.42 o                         
  -1   4   1        666.04        798.15        12.27 o                         
   0   4   1        409.72        435.59         7.71 o                         
   1   4   1          2.16          4.75         1.60 o                         
   2   4   1         51.21         46.29         2.53 o                         
   3   4   1        105.52        103.10         3.32 o                         
   4   4   1        995.20       1012.74        13.97 o                         
   5   4   1        375.64        430.74         8.63 o                         
   6   4   1         57.77         56.81         4.52 o                         
   7   4   1         63.94         69.47         5.24 o                         
   8   4   1        179.22        183.80        12.29 o                         
   9   4   1         14.39          7.60         5.52 o                         
  10   4   1         18.73         26.06         6.52 o                         
  11   4   1        151.14        139.17        12.96 o                         
  12   4   1          4.30         -2.58         6.95 o                         
 -12   5   1         11.15         10.69         7.11 o                         
 -11   5   1        185.98        163.53        13.97 o                         
 -10   5   1         27.42         21.35         8.19 o                         
  -9   5   1         18.54         12.87         6.05 o                         
  -8   5   1        308.56        300.47        11.27 o                         
  -7   5   1        152.93        154.30         7.15 o                         
  -6   5   1         96.61         90.36         4.52 o                         
  -5   5   1        687.79        653.84        11.76 o                         
  -4   5   1       1444.11       1427.93        20.10 o                         
  -3   5   1        181.28        168.02         5.40 o                         
  -2   5   1         91.66        129.19         4.18 o                         
  -1   5   1          5.34          6.28         1.91 o                         
   0   5   1         61.23         61.38         3.60 o                         
   1   5   1       2285.37       2342.84        29.88 o                         
   2   5   1       2721.24       2730.10        35.70 o                         
   3   5   1        396.64        369.95         7.92 o                         
   4   5   1         12.86         12.63         2.22 o                         
   5   5   1         35.94         32.16         4.19 o                         
   6   5   1         24.47         34.78         3.96 o                         
   7   5   1        205.63        207.27         8.62 o                         
   8   5   1       1045.21       1055.24        45.34 o                         
   9   5   1        115.17        112.47        12.72 o                         
  10   5   1         14.25          4.22         6.61 o                         
  11   5   1         20.98          6.15         6.78 o                         
 -11   6   1          2.81          3.63         5.77 o                         
 -10   6   1         26.49         24.55         6.76 o                         
  -9   6   1          1.12         -4.24         4.24 o                         
  -8   6   1        291.28        275.96        11.65 o                         
  -7   6   1        928.41        882.87        18.17 o                         
  -6   6   1        444.39        386.58        19.05 o                         
  -5   6   1         30.54         25.58         2.99 o                         
  -4   6   1        290.55        294.45         7.90 o                         
  -3   6   1         60.94         68.97         5.36 o                         
  -2   6   1          6.43          8.62         1.86 o                         
  -1   6   1       1149.74       1167.60        18.15 o                         
   0   6   1        150.81        144.13         7.29 o                         
   1   6   1         64.56         59.87         4.18 o                         
   2   6   1         53.09         56.24         4.73 o                         
   3   6   1         37.18         36.15         4.14 o                         
   4   6   1        576.04        564.26        11.36 o                         
   5   6   1       3508.05       3484.54        37.83 o                         
   6   6   1          0.04         -2.70         2.70 o                         
   7   6   1        186.46        180.60         8.54 o                         
   8   6   1        272.43        279.30        12.52 o                         
   9   6   1        220.16        223.93        13.13 o                         
  10   6   1        342.63        334.71        16.63 o                         
  11   6   1        134.49        125.30        11.62 o                         
 -11   7   1         15.73         -1.54         7.50 o                         
 -10   7   1        500.16        508.81        21.53 o                         
  -9   7   1         13.74         15.71         5.76 o                         
  -8   7   1         29.75         32.82         6.59 o                         
  -7   7   1        406.37        383.65        12.54 o                         
  -6   7   1         68.47         53.20         5.59 o                         
  -5   7   1          0.70          0.37         3.09 o                         
  -4   7   1         44.37         33.95         4.18 o                         
  -3   7   1        271.78        233.26        11.34 o                         
  -2   7   1        545.54        512.30        11.18 o                         
  -1   7   1        127.23        134.54         6.18 o                         
   0   7   1          9.45          2.22         2.70 o                         
   1   7   1        349.42        365.45         7.93 o                         
   2   7   1          2.64         -0.28         3.12 o                         
   3   7   1        137.41        135.98        11.54 o                         
   4   7   1        406.71        386.21        10.69 o                         
   5   7   1        457.66        435.63        11.66 o                         
   6   7   1        773.61        771.53        16.55 o                         
   7   7   1         82.92         80.76         6.59 o                         
   8   7   1         25.12         19.28         4.91 o                         
   9   7   1         61.17         50.35         7.20 o                         
  10   7   1        333.70        336.76        22.82 o                         
 -10   8   1        277.39        262.29        21.45 o                         
  -9   8   1         21.36         10.23         6.53 o                         
  -8   8   1        203.56        235.97        20.92 o                         
  -7   8   1        433.05        412.86        17.59 o                         
  -6   8   1         11.07         14.17         5.61 o                         
  -5   8   1        461.87        473.35        16.40 o                         
  -4   8   1         19.29         19.23         5.70 o                         
  -3   8   1         10.12          5.81         4.23 o                         
  -2   8   1        621.11        620.98        18.65 o                         
  -1   8   1        492.72        499.05        11.93 o                         
   0   8   1        322.58        325.60         8.61 o                         
   1   8   1        366.04        346.43         8.32 o                         
   2   8   1        154.54        155.17         8.13 o                         
   3   8   1          9.47         -1.73         4.73 o                         
   4   8   1         66.00         62.42         6.93 o                         
   5   8   1         65.72         80.96         7.45 o                         
   6   8   1         37.75         38.55         4.86 o                         
   7   8   1          0.00          0.21         4.19 o                         
   8   8   1          0.21         -1.67         5.53 o                         
   9   8   1          0.02          5.05         6.23 o                         
  10   8   1          4.92          2.93         6.71 o                         
  -9   9   1        240.36        249.45        17.07 o                         
  -8   9   1         36.19         40.93         7.35 o                         
  -7   9   1          6.11          5.09         5.18 o                         
  -6   9   1          7.30          2.38         5.48 o                         
  -5   9   1         43.99         31.35         6.60 o                         
  -4   9   1         93.72        115.14        10.07 o                         
  -3   9   1        525.39        552.11        16.76 o                         
  -2   9   1        789.22        783.07        23.14 o                         
  -1   9   1         42.80         37.19         5.61 o                         
   0   9   1         34.29         28.55         4.88 o                         
   1   9   1          0.19         -1.56         3.16 o                         
   2   9   1        367.56        338.65        11.71 o                         
   3   9   1         38.88         26.93         6.03 o                         
   4   9   1         55.57         50.91         6.49 o                         
   5   9   1         41.19         33.60         6.00 o                         
   6   9   1        202.51        205.04        11.94 o                         
   7   9   1        110.00        113.01         9.50 o                         
   8   9   1        111.81        107.13        13.20 o                         
   9   9   1         15.35         16.04         8.15 o                         
  -8  10   1          6.79          4.35         6.55 o                         
  -7  10   1         60.04         81.80        16.34 o                         
  -6  10   1        123.44        134.86        10.72 o                         
  -5  10   1         15.99         20.50         5.88 o                         
  -4  10   1          3.55         -1.17         3.87 o                         
  -3  10   1          4.85          0.85         4.48 o                         
  -2  10   1        204.64        180.52        10.96 o                         
  -1  10   1        246.48        222.22        11.67 o                         
   0  10   1          0.06         -4.29         4.29 o                         
   1  10   1         19.38         20.67         4.86 o                         
   2  10   1         40.78         43.33         5.75 o                         
   3  10   1          0.01          1.14         5.01 o                         
   4  10   1          0.45         -2.81         4.43 o                         
   5  10   1          2.42         -2.96         4.55 o                         
   6  10   1        114.90        136.22        20.66 o                         
   7  10   1        114.67        139.49        14.25 o                         
   8  10   1         25.52         24.73         9.54 o                         
  -7  11   1         45.82         49.34        10.45 o                         
  -6  11   1          9.28         23.77         7.43 o                         
  -5  11   1          1.36          6.24         5.19 o                         
  -4  11   1         40.89         41.96         6.58 o                         
  -3  11   1          8.80          3.27         4.91 o                         
  -2  11   1         46.45         57.87         9.49 o                         
  -1  11   1        118.41        112.19        11.55 o                         
   0  11   1          6.29          0.63         5.65 o                         
   1  11   1         20.52         15.47         5.78 o                         
   2  11   1        395.33        380.74        16.89 o                         
   3  11   1        248.21        268.19        13.08 o                         
   4  11   1          0.09         -4.57         4.57 o                         
   5  11   1          0.67          1.65         5.76 o                         
   6  11   1         15.11         25.07         7.86 o                         
   7  11   1         19.34         16.52         8.48 o                         
  -5  12   1         62.31         42.82         7.12 o                         
  -4  12   1          1.33          3.72         6.37 o                         
  -3  12   1        114.89        140.52        13.70 o                         
  -2  12   1        116.87        118.18        12.70 o                         
  -1  12   1         16.08         19.22         7.95 o                         
   0  12   1         40.71         48.75        11.30 o                         
   1  12   1        231.65        250.36        15.13 o                         
   2  12   1         15.73         18.56         7.03 o                         
   3  12   1        135.85        141.31        13.75 o                         
   4  12   1         40.00         42.81         9.69 o                         
   5  12   1          5.13          7.98         6.76 o                         
  -3  13   1         78.51         71.05        17.56 o                         
  -2  13   1         22.09          5.10         8.25 o                         
  -1  13   1         15.50         15.31         8.59 o                         
   0  13   1         28.03          8.70         9.14 o                         
   1  13   1        136.64        133.96        14.06 o                         
   2  13   1        195.68        240.98        18.03 o                         
 -13   0   2        238.95        249.62        19.81 o                         
 -12   0   2        102.27        100.31        12.51 o                         
 -11   0   2         32.24         26.94         7.67 o                         
 -10   0   2         34.91         32.09         7.71 o                         
  -9   0   2         24.23         20.44         4.81 o                         
  -8   0   2        206.70        195.86         9.81 o                         
  -7   0   2        572.12        537.10        14.24 o                         
  -6   0   2         24.67         28.74         3.56 o                         
  -5   0   2       5082.65       5248.03        83.56 o                         
  -4   0   2       3925.06       4088.42        65.19 o                         
  -3   0   2      10845.24      11046.90       140.70 o                         
  -2   0   2       1452.01       1479.78        15.14 o                         
  -1   0   2       1471.79        925.16        27.33 o                         
   1   0   2       2368.62       2203.36        22.52 o                         
   2   0   2          6.14         18.09         1.74 o                         
   3   0   2       7110.66       7074.84        81.64 o                         
   4   0   2       9223.33       9419.31       122.77 o                         
   5   0   2        752.08        746.58        16.17 o                         
   6   0   2         32.25         53.48        22.88 o                         
   7   0   2        385.20        375.51        13.12 o                         
   8   0   2        108.13        103.49         7.27 o                         
   9   0   2        428.89        475.69        20.78 o                         
  10   0   2        345.15        339.35        19.67 o                         
  11   0   2         41.07         47.98        10.50 o                         
  12   0   2         21.99         17.27         9.12 o                         
 -13   1   2         77.19        116.16        11.72 o                         
 -12   1   2        114.91        104.87         9.16 o                         
 -11   1   2        151.39        158.96        13.35 o                         
 -10   1   2         37.36         37.63         8.30 o                         
  -9   1   2         13.52          9.94         3.30 o                         
  -8   1   2         94.96         94.71         6.09 o                         
  -7   1   2        303.11        319.18        15.64 o                         
  -6   1   2       1087.58       1067.35        14.71 o                         
  -5   1   2         70.06         79.87         4.15 o                         
  -4   1   2        128.05        136.09         3.40 o                         
  -3   1   2       1060.32       1115.46        11.17 o                         
  -2   1   2       1151.08       1254.92         9.57 o                         
  -1   1   2         98.90         80.61         2.92 o                         
   0   1   2        211.71        183.53         6.69 o                         
   1   1   2         29.38         45.97         1.31 o                         
   2   1   2        551.46        527.90         5.16 o                         
   3   1   2       2740.34       2945.21        23.44 o                         
   4   1   2          9.34         13.59         1.16 o                         
   5   1   2       1094.80       1164.99        13.83 o                         
   6   1   2       1014.10       1044.36        19.31 o                         
   7   1   2        696.75        652.29        13.15 o                         
   8   1   2         21.61         20.90         3.93 o                         
   9   1   2          3.73         -1.30         3.36 o                         
  10   1   2        125.16        103.85         7.70 o                         
  11   1   2         48.69         49.12         8.70 o                         
  12   1   2          0.57          3.60         6.05 o                         
 -13   2   2          3.06          9.75         7.81 o                         
 -12   2   2         15.48         13.08         7.41 o                         
 -11   2   2         93.40         86.30         9.17 o                         
 -10   2   2          0.97          3.75         4.72 o                         
  -9   2   2       1282.97       1214.60        19.82 o                         
  -8   2   2        304.60        285.66         9.31 o                         
  -7   2   2        349.85        340.29         9.19 o                         
  -6   2   2         44.16         36.95         3.12 o                         
  -5   2   2        297.42        289.36         5.05 o                         
  -4   2   2         72.45         73.49         3.52 o                         
  -3   2   2       1377.26       1428.23        13.93 o                         
  -2   2   2       1863.85       1832.52        15.96 o                         
  -1   2   2       1251.81       1205.57         9.69 o                         
   0   2   2      14718.99      14170.47        91.70 o                         
   1   2   2       1009.83       1024.85         8.57 o                         
   2   2   2        355.15        345.30         4.47 o                         
   3   2   2        635.03        660.11         8.53 o                         
   4   2   2        380.49        403.65         6.04 o                         
   5   2   2        946.77       1035.38        12.37 o                         
   6   2   2          8.24          6.28         1.79 o                         
   7   2   2         22.62         23.71         3.55 o                         
   8   2   2         86.30        105.32         6.57 o                         
   9   2   2         92.03         78.81         6.36 o                         
  10   2   2        238.31        232.53        12.25 o                         
  11   2   2         69.18         58.20         8.47 o                         
  12   2   2         92.90        104.23        18.08 o                         
 -13   3   2          9.22         16.20         7.75 o                         
 -12   3   2        145.07        132.15        12.91 o                         
 -11   3   2        132.64        115.38        11.56 o                         
 -10   3   2        483.31        477.07        25.31 o                         
  -9   3   2        604.44        565.93        27.62 o                         
  -8   3   2         71.91         67.96         5.99 o                         
  -7   3   2        101.05        121.53         6.44 o                         
  -6   3   2        282.47        268.94         5.42 o                         
  -5   3   2       1067.66       1104.63        13.97 o                         
  -4   3   2          0.11          0.64         1.22 o                         
  -3   3   2         31.42         46.73         2.73 o                         
  -2   3   2        747.60        759.32         8.39 o                         
  -1   3   2        137.10        141.73         5.98 o                         
   0   3   2      12960.27      12793.21       107.82 o                         
   1   3   2       5341.28       5340.83        46.67 o                         
   2   3   2        788.35        809.90         9.29 o                         
   3   3   2        404.15        416.00         6.93 o                         
   4   3   2         37.80         48.74         3.75 o                         
   5   3   2        552.64        553.51         8.62 o                         
   6   3   2          0.39          0.61         2.19 o                         
   7   3   2       1297.01       1297.29        22.61 o                         
   8   3   2          3.24          0.20         5.82 o                         
   9   3   2         88.93         77.11         8.05 o                         
  10   3   2        175.85        158.32        11.58 o                         
  11   3   2        111.28        108.62        10.23 o                         
  12   3   2        172.20        184.26        13.82 o                         
 -12   4   2          0.18          0.48         6.56 o                         
 -11   4   2          9.54         19.81         7.29 o                         
 -10   4   2         43.13         55.37        13.45 o                         
  -9   4   2        277.30        260.67        14.68 o                         
  -8   4   2       2161.76       2082.23        46.17 o                         
  -7   4   2       1034.74       1016.15        16.19 o                         
  -6   4   2         24.97         22.06         2.44 o                         
  -5   4   2         38.76         33.14         2.49 o                         
  -4   4   2          4.31          7.82         1.81 o                         
  -3   4   2        117.35        122.52         3.34 o                         
  -2   4   2       1468.32       1516.54        16.29 o                         
  -1   4   2       1088.98       1143.21        12.71 o                         
   0   4   2          5.26          4.88         1.21 o                         
   1   4   2        294.53        288.44         3.77 o                         
   2   4   2        251.96        256.72         3.96 o                         
   3   4   2       1811.77       1791.52        17.89 o                         
   4   4   2        206.80        200.81         5.28 o                         
   5   4   2        640.74        616.09        10.47 o                         
   6   4   2        498.45        494.49         8.77 o                         
   7   4   2         37.32         43.52         4.30 o                         
   8   4   2         17.77         27.37         8.02 o                         
   9   4   2        260.57        270.61        15.45 o                         
  10   4   2        194.57        211.59        14.78 o                         
  11   4   2         89.95         74.88        10.39 o                         
  12   4   2          2.80         -0.08         7.11 o                         
 -12   5   2         19.62         11.25         8.94 o                         
 -11   5   2         26.69         43.53         9.04 o                         
 -10   5   2       1082.77       1105.03        29.76 o                         
  -9   5   2        473.50        484.75        16.18 o                         
  -8   5   2        266.20        269.97        10.79 o                         
  -7   5   2        253.76        233.34        11.08 o                         
  -6   5   2         69.64         68.15         4.06 o                         
  -5   5   2        140.97        164.06         6.07 o                         
  -4   5   2         39.86         39.05         3.18 o                         
  -3   5   2         66.40         67.08         4.87 o                         
  -2   5   2       1956.86       2064.97        32.16 o                         
  -1   5   2        361.30        399.29         8.95 o                         
   0   5   2        548.31        530.01         9.81 o                         
   1   5   2       6131.51       6511.98        71.83 o                         
   2   5   2         23.44         20.35         1.48 o                         
   3   5   2        339.99        301.76         4.76 o                         
   4   5   2         67.82         81.77         3.99 o                         
   5   5   2          9.48         14.01         2.74 o                         
   6   5   2         15.47         19.43         3.16 o                         
   7   5   2         26.75         16.18         3.56 o                         
   8   5   2         41.35         42.15         6.74 o                         
   9   5   2        128.47        106.23        10.82 o                         
  10   5   2         44.30         31.17         8.08 o                         
  11   5   2        102.28        101.73        11.86 o                         
 -12   6   2         65.60         84.71        10.63 o                         
 -11   6   2          0.35         -1.70         6.32 o                         
 -10   6   2         46.32         44.37         8.38 o                         
  -9   6   2          5.34          1.71         4.78 o                         
  -8   6   2         58.79         68.12         6.44 o                         
  -7   6   2         37.72         39.85         5.10 o                         
  -6   6   2         30.58         34.76         3.48 o                         
  -5   6   2          2.94          1.99         2.10 o                         
  -4   6   2         32.28         35.17         4.13 o                         
  -3   6   2        773.09        711.81        20.33 o                         
  -2   6   2        444.42        425.90        10.81 o                         
  -1   6   2          1.56          1.53         2.68 o                         
   0   6   2          0.23         -1.63         1.91 o                         
   1   6   2          8.69          1.52         2.36 o                         
   2   6   2        104.64        109.54         3.28 o                         
   3   6   2          5.04          6.29         2.04 o                         
   4   6   2        165.93        170.08         5.59 o                         
   5   6   2        116.24        122.84         5.23 o                         
   6   6   2        138.46        135.59         7.59 o                         
   7   6   2         68.15         63.17         5.73 o                         
   8   6   2         90.87         92.27         8.74 o                         
   9   6   2         12.41         15.02         5.73 o                         
  10   6   2         60.49         51.36         9.65 o                         
  11   6   2          0.28          3.24         7.36 o                         
 -11   7   2         32.74         32.06         8.38 o                         
 -10   7   2         82.80         82.77        11.60 o                         
  -9   7   2         13.40         20.75         6.01 o                         
  -8   7   2          8.40          3.14         4.19 o                         
  -7   7   2         65.76         85.51         7.33 o                         
  -6   7   2        535.32        523.86        13.37 o                         
  -5   7   2        825.11        813.51        17.44 o                         
  -4   7   2        406.91        395.68        13.47 o                         
  -3   7   2        571.96        562.64        24.89 o                         
  -2   7   2        271.21        264.91         8.79 o                         
  -1   7   2         23.12         16.31         3.95 o                         
   0   7   2        628.26        653.15        20.80 o                         
   1   7   2        306.95        302.66         8.79 o                         
   2   7   2          0.77         -1.62         2.47 o                         
   3   7   2        276.08        266.18        10.91 o                         
   4   7   2          7.67          8.24         3.34 o                         
   5   7   2        480.60        470.26        11.47 o                         
   6   7   2        234.08        231.39        10.12 o                         
   7   7   2        172.34        168.86         9.02 o                         
   8   7   2        130.63        154.08        10.50 o                         
   9   7   2         16.83         20.57         6.20 o                         
  10   7   2          2.33         -5.72         5.72 o                         
 -10   8   2         16.59         18.82         7.98 o                         
  -9   8   2         96.04         92.48        11.44 o                         
  -8   8   2          5.91          6.85         5.63 o                         
  -7   8   2        234.82        180.56        13.05 o                         
  -6   8   2        143.52        156.42        11.47 o                         
  -5   8   2         68.99         67.43        13.07 o                         
  -4   8   2         38.73         31.20         6.28 o                         
  -3   8   2          0.48         -4.70         4.70 o                         
  -2   8   2        500.75        509.52        13.31 o                         
  -1   8   2         69.33         88.09         6.44 o                         
   0   8   2          3.94          2.16         2.93 o                         
   1   8   2         25.76         17.49         3.49 o                         
   2   8   2         23.97         22.90         4.08 o                         
   3   8   2        660.60        653.83        16.31 o                         
   4   8   2       1392.08       1376.98        26.21 o                         
   5   8   2        106.43        106.13         8.19 o                         
   6   8   2         25.05         23.14         4.64 o                         
   7   8   2         37.46         43.60         5.61 o                         
   8   8   2          4.40         -1.56         5.09 o                         
   9   8   2         39.44         42.82         9.56 o                         
  10   8   2          0.43         -5.39         8.99 o                         
 -10   9   2          9.75          3.49         8.75 o                         
  -9   9   2         67.18         65.05         9.51 o                         
  -8   9   2          1.48         -0.26         6.90 o                         
  -7   9   2         10.88          7.76         7.01 o                         
  -6   9   2         13.24         12.10        11.25 o                         
  -5   9   2         12.61          7.87         7.19 o                         
  -4   9   2         93.84         96.89        11.71 o                         
  -3   9   2        110.42        131.66        12.48 o                         
  -2   9   2        179.13        141.18        12.95 o                         
  -1   9   2        244.52        236.48        14.38 o                         
   0   9   2          9.35          4.15         2.82 o                         
   1   9   2        109.24        105.77         6.91 o                         
   2   9   2          9.14          7.53         4.14 o                         
   3   9   2         51.67         49.71         6.35 o                         
   4   9   2          5.24          5.27         4.46 o                         
   5   9   2        121.52        128.60         9.28 o                         
   6   9   2         36.57         29.37         5.49 o                         
   7   9   2         10.19          8.82         6.48 o                         
   8   9   2          5.93         -2.13         6.13 o                         
   9   9   2         37.44         31.52         9.49 o                         
  -9  10   2         86.69         72.04        21.15 o                         
  -8  10   2          7.85         10.85         6.59 o                         
  -7  10   2          1.20          1.55         5.52 o                         
  -6  10   2         57.43         64.32         9.13 o                         
  -5  10   2         42.54         52.60        11.20 o                         
  -4  10   2         12.45         -0.46         5.74 o                         
  -3  10   2        619.85        620.00        24.44 o                         
  -2  10   2        247.53        247.53        12.86 o                         
  -1  10   2         29.21         21.56         6.43 o                         
   0  10   2        567.17        508.24        14.95 o                         
   1  10   2         63.94         72.61         6.44 o                         
   2  10   2        382.46        380.49        13.42 o                         
   3  10   2         18.63         11.04         4.62 o                         
   4  10   2          9.99          7.72         4.59 o                         
   5  10   2          1.60         -1.84         6.47 o                         
   6  10   2          3.33         -0.27         5.65 o                         
   7  10   2         55.87         67.37         9.57 o                         
   8  10   2         40.95         26.17        13.89 o                         
  -7  11   2         23.08         40.77         8.15 o                         
  -6  11   2         69.61         81.57        13.45 o                         
  -5  11   2         18.80         24.32         6.53 o                         
  -4  11   2         50.22         48.29         7.88 o                         
  -3  11   2         25.26         10.99         5.75 o                         
  -2  11   2         28.08         24.97         7.39 o                         
  -1  11   2         11.98         12.90         6.90 o                         
   0  11   2          2.78         -4.81         4.81 o                         
   1  11   2        154.03        150.70        11.09 o                         
   2  11   2        127.62        117.19        10.13 o                         
   3  11   2          3.36         10.63         5.66 o                         
   4  11   2          6.13          6.00         6.01 o                         
   5  11   2         47.74         39.40         7.67 o                         
   6  11   2        295.41        339.91        19.13 o                         
  -6  12   2         20.14         22.27        21.60 o                         
  -5  12   2          4.10          3.45         9.65 o                         
  -4  12   2          4.64          0.02         7.14 o                         
  -3  12   2          3.14          5.46         6.87 o                         
  -2  12   2          4.26          6.19         6.65 o                         
  -1  12   2         67.12         67.21        10.14 o                         
   0  12   2         36.99         45.03         8.38 o                         
   1  12   2        294.58        324.87        19.14 o                         
   2  12   2         52.10         44.44         9.43 o                         
   3  12   2         49.76         39.49         9.49 o                         
   4  12   2          0.91         -8.22         8.22 o                         
   5  12   2         13.58          4.93         6.89 o                         
  -3  13   2         46.50         55.18        12.44 o                         
  -2  13   2         99.73        132.04        14.46 o                         
  -1  13   2         89.51         88.66        12.92 o                         
   0  13   2         17.50         28.86         8.87 o                         
   1  13   2         24.46         11.45         8.42 o                         
   2  13   2          9.08          8.87         8.07 o                         
 -13   1   3         15.65          9.13         6.24 o                         
 -12   1   3        170.88        173.13        11.40 o                         
 -11   1   3        164.58        168.58        10.28 o                         
 -10   1   3          5.49          2.49         3.07 o                         
  -9   1   3         29.89         32.82         3.91 o                         
  -8   1   3         17.46         12.07         3.10 o                         
  -7   1   3        310.01        291.21         9.24 o                         
  -6   1   3        131.88        137.72         5.33 o                         
  -5   1   3       1461.08       1487.97        16.44 o                         
  -4   1   3        177.91        196.86         4.32 o                         
  -3   1   3       1924.07       1882.17        19.37 o                         
  -2   1   3      12550.94      12358.67        90.00 o                         
  -1   1   3       1888.02       1910.27        14.62 o                         
   0   1   3      19124.80      17879.82       111.63 o                         
   1   1   3        195.25        199.98         2.59 o                         
   2   1   3       1265.29       1286.40        10.76 o                         
   3   1   3        604.07        645.95         6.99 o                         
   4   1   3          4.25          3.98         1.02 o                         
   5   1   3        854.03        836.36        10.89 o                         
   6   1   3       1249.33       1179.16        18.37 o                         
   7   1   3        130.12        133.30         6.71 o                         
   8   1   3          6.27         -0.24         3.25 o                         
   9   1   3         53.67         60.99         5.87 o                         
  10   1   3        149.66        188.77        11.33 o                         
  11   1   3         78.99         69.87         8.83 o                         
  12   1   3        116.73        103.38        11.33 o                         
 -13   2   3         90.45         80.73        13.05 o                         
 -12   2   3        188.17        203.83        21.93 o                         
 -11   2   3         75.75         73.07         9.59 o                         
 -10   2   3          0.55          0.39         4.83 o                         
  -9   2   3         24.56         29.43         4.26 o                         
  -8   2   3        972.13        908.93        15.90 o                         
  -7   2   3          2.29          4.22         2.24 o                         
  -6   2   3         21.87         25.87         2.37 o                         
  -5   2   3        153.95        158.84         5.94 o                         
  -4   2   3       7156.85       7426.12        73.77 o                         
  -3   2   3       2649.43       2567.64        25.85 o                         
  -2   2   3       5311.88       5258.11        41.56 o                         
  -1   2   3        543.67        589.75         6.12 o                         
   0   2   3        130.31        132.75         2.07 o                         
   1   2   3       1721.06       1784.12        14.19 o                         
   2   2   3       4731.09       4691.75        36.11 o                         
   3   2   3        631.74        629.23         8.41 o                         
   4   2   3         19.26         20.58         1.63 o                         
   5   2   3        214.16        222.98         4.70 o                         
   6   2   3        144.06        153.86         4.69 o                         
   7   2   3         70.38         60.69         4.95 o                         
   8   2   3       1621.93       1611.75        24.65 o                         
   9   2   3        163.74        154.49         9.62 o                         
  10   2   3         63.42         72.15         8.37 o                         
  11   2   3        485.14        459.97        18.65 o                         
  12   2   3         21.52         28.32         9.60 o                         
 -13   3   3          8.34          6.83         7.61 o                         
 -12   3   3          1.74          4.32         7.00 o                         
 -11   3   3         14.37          8.59         9.06 o                         
 -10   3   3         97.12         85.12        15.74 o                         
  -9   3   3        155.32        158.82         9.91 o                         
  -8   3   3         31.50         26.70         4.52 o                         
  -7   3   3         77.38         85.68         5.82 o                         
  -6   3   3       1312.99       1315.45        15.85 o                         
  -5   3   3          4.31          8.54         1.69 o                         
  -4   3   3         54.69         52.92         2.74 o                         
  -3   3   3         98.58         93.49         3.50 o                         
  -2   3   3        406.04        411.17         5.27 o                         
  -1   3   3        688.81        716.70         7.25 o                         
   0   3   3       4165.85       4308.14        35.92 o                         
   1   3   3         65.92         64.62         2.72 o                         
   2   3   3        245.61        251.74         5.45 o                         
   3   3   3       1822.02       1930.35        20.69 o                         
   4   3   3          5.87          0.40         1.44 o                         
   5   3   3        228.22        197.12         5.11 o                         
   6   3   3        196.50        171.38         6.50 o                         
   7   3   3          6.56         13.76         3.28 o                         
   8   3   3         31.51         22.72         5.02 o                         
   9   3   3         10.68         16.92         6.17 o                         
  10   3   3          0.44          2.73         4.82 o                         
  11   3   3        164.13        167.41        12.48 o                         
  12   3   3        263.39        275.63        18.82 o                         
 -13   4   3         44.06         52.98        12.76 o                         
 -12   4   3        102.27        147.70        13.79 o                         
 -11   4   3          1.13         -3.53         5.50 o                         
 -10   4   3        232.03        229.43        17.80 o                         
  -9   4   3         58.73         78.15         9.08 o                         
  -8   4   3         17.09         19.44         4.74 o                         
  -7   4   3        214.22        226.93         6.21 o                         
  -6   4   3          0.12         -1.16         1.90 o                         
  -5   4   3        217.59        220.34         5.48 o                         
  -4   4   3        315.52        366.70         6.27 o                         
  -3   4   3        410.57        445.82         7.28 o                         
  -2   4   3         99.44         97.01         2.79 o                         
  -1   4   3          0.71          1.45         1.20 o                         
   0   4   3        129.13        143.30         3.32 o                         
   1   4   3         53.47         63.78         2.48 o                         
   2   4   3        243.05        289.05         4.62 o                         
   3   4   3        775.60        790.08        10.78 o                         
   4   4   3        378.58        387.27         7.45 o                         
   5   4   3          0.31         -1.17         2.01 o                         
   6   4   3        187.88        190.38        11.85 o                         
   7   4   3        195.78        200.06         8.12 o                         
   8   4   3         54.20         51.91         7.58 o                         
   9   4   3          9.41         11.58         6.79 o                         
  10   4   3          0.83         -4.47         5.29 o                         
  11   4   3         80.93         96.51        13.07 o                         
 -12   5   3          1.76         -2.19         7.04 o                         
 -11   5   3        233.44        241.10        15.32 o                         
 -10   5   3        400.97        407.14        17.47 o                         
  -9   5   3        221.09        213.40        12.22 o                         
  -8   5   3        155.24        149.94         7.92 o                         
  -7   5   3        139.72        131.06         5.34 o                         
  -6   5   3        466.24        472.71         9.13 o                         
  -5   5   3        165.22        155.69         4.98 o                         
  -4   5   3        832.39        873.15        12.58 o                         
  -3   5   3       1125.23       1203.33        17.40 o                         
  -2   5   3        388.70        449.24         8.09 o                         
  -1   5   3       3296.83       3288.18        35.56 o                         
   0   5   3        375.69        340.72         5.25 o                         
   1   5   3        343.12        356.56         4.58 o                         
   2   5   3        116.92        120.56         3.03 o                         
   3   5   3        292.01        271.00         5.24 o                         
   4   5   3        127.61        130.53         4.67 o                         
   5   5   3        501.10        506.30        10.35 o                         
   6   5   3        249.92        261.94        10.17 o                         
   7   5   3         20.19         11.52         3.96 o                         
   8   5   3        214.29        210.71        13.19 o                         
   9   5   3         43.36         28.47        13.35 o                         
  10   5   3        185.71        199.78        14.87 o                         
  11   5   3        362.15        430.07        23.75 o                         
 -12   6   3        213.48        199.96        14.67 o                         
 -11   6   3          7.79         11.58         6.61 o                         
 -10   6   3        117.34        120.14        10.43 o                         
  -9   6   3         75.57         77.32         7.29 o                         
  -8   6   3        171.82        178.25        10.32 o                         
  -7   6   3          7.85          8.48         3.16 o                         
  -6   6   3         10.61         11.17         2.72 o                         
  -5   6   3         12.37         11.66         2.63 o                         
  -4   6   3         63.13         67.81         5.60 o                         
  -3   6   3         52.00         43.87         6.95 o                         
  -2   6   3       1916.98       1905.51        28.54 o                         
  -1   6   3        863.94        953.31        17.66 o                         
   0   6   3        919.69        930.90        14.88 o                         
   1   6   3        305.67        289.13         7.31 o                         
   2   6   3        847.10        800.85        13.27 o                         
   3   6   3         40.07         44.85         3.93 o                         
   4   6   3          7.14          4.17         2.24 o                         
   5   6   3        231.42        227.03         8.61 o                         
   6   6   3        641.42        627.94        14.27 o                         
   7   6   3        180.10        181.30        12.27 o                         
   8   6   3        133.74        138.12         9.15 o                         
   9   6   3        241.37        207.62        18.16 o                         
  10   6   3          6.14         13.46         7.67 o                         
  11   6   3          4.77          5.17        17.16 o                         
 -11   7   3        245.09        183.48        16.16 o                         
 -10   7   3          9.41         11.74         7.90 o                         
  -9   7   3         65.43         71.02         7.74 o                         
  -8   7   3        380.53        385.45        22.56 o                         
  -7   7   3        130.67        134.80         8.94 o                         
  -6   7   3         74.38         73.85         5.62 o                         
  -5   7   3          8.53          8.48         4.04 o                         
  -4   7   3          0.50          2.59         5.95 o                         
  -3   7   3          0.16          0.30         4.70 o                         
  -2   7   3         10.00         12.14         2.94 o                         
  -1   7   3         47.61         50.54         5.21 o                         
   0   7   3        168.17        187.10         7.44 o                         
   1   7   3        238.80        229.72         6.89 o                         
   2   7   3        101.32        103.81         6.50 o                         
   3   7   3        313.77        307.95        10.56 o                         
   4   7   3        443.26        440.80        11.79 o                         
   5   7   3        271.14        272.69         9.93 o                         
   6   7   3        119.29        104.39         8.13 o                         
   7   7   3         14.73         10.50         4.28 o                         
   8   7   3          0.65          2.50         5.02 o                         
   9   7   3         22.15         23.53         6.77 o                         
  10   7   3        106.16        111.62        11.13 o                         
 -10   8   3         41.08         53.40        10.02 o                         
  -9   8   3        178.33        169.61        14.90 o                         
  -8   8   3         73.70         82.24        10.13 o                         
  -7   8   3         80.91         97.80        14.33 o                         
  -6   8   3        269.52        282.89        15.59 o                         
  -5   8   3          4.96          5.19         5.64 o                         
  -4   8   3        420.62        396.68        17.43 o                         
  -3   8   3         61.56         44.31         7.92 o                         
  -2   8   3        235.15        241.12         9.10 o                         
  -1   8   3         12.85         11.67         3.66 o                         
   0   8   3          1.83         -0.82         3.08 o                         
   1   8   3        300.45        294.47        10.01 o                         
   2   8   3        754.27        736.93        15.81 o                         
   3   8   3       1146.42       1089.44        22.02 o                         
   4   8   3        237.66        260.96        11.41 o                         
   5   8   3        211.65        191.91         9.66 o                         
   6   8   3         52.66         57.70         5.97 o                         
   7   8   3          6.68          4.49         7.15 o                         
   8   8   3          1.96         -1.37         5.57 o                         
   9   8   3         51.14         46.33        15.90 o                         
 -10   9   3         15.54          5.40         8.34 o                         
  -9   9   3          0.41         -3.00         9.84 o                         
  -8   9   3         11.00          8.83         6.73 o                         
  -7   9   3        232.24        217.26        19.48 o                         
  -6   9   3        345.07        368.49        21.27 o                         
  -5   9   3        408.45        380.48        25.63 o                         
  -4   9   3         11.33         19.51         7.05 o                         
  -3   9   3          0.22         -4.25         6.36 o                         
  -2   9   3          1.68          6.72         4.91 o                         
  -1   9   3        122.67        130.62         8.81 o                         
   0   9   3        202.33        179.44        14.82 o                         
   1   9   3        926.85        900.77        17.28 o                         
   2   9   3        404.18        364.69        12.07 o                         
   3   9   3          3.87         -3.57         3.57 o                         
   4   9   3         99.76         98.42         8.26 o                         
   5   9   3        456.20        456.11        17.60 o                         
   6   9   3        118.54        127.74        10.85 o                         
   7   9   3         81.19         80.66        13.74 o                         
   8   9   3         75.21         84.72        18.24 o                         
  -9  10   3          0.03         -1.91         7.17 o                         
  -8  10   3        117.87        114.78        12.31 o                         
  -7  10   3        176.70        180.03        14.19 o                         
  -6  10   3          0.32         -1.81         5.58 o                         
  -5  10   3         71.10         70.14        10.98 o                         
  -4  10   3         95.88         77.80        21.35 o                         
  -3  10   3         67.68         81.82        11.19 o                         
  -2  10   3         82.35         75.84        13.45 o                         
  -1  10   3          5.56         -1.96         8.37 o                         
   0  10   3         90.81        105.56         9.35 o                         
   1  10   3         37.57         30.90         4.99 o                         
   2  10   3         12.96          4.82         5.28 o                         
   3  10   3        194.81        185.53        11.76 o                         
   4  10   3        390.28        426.42        18.72 o                         
   5  10   3         51.35         73.70         9.18 o                         
   6  10   3          0.43         -5.62         6.20 o                         
   7  10   3          3.96          5.27         6.19 o                         
  -7  11   3          1.69          3.53         8.64 o                         
  -6  11   3          6.88         -0.19         5.59 o                         
  -5  11   3         62.52         83.68        12.59 o                         
  -4  11   3          3.71          6.93         7.08 o                         
  -3  11   3        225.15        214.61        19.79 o                         
  -2  11   3          3.44          7.56         6.21 o                         
  -1  11   3          8.27          7.91         6.35 o                         
   0  11   3         31.91         28.49         6.82 o                         
   1  11   3          4.23         12.75         5.55 o                         
   2  11   3          7.53         12.21         7.29 o                         
   3  11   3         29.65         31.05         6.63 o                         
   4  11   3         30.02         36.32         7.08 o                         
   5  11   3         10.65          5.76         6.22 o                         
   6  11   3          4.70          0.53         5.87 o                         
  -6  12   3         27.26         15.73         9.15 o                         
  -5  12   3          0.83         -6.75         8.25 o                         
  -4  12   3          0.08          0.40         7.98 o                         
  -3  12   3        233.69        266.81        38.88 o                         
  -2  12   3        126.42        143.70        13.62 o                         
  -1  12   3          0.07         -3.76         6.18 o                         
   0  12   3          4.22         13.71         6.03 o                         
   1  12   3         43.76         29.31        11.18 o                         
   2  12   3          3.89          4.83         7.21 o                         
   3  12   3          0.93          1.51         6.73 o                         
   4  12   3          9.67          8.56         8.92 o                         
  -3  13   3         13.76         22.59        18.55 o                         
  -2  13   3          5.40         14.51         7.41 o                         
  -1  13   3         64.00         82.43        12.21 o                         
   0  13   3         11.10         12.66         7.85 o                         
   1  13   3         29.97         30.40         9.33 o                         
 -13   0   4         12.48          4.42         7.05 o                         
 -12   0   4        494.81        469.00        23.00 o                         
 -11   0   4         46.45         36.44        11.52 o                         
 -10   0   4          3.22          5.05         4.24 o                         
  -9   0   4       3792.83       3617.01        57.76 o                         
  -8   0   4       1915.21       1866.21        33.99 o                         
  -7   0   4        615.64        651.83        18.33 o                         
  -6   0   4        364.83        386.82        11.02 o                         
  -5   0   4       2101.30       2201.93        34.22 o                         
  -4   0   4       4095.76       4561.54        55.42 o                         
  -3   0   4       2384.10       2307.40        29.52 o                         
  -2   0   4       4786.68       4919.01        53.30 o                         
  -1   0   4         52.64         40.59         1.65 o                         
   0   0   4       1494.80       1484.87        15.10 o                         
   1   0   4       4977.96       4881.42        51.81 o                         
   2   0   4        740.03        700.45         9.14 o                         
   3   0   4        157.41        184.82         4.90 o                         
   4   0   4        987.95       1022.04        13.43 o                         
   5   0   4          4.96          4.21         1.96 o                         
   6   0   4          0.78         -0.87         2.07 o                         
   7   0   4       1816.12       1739.26        37.60 o                         
   8   0   4        159.02        191.35        13.99 o                         
   9   0   4          0.43          4.26         5.40 o                         
  10   0   4       1249.57       1165.65        36.29 o                         
  11   0   4          1.69          3.03         7.63 o                         
  12   0   4        135.67        103.23        14.69 o                         
 -13   1   4        210.49        239.48        16.98 o                         
 -12   1   4          2.65          1.34         4.83 o                         
 -11   1   4          2.53          0.43         4.05 o                         
 -10   1   4        112.67        116.33         6.64 o                         
  -9   1   4         18.05         17.26         3.58 o                         
  -8   1   4        539.02        517.93        11.57 o                         
  -7   1   4       1846.05       1846.51        26.39 o                         
  -6   1   4        484.36        471.85         8.91 o                         
  -5   1   4          0.59          6.41         1.67 o                         
  -4   1   4       1433.04       1565.58        18.55 o                         
  -3   1   4       2578.79       2686.72        28.52 o                         
  -2   1   4          1.46          0.13         0.78 o                         
  -1   1   4       2816.25       2824.16        20.53 o                         
   0   1   4        449.06        458.45         4.24 o                         
   1   1   4       1137.96       1188.23         9.89 o                         
   2   1   4       2273.91       2357.59        19.88 o                         
   3   1   4       1148.50       1163.41        10.99 o                         
   4   1   4        976.04       1003.43        10.27 o                         
   5   1   4        105.98         85.36         3.47 o                         
   6   1   4          4.95          2.29         2.50 o                         
   7   1   4        124.37        114.50         6.42 o                         
   8   1   4        204.63        213.72        15.50 o                         
   9   1   4        123.93        115.16        12.68 o                         
  10   1   4        279.03        321.06        14.23 o                         
  11   1   4         69.43         64.02         8.98 o                         
  12   1   4          1.48         -0.23         6.81 o                         
 -13   2   4        193.97        198.41        18.35 o                         
 -12   2   4          0.00         -0.68         7.62 o                         
 -11   2   4         38.22         44.02         6.75 o                         
 -10   2   4          5.19          0.25         3.50 o                         
  -9   2   4        250.81        236.29        10.85 o                         
  -8   2   4        304.45        258.07        12.18 o                         
  -7   2   4        105.55         93.41         5.17 o                         
  -6   2   4         92.53         83.05         3.90 o                         
  -5   2   4         17.58         23.26         3.20 o                         
  -4   2   4         72.41         75.00         3.47 o                         
  -3   2   4        558.03        566.71         7.80 o                         
  -2   2   4        377.67        389.39         5.09 o                         
  -1   2   4       4811.76       4806.21        40.05 o                         
   0   2   4       1316.34       1321.45        12.47 o                         
   1   2   4       1545.75       1653.80        15.21 o                         
   2   2   4        681.02        709.80         8.38 o                         
   3   2   4         42.55         44.45         2.20 o                         
   4   2   4        762.40        807.10        10.63 o                         
   5   2   4         14.25         23.55         2.36 o                         
   6   2   4        490.32        499.03         9.72 o                         
   7   2   4        274.38        279.80         8.91 o                         
   8   2   4          0.06          3.28         3.40 o                         
   9   2   4        136.15        117.77        10.26 o                         
  10   2   4          9.27          6.15         5.43 o                         
  11   2   4         16.74         30.30         7.94 o                         
 -13   3   4          7.21         -2.10         8.27 o                         
 -12   3   4        206.27        202.99        17.82 o                         
 -11   3   4         17.87         16.09         7.71 o                         
 -10   3   4          3.03         -1.12         4.97 o                         
  -9   3   4          8.46         17.56         4.40 o                         
  -8   3   4        181.55        176.03         9.21 o                         
  -7   3   4        246.36        216.58         6.41 o                         
  -6   3   4        400.54        396.06         8.84 o                         
  -5   3   4       2400.30       2458.29        26.77 o                         
  -4   3   4        468.60        503.82         9.52 o                         
  -3   3   4        361.49        374.01         6.22 o                         
  -2   3   4        470.60        472.27         6.19 o                         
  -1   3   4       2798.65       2792.41        24.55 o                         
   0   3   4        423.18        510.91         6.21 o                         
   1   3   4       3866.62       4177.45        37.28 o                         
   2   3   4        159.59        131.44         3.42 o                         
   3   3   4          9.52         30.16         2.44 o                         
   4   3   4       2435.39       2510.00        28.59 o                         
   5   3   4       1954.33       2069.62        24.93 o                         
   6   3   4        658.17        652.19        14.82 o                         
   7   3   4        178.23        188.53        10.00 o                         
   8   3   4        155.02        141.44         9.53 o                         
   9   3   4          4.72         10.14         5.25 o                         
  10   3   4        590.22        568.13        18.41 o                         
  11   3   4         74.90         72.23        11.42 o                         
 -13   4   4        217.38        222.74        20.24 o                         
 -12   4   4          0.20          4.59         6.83 o                         
 -11   4   4        330.96        333.73        23.91 o                         
 -10   4   4          8.72         -1.51         5.95 o                         
  -9   4   4         13.92         19.42         4.94 o                         
  -8   4   4         86.63         92.32         7.45 o                         
  -7   4   4        174.49        176.90         5.82 o                         
  -6   4   4          1.06         -0.02         1.96 o                         
  -5   4   4       1139.31       1151.19        14.58 o                         
  -4   4   4        442.78        457.41         7.28 o                         
  -3   4   4       2922.22       2949.05        28.68 o                         
  -2   4   4       1270.23       1268.43        13.75 o                         
  -1   4   4        231.48        267.88         4.40 o                         
   0   4   4        255.84        299.87         5.19 o                         
   1   4   4        726.17        703.49         8.71 o                         
   2   4   4         15.08         19.67         1.67 o                         
   3   4   4        316.23        295.25         5.94 o                         
   4   4   4        612.58        599.62        10.59 o                         
   5   4   4        110.20        107.34         5.19 o                         
   6   4   4        112.73        112.00         6.13 o                         
   7   4   4        586.36        600.49        16.42 o                         
   8   4   4        309.49        300.53        13.94 o                         
   9   4   4        102.46        100.36        10.56 o                         
  10   4   4        219.20        225.74        14.02 o                         
  11   4   4         18.39          6.44         6.48 o                         
 -12   5   4         25.14         25.43         8.96 o                         
 -11   5   4          1.20         -2.14         6.41 o                         
 -10   5   4        128.28        116.60        11.68 o                         
  -9   5   4         95.86         86.10         7.69 o                         
  -8   5   4        112.10         99.93         6.49 o                         
  -7   5   4        565.94        575.60        10.75 o                         
  -6   5   4        833.74        863.88        12.75 o                         
  -5   5   4         56.23         69.34         3.56 o                         
  -4   5   4        381.30        393.24         7.31 o                         
  -3   5   4        859.64        991.86        13.28 o                         
  -2   5   4        279.84        263.19         7.15 o                         
  -1   5   4         32.37         41.14         2.61 o                         
   0   5   4         20.12          7.47         1.46 o                         
   1   5   4       2948.92       3093.21        29.32 o                         
   2   5   4        446.48        460.41         6.71 o                         
   3   5   4        266.59        275.78         5.49 o                         
   4   5   4        622.28        596.84        10.06 o                         
   5   5   4       2564.80       2463.53        30.34 o                         
   6   5   4        106.27        108.65         6.58 o                         
   7   5   4         11.95          9.90         3.62 o                         
   8   5   4        210.09        208.13        13.53 o                         
   9   5   4         23.75         15.25         6.53 o                         
  10   5   4         12.51          4.31         6.29 o                         
  11   5   4          2.34          5.92         6.73 o                         
 -12   6   4          7.11          3.65         7.04 o                         
 -11   6   4         55.50         53.07        10.00 o                         
 -10   6   4        104.01        136.17        14.90 o                         
  -9   6   4          4.02          5.10         5.36 o                         
  -8   6   4        275.89        283.94        13.78 o                         
  -7   6   4        181.03        178.05         8.70 o                         
  -6   6   4          2.80          3.26         2.39 o                         
  -5   6   4          6.06          8.62         2.70 o                         
  -4   6   4        315.38        311.73        12.13 o                         
  -3   6   4         11.33         13.45         2.91 o                         
  -2   6   4          2.61         -0.52         2.55 o                         
  -1   6   4        124.97        136.89         4.60 o                         
   0   6   4         68.43         73.10         3.81 o                         
   1   6   4         46.85         55.52         2.81 o                         
   2   6   4       1493.07       1482.04        14.58 o                         
   3   6   4        184.09        162.10         4.87 o                         
   4   6   4        516.36        499.36         8.82 o                         
   5   6   4        133.99        149.79         7.51 o                         
   6   6   4        114.10         98.38         6.65 o                         
   7   6   4         46.90         59.59         5.74 o                         
   8   6   4        103.89        115.68        10.60 o                         
   9   6   4         39.74         43.15         8.00 o                         
  10   6   4          2.78         -1.95         6.42 o                         
 -11   7   4         26.94         28.42         9.26 o                         
 -10   7   4        514.10        512.79        23.63 o                         
  -9   7   4          4.27         -4.90         4.90 o                         
  -8   7   4        367.63        357.45        19.52 o                         
  -7   7   4        118.47        110.45         7.56 o                         
  -6   7   4        182.64        184.41         7.89 o                         
  -5   7   4         31.04         33.70         4.38 o                         
  -4   7   4         68.94         60.31         7.39 o                         
  -3   7   4        171.95        215.46        13.49 o                         
  -2   7   4        727.76        724.80        15.49 o                         
  -1   7   4          0.09          3.97         3.66 o                         
   0   7   4       1446.10       1453.27        23.34 o                         
   1   7   4       1103.21       1051.27        18.55 o                         
   2   7   4         11.56          7.82         3.37 o                         
   3   7   4         46.14         52.10         5.32 o                         
   4   7   4        437.15        430.70        12.31 o                         
   5   7   4        263.87        283.02         9.44 o                         
   6   7   4          2.23          3.32         3.68 o                         
   7   7   4        134.14        126.57         9.04 o                         
   8   7   4          1.34          6.28         5.58 o                         
   9   7   4         91.71         79.59         9.86 o                         
  10   7   4        125.78        161.05        14.51 o                         
 -11   8   4          0.49          2.41         8.40 o                         
 -10   8   4          4.12          2.45         7.55 o                         
  -9   8   4        561.95        551.91        22.45 o                         
  -8   8   4        146.34        165.19        15.66 o                         
  -7   8   4         12.99          0.45         6.47 o                         
  -6   8   4         96.28         94.45         8.02 o                         
  -5   8   4         24.85         26.19         6.45 o                         
  -4   8   4        143.49        122.73        11.94 o                         
  -3   8   4        482.21        460.82        15.78 o                         
  -2   8   4         85.76         83.22         6.18 o                         
  -1   8   4         10.22          6.07         3.52 o                         
   0   8   4         38.52         47.47         5.14 o                         
   1   8   4        719.06        696.20        18.94 o                         
   2   8   4        164.48        159.74         8.82 o                         
   3   8   4        286.59        282.09        12.32 o                         
   4   8   4        247.60        232.87        10.00 o                         
   5   8   4        268.46        270.17        13.41 o                         
   6   8   4         73.31         66.33         6.92 o                         
   7   8   4        109.26        108.24        10.31 o                         
   8   8   4        114.43        112.36        11.34 o                         
   9   8   4          4.47         -4.46         7.70 o                         
 -10   9   4         63.69         50.25        12.27 o                         
  -9   9   4        286.64        258.69        17.27 o                         
  -8   9   4         14.98         12.89         9.33 o                         
  -7   9   4        497.51        483.97        23.87 o                         
  -6   9   4         31.22         29.65         6.12 o                         
  -5   9   4        107.64         91.12        11.19 o                         
  -4   9   4          0.20          0.43         4.97 o                         
  -3   9   4         82.32         66.99        14.73 o                         
  -2   9   4          0.07          0.92         4.63 o                         
  -1   9   4        146.94        156.28        10.21 o                         
   0   9   4        192.30        167.77         8.95 o                         
   1   9   4        505.51        514.48        13.55 o                         
   2   9   4         29.62         24.20         4.81 o                         
   3   9   4          0.03         -0.02         3.85 o                         
   4   9   4         15.21          9.40         5.58 o                         
   5   9   4          7.70         10.48         5.40 o                         
   6   9   4         24.95         21.71         6.11 o                         
   7   9   4         20.35         27.27         8.40 o                         
   8   9   4         13.80         23.54         8.67 o                         
  -9  10   4         11.95         16.04         9.98 o                         
  -8  10   4         17.27         16.22         8.24 o                         
  -7  10   4        373.90        367.92        20.63 o                         
  -6  10   4        124.34        123.96        10.99 o                         
  -5  10   4        329.97        307.68        20.41 o                         
  -4  10   4         28.11         24.24         8.17 o                         
  -3  10   4        204.58        217.63        14.40 o                         
  -2  10   4        229.35        233.93        14.56 o                         
  -1  10   4         11.71         17.63         7.28 o                         
   0  10   4         13.94         10.10         3.91 o                         
   1  10   4         14.86         12.77         4.85 o                         
   2  10   4         27.25         31.25         6.36 o                         
   3  10   4         31.77         19.54         5.75 o                         
   4  10   4        111.07        102.57        10.21 o                         
   5  10   4        168.91        176.69        13.34 o                         
   6  10   4          0.21          3.73         5.80 o                         
   7  10   4         62.15         64.85        11.59 o                         
  -7  11   4          5.86          5.44         8.26 o                         
  -6  11   4        303.78        303.83        27.83 o                         
  -5  11   4         81.39         85.12        22.25 o                         
  -4  11   4         20.28         22.60         8.92 o                         
  -3  11   4         16.75         11.93         6.64 o                         
  -2  11   4        186.48        195.27        14.18 o                         
  -1  11   4        163.91        156.93        14.71 o                         
   0  11   4        166.04        152.14        12.90 o                         
   1  11   4        257.93        260.08        19.07 o                         
   2  11   4          2.72          6.07         5.32 o                         
   3  11   4         25.10         21.19         6.59 o                         
   4  11   4          2.07          0.89         5.52 o                         
   5  11   4          3.14         12.73         6.94 o                         
   6  11   4         85.61         75.12        10.31 o                         
  -6  12   4         41.98         71.96        21.34 o                         
  -5  12   4         72.01         64.32        12.76 o                         
  -4  12   4        211.33        211.14        36.11 o                         
  -3  12   4         47.28         54.40         9.60 o                         
  -2  12   4          7.21         12.23         6.91 o                         
  -1  12   4          8.63         10.99         8.12 o                         
   0  12   4          2.83         -6.67         6.67 o                         
   1  12   4          1.29         -6.11         6.11 o                         
   2  12   4          2.55         -5.62         6.67 o                         
   3  12   4          6.68         10.82         7.92 o                         
   4  12   4         41.94         42.84        14.33 o                         
  -2  13   4         85.60        101.98        12.88 o                         
  -1  13   4         19.69         14.41        10.77 o                         
   0  13   4          6.58         12.37         8.04 o                         
   1  13   4         33.10         26.57        16.83 o                         
 -13   1   5         72.47         88.54        13.79 o                         
 -12   1   5        124.30        144.21        11.52 o                         
 -11   1   5        217.95        216.83        10.21 o                         
 -10   1   5         11.38          9.51         3.42 o                         
  -9   1   5         11.05          9.71         3.37 o                         
  -8   1   5       1315.55       1322.23        20.03 o                         
  -7   1   5         28.56         34.00         4.41 o                         
  -6   1   5        920.96        958.61        12.76 o                         
  -5   1   5       3678.86       3892.66        37.00 o                         
  -4   1   5        533.11        519.84         8.87 o                         
  -3   1   5       1419.26       1506.46        15.65 o                         
  -2   1   5         18.29         24.10         1.77 o                         
  -1   1   5       2856.71       2831.57        22.51 o                         
   0   1   5         41.46         39.82         1.46 o                         
   1   1   5       2673.40       2721.52        28.12 o                         
   2   1   5         80.16        100.69         2.63 o                         
   3   1   5       2876.85       3013.23        27.25 o                         
   4   1   5        200.46        222.74         5.87 o                         
   5   1   5        553.47        501.72         7.20 o                         
   6   1   5          3.48          4.86         3.41 o                         
   7   1   5         52.41         48.71         4.99 o                         
   8   1   5        103.11        106.71         6.61 o                         
   9   1   5        409.26        447.28        14.78 o                         
  10   1   5        272.56        301.01        16.07 o                         
  11   1   5          9.65          6.73         6.61 o                         
 -13   2   5         16.42          5.32         7.92 o                         
 -12   2   5         45.44         45.69        11.94 o                         
 -11   2   5         10.68         13.53         4.90 o                         
 -10   2   5        561.04        550.97        13.09 o                         
  -9   2   5       1392.75       1327.81        22.93 o                         
  -8   2   5        490.37        484.37        13.31 o                         
  -7   2   5          1.16         -2.03         2.03 o                         
  -6   2   5        304.72        301.99         7.95 o                         
  -5   2   5         96.88        140.52         6.59 o                         
  -4   2   5         22.69         20.26         2.16 o                         
  -3   2   5       1706.58       1798.79        19.54 o                         
  -2   2   5          4.98          0.97         0.87 o                         
  -1   2   5       4070.79       4258.53        32.98 o                         
   0   2   5       4367.50       4355.70        38.54 o                         
   1   2   5         24.69         12.40         0.87 o                         
   2   2   5        775.16        841.20        11.27 o                         
   3   2   5       3933.95       4015.45        47.21 o                         
   4   2   5         80.64         73.52         3.79 o                         
   5   2   5         95.94        101.19         5.06 o                         
   6   2   5        170.39        163.36         5.48 o                         
   7   2   5         99.42        101.90         6.65 o                         
   8   2   5        116.85        117.62         9.01 o                         
   9   2   5        277.52        283.67        13.89 o                         
  10   2   5         80.43         93.36         9.17 o                         
  11   2   5        278.12        337.27        25.20 o                         
 -13   3   5        164.90        156.39        17.68 o                         
 -12   3   5         14.77          4.80         6.67 o                         
 -11   3   5         41.84         44.52         8.16 o                         
 -10   3   5          8.72          8.47         4.04 o                         
  -9   3   5        389.43        353.52        13.02 o                         
  -8   3   5          5.13          7.35         3.41 o                         
  -7   3   5        422.28        429.22         8.98 o                         
  -6   3   5        515.72        561.57        11.40 o                         
  -5   3   5         11.26         13.27         2.30 o                         
  -4   3   5        625.51        729.45        11.67 o                         
  -3   3   5         70.59         69.12         3.01 o                         
  -2   3   5       3029.22       3220.03        28.80 o                         
  -1   3   5       1320.74       1421.09        22.98 o                         
   0   3   5        115.06        119.81         4.42 o                         
   1   3   5        143.36        153.71         3.98 o                         
   2   3   5        231.05        216.60         4.29 o                         
   3   3   5        262.31        252.91         5.70 o                         
   4   3   5         36.03         31.90         3.01 o                         
   5   3   5          0.47          1.08         2.29 o                         
   6   3   5        328.23        290.25         9.16 o                         
   7   3   5        406.37        415.53        13.61 o                         
   8   3   5         24.19         18.29         4.94 o                         
   9   3   5        635.91        633.16        18.63 o                         
  10   3   5          1.77         -4.66         5.11 o                         
  11   3   5         10.22          8.06         6.34 o                         
 -13   4   5          7.24          7.83         9.00 o                         
 -12   4   5         66.42         80.13        12.17 o                         
 -11   4   5         25.17         30.33        15.16 o                         
 -10   4   5         47.53         50.08         8.27 o                         
  -9   4   5         41.10         48.87         6.49 o                         
  -8   4   5         15.13         16.14         2.92 o                         
  -7   4   5          0.00          0.49         2.07 o                         
  -6   4   5        285.95        290.14         6.92 o                         
  -5   4   5        856.81        899.84        12.54 o                         
  -4   4   5         10.90          8.02         1.94 o                         
  -3   4   5        697.17        716.29        10.89 o                         
  -2   4   5       2879.06       2919.25        27.07 o                         
  -1   4   5       1211.29       1363.25        14.21 o                         
   0   4   5        504.92        551.22         7.50 o                         
   1   4   5        240.73        262.51         5.28 o                         
   2   4   5       1068.90       1108.20        13.08 o                         
   3   4   5         99.99        113.33         4.50 o                         
   4   4   5         57.88         50.87         3.32 o                         
   5   4   5          0.78          2.81         2.92 o                         
   6   4   5         75.21         96.80         6.43 o                         
   7   4   5         22.15         23.26         6.04 o                         
   8   4   5          0.14          3.58         4.54 o                         
   9   4   5          5.18          4.30         4.80 o                         
  10   4   5        136.71        141.75        11.56 o                         
  11   4   5         28.47         22.94         7.47 o                         
 -12   5   5          0.40         13.58        22.07 o                         
 -11   5   5         11.30         10.93         7.43 o                         
 -10   5   5          0.93          1.30         5.64 o                         
  -9   5   5        108.62        115.86         8.21 o                         
  -8   5   5        207.13        214.90        10.85 o                         
  -7   5   5        834.20        855.59        14.63 o                         
  -6   5   5       1443.23       1488.80        18.66 o                         
  -5   5   5        173.72        153.02         5.14 o                         
  -4   5   5        569.38        622.01         9.84 o                         
  -3   5   5       1210.50       1166.25        15.09 o                         
  -2   5   5        553.49        555.38         6.77 o                         
  -1   5   5        133.48        125.54         3.33 o                         
   0   5   5        273.97        239.55         5.05 o                         
   1   5   5        502.84        508.57         7.94 o                         
   2   5   5        151.71        134.40         4.32 o                         
   3   5   5        775.81        735.35        10.66 o                         
   4   5   5        100.60        103.86         7.60 o                         
   5   5   5        487.73        465.04        10.07 o                         
   6   5   5        922.18        912.41        17.30 o                         
   7   5   5        100.21        102.68         7.86 o                         
   8   5   5         69.22         66.40         8.48 o                         
   9   5   5        126.63        123.83        10.52 o                         
  10   5   5         53.41         35.26         7.93 o                         
 -12   6   5         34.06         47.23        25.07 o                         
 -11   6   5          1.76         -7.59         7.59 o                         
 -10   6   5        360.75        396.40        20.24 o                         
  -9   6   5        140.82        141.65        10.13 o                         
  -8   6   5          3.03         -2.98         3.17 o                         
  -7   6   5         18.78         14.77         3.87 o                         
  -6   6   5          8.69         11.04         2.34 o                         
  -5   6   5        100.06        109.32         4.96 o                         
  -4   6   5        772.54        802.11        12.39 o                         
  -3   6   5        158.11        154.50         5.74 o                         
  -2   6   5         20.69         22.12         2.69 o                         
  -1   6   5         42.03         56.97         3.39 o                         
   0   6   5        886.49        921.66        12.17 o                         
   1   6   5       1051.04       1120.08        14.13 o                         
   2   6   5       1873.99       1811.42        18.55 o                         
   3   6   5       1532.70       1458.89        21.07 o                         
   4   6   5         67.18         67.96         3.81 o                         
   5   6   5          6.80          7.01         3.28 o                         
   6   6   5        101.29         91.45         6.40 o                         
   7   6   5          0.19          3.23         4.75 o                         
   8   6   5          9.10         11.84         5.91 o                         
   9   6   5        120.59        111.30        12.53 o                         
  10   6   5          4.40          2.11         6.51 o                         
 -11   7   5         20.36         15.86        14.92 o                         
 -10   7   5          9.61          9.20         8.37 o                         
  -9   7   5          0.64          1.13         6.28 o                         
  -8   7   5        313.03        303.16        19.48 o                         
  -7   7   5        325.33        328.07        16.85 o                         
  -6   7   5        256.31        249.06        10.67 o                         
  -5   7   5         18.39         18.88         3.98 o                         
  -4   7   5         42.83         33.77         4.01 o                         
  -3   7   5         12.78         14.81         2.71 o                         
  -2   7   5        731.74        741.65        11.96 o                         
  -1   7   5         79.41        107.33         5.51 o                         
   0   7   5       1485.26       1486.81        21.06 o                         
   1   7   5        395.28        376.47         8.17 o                         
   2   7   5       1685.89       1624.12        23.84 o                         
   3   7   5        280.93        283.27        11.43 o                         
   4   7   5        811.79        758.56        16.83 o                         
   5   7   5        177.59        159.56         9.24 o                         
   6   7   5         34.86         41.79         5.87 o                         
   7   7   5         44.96         62.82         8.18 o                         
   8   7   5        155.13        160.45        18.61 o                         
   9   7   5         36.02         47.89        10.27 o                         
 -11   8   5        179.55        190.45        20.29 o                         
 -10   8   5         18.45         19.37        14.01 o                         
  -9   8   5         19.52         21.97         9.23 o                         
  -8   8   5        212.62        220.34        26.72 o                         
  -7   8   5        124.29        125.72        10.47 o                         
  -6   8   5        120.39        126.44         9.29 o                         
  -5   8   5         23.20         17.18         5.08 o                         
  -4   8   5         39.69         49.51         9.26 o                         
  -3   8   5         16.84         15.64         5.25 o                         
  -2   8   5        563.69        533.06        13.87 o                         
  -1   8   5        101.16        110.43         8.46 o                         
   0   8   5         94.25         76.90         6.77 o                         
   1   8   5         15.97         12.86         3.51 o                         
   2   8   5         78.23         79.66         7.05 o                         
   3   8   5         34.36         20.81         4.29 o                         
   4   8   5          0.05         -3.77         3.77 o                         
   5   8   5        206.68        197.07        12.86 o                         
   6   8   5        427.31        441.48        17.56 o                         
   7   8   5        117.06        128.86        11.43 o                         
   8   8   5        256.86        259.62        20.20 o                         
   9   8   5         26.63         24.33         8.84 o                         
 -10   9   5          7.40         13.13        13.78 o                         
  -9   9   5         18.77         18.67        11.62 o                         
  -8   9   5         21.44         21.11         8.61 o                         
  -7   9   5        102.15        131.35        12.52 o                         
  -6   9   5          8.84          9.26         4.81 o                         
  -5   9   5          8.31          5.95         6.59 o                         
  -4   9   5        138.04        133.43        11.08 o                         
  -3   9   5        127.53        118.79        14.31 o                         
  -2   9   5        201.38        195.84        12.54 o                         
  -1   9   5        201.82        184.20         9.34 o                         
   0   9   5        358.40        345.50        12.28 o                         
   1   9   5          0.18         -2.44         3.68 o                         
   2   9   5         38.25         51.12         7.04 o                         
   3   9   5         51.50         52.06         8.18 o                         
   4   9   5        146.90        141.20        11.56 o                         
   5   9   5         87.34         83.37         8.48 o                         
   6   9   5          0.03          5.84         5.54 o                         
   7   9   5          1.68         12.52         7.42 o                         
   8   9   5         15.06         29.41         9.45 o                         
  -9  10   5         33.95         32.03        11.43 o                         
  -8  10   5         34.26         32.16        11.49 o                         
  -7  10   5          1.60         -1.44         6.84 o                         
  -6  10   5          2.14         -1.30         5.40 o                         
  -5  10   5         16.79          6.41         7.48 o                         
  -4  10   5        103.25        104.33        14.15 o                         
  -3  10   5        118.76        106.96        11.85 o                         
  -2  10   5          2.60          7.09         5.61 o                         
  -1  10   5          7.03         -2.20         5.04 o                         
   0  10   5         23.13         26.69         6.19 o                         
   1  10   5         97.93        118.02         8.71 o                         
   2  10   5          1.78         12.12         5.20 o                         
   3  10   5         58.54         50.41        12.60 o                         
   4  10   5          3.94         14.95         6.06 o                         
   5  10   5          5.57          5.14         5.71 o                         
   6  10   5          5.80          7.92         6.50 o                         
   7  10   5         20.71         23.80         8.19 o                         
  -7  11   5          4.41         -0.03         7.79 o                         
  -6  11   5        247.47        267.00        20.80 o                         
  -5  11   5         55.54         42.81        11.15 o                         
  -4  11   5         11.07          6.51         6.81 o                         
  -3  11   5         50.72         51.56        10.32 o                         
  -2  11   5         58.60         46.34         8.76 o                         
  -1  11   5        139.93        135.67        13.79 o                         
   0  11   5        154.75        157.20        11.95 o                         
   1  11   5         13.12          9.83         5.75 o                         
   2  11   5        106.83        108.79        11.42 o                         
   3  11   5          2.21          3.09         6.23 o                         
   4  11   5         10.55         13.17         6.38 o                         
   5  11   5         62.08         78.04        10.75 o                         
  -5  12   5        362.33        409.30        26.14 o                         
  -4  12   5        146.34        133.77        16.13 o                         
  -3  12   5         40.03         35.38         8.89 o                         
  -2  12   5          2.49          0.34         8.19 o                         
  -1  12   5          2.01         -2.83         7.02 o                         
   0  12   5          7.38          6.46         9.00 o                         
   1  12   5         56.83         67.61        11.91 o                         
   2  12   5         27.89         23.29         9.53 o                         
   3  12   5         14.44          5.55        15.44 o                         
  -1  13   5         74.90         96.83        25.89 o                         
 -13   0   6         68.22        107.84        18.05 o                         
 -12   0   6          0.31          5.01         9.45 o                         
 -11   0   6         36.25         37.01         6.60 o                         
 -10   0   6       1641.60       1535.87        32.10 o                         
  -9   0   6        324.01        291.96        14.78 o                         
  -8   0   6       4210.30       4103.90        71.56 o                         
  -7   0   6        107.90        119.63        11.34 o                         
  -6   0   6        729.66        629.49        20.65 o                         
  -5   0   6       7748.07       7853.31        93.65 o                         
  -4   0   6       1884.34       1998.25        30.71 o                         
  -3   0   6        108.57        105.06         4.95 o                         
  -2   0   6        187.81        183.81         4.71 o                         
  -1   0   6        376.64        426.54         8.55 o                         
   0   0   6         23.13         15.33         1.70 o                         
   1   0   6          3.79          3.84         1.44 o                         
   2   0   6        624.98        610.97        12.51 o                         
   3   0   6        553.15        559.89        11.50 o                         
   4   0   6        903.01        901.92        13.36 o                         
   5   0   6       1102.90       1084.21        14.96 o                         
   6   0   6       1511.37       1478.86        38.67 o                         
   7   0   6       1464.14       1557.93        35.05 o                         
   8   0   6        390.96        374.47        48.35 o                         
   9   0   6          6.74         -8.44         8.44 o                         
  10   0   6        319.32        358.82        46.14 o                         
  11   0   6        158.03        167.58        20.99 o                         
 -13   1   6         54.81         40.60        11.60 o                         
 -12   1   6         55.15         69.36         7.80 o                         
 -11   1   6          7.50          3.90         3.90 o                         
 -10   1   6         30.83         29.27         4.33 o                         
  -9   1   6         57.67         64.76         5.24 o                         
  -8   1   6          4.80         11.34         4.20 o                         
  -7   1   6       1471.44       1485.10        20.96 o                         
  -6   1   6        514.19        571.60         9.78 o                         
  -5   1   6         31.84         39.84         2.89 o                         
  -4   1   6       2970.73       3191.91        34.54 o                         
  -3   1   6       2373.98       2560.43        26.88 o                         
  -2   1   6       6360.73       6483.76        51.29 o                         
  -1   1   6        554.68        542.41         6.65 o                         
   0   1   6         98.74         87.70         2.37 o                         
   1   1   6          0.58          1.53         0.75 o                         
   2   1   6       1904.69       1988.37        23.56 o                         
   3   1   6         63.93         66.84         2.90 o                         
   4   1   6          0.92          2.24         1.72 o                         
   5   1   6        103.50        106.84         5.10 o                         
   6   1   6        373.69        396.76         9.15 o                         
   7   1   6         38.44         32.02         4.00 o                         
   8   1   6        772.32        784.28        17.95 o                         
   9   1   6          0.10         -0.48         4.30 o                         
  10   1   6         90.15         87.31         9.53 o                         
  11   1   6        165.90        172.28        17.35 o                         
 -13   2   6          7.04          1.88         7.71 o                         
 -12   2   6         88.63         93.00         8.72 o                         
 -11   2   6          2.62          8.39         6.07 o                         
 -10   2   6         85.63         91.59         7.06 o                         
  -9   2   6        363.49        340.93        10.89 o                         
  -8   2   6         18.01         21.28         4.22 o                         
  -7   2   6         42.77         46.10         3.95 o                         
  -6   2   6          0.23         -1.81         1.81 o                         
  -5   2   6          1.93          8.22         2.60 o                         
  -4   2   6        466.49        533.07         9.01 o                         
  -3   2   6          7.32          9.33         1.54 o                         
  -2   2   6        192.67        220.08         5.30 o                         
  -1   2   6         20.79         21.88         2.16 o                         
   0   2   6        774.09        799.73         9.67 o                         
   1   2   6       2466.51       2681.18        31.81 o                         
   2   2   6        820.77        861.72        11.15 o                         
   3   2   6          7.11          5.18         2.14 o                         
   4   2   6          0.94          0.07         1.72 o                         
   5   2   6         94.87        107.92         4.03 o                         
   6   2   6        549.16        531.45        10.30 o                         
   7   2   6        303.35        319.74        11.84 o                         
   8   2   6        110.23        123.92         8.88 o                         
   9   2   6          4.17         13.76         5.12 o                         
  10   2   6         74.66         79.84        10.98 o                         
  11   2   6          1.31         -3.18         6.41 o                         
 -13   3   6        111.20         76.49        13.10 o                         
 -12   3   6         86.53         82.20        13.23 o                         
 -11   3   6        108.28        121.54        11.74 o                         
 -10   3   6         10.48          4.78         4.41 o                         
  -9   3   6         51.62         47.24         5.51 o                         
  -8   3   6       1982.08       1918.73        26.35 o                         
  -7   3   6       1095.32       1085.65        20.39 o                         
  -6   3   6         77.01         68.98         4.81 o                         
  -5   3   6        144.41        139.25         6.09 o                         
  -4   3   6          3.07          3.33         1.61 o                         
  -3   3   6          9.82         12.19         1.70 o                         
  -2   3   6       1848.99       1815.16        17.83 o                         
  -1   3   6         98.35         83.07         4.63 o                         
   0   3   6       1276.47       1426.07        15.84 o                         
   1   3   6       1070.56       1229.46        16.37 o                         
   2   3   6       1022.07        992.39        12.11 o                         
   3   3   6        281.53        281.53         6.09 o                         
   4   3   6          2.66          1.96         2.20 o                         
   5   3   6          8.03         10.34         2.88 o                         
   6   3   6          1.17          2.87         2.78 o                         
   7   3   6        133.38        138.31         9.86 o                         
   8   3   6        379.75        386.68        14.25 o                         
   9   3   6        149.79        146.96        10.59 o                         
  10   3   6        129.43        108.80        17.44 o                         
  11   3   6         57.38         57.31         9.54 o                         
 -13   4   6          2.00          2.90         8.20 o                         
 -12   4   6          2.12         -6.55         7.09 o                         
 -11   4   6         87.10        105.63        11.34 o                         
 -10   4   6        267.74        288.45        13.10 o                         
  -9   4   6        116.23        113.32         7.65 o                         
  -8   4   6         73.83         78.06         5.27 o                         
  -7   4   6        158.74        156.89         6.46 o                         
  -6   4   6        960.23        984.03        14.84 o                         
  -5   4   6         83.08         58.10         3.93 o                         
  -4   4   6       1247.08       1234.29        16.32 o                         
  -3   4   6       1269.89       1266.13        17.27 o                         
  -2   4   6        157.76        177.61         4.41 o                         
  -1   4   6        339.37        357.33         5.84 o                         
   0   4   6        918.88        912.46        10.97 o                         
   1   4   6        231.23        239.50         6.99 o                         
   2   4   6        770.33        790.06         9.79 o                         
   3   4   6        319.00        327.42         6.53 o                         
   4   4   6        766.83        756.59        11.23 o                         
   5   4   6        137.24        135.01         7.31 o                         
   6   4   6         21.71         26.86         4.23 o                         
   7   4   6         13.94          5.07         4.32 o                         
   8   4   6        139.67        116.66        10.79 o                         
   9   4   6         76.78         80.32        11.81 o                         
  10   4   6        121.72        151.81        11.87 o                         
 -12   5   6          1.31         -1.59         6.71 o                         
 -11   5   6         31.41         30.83         7.83 o                         
 -10   5   6         33.42         27.41         7.65 o                         
  -9   5   6        228.92        213.88        10.79 o                         
  -8   5   6        443.00        411.92        14.81 o                         
  -7   5   6         44.14         55.20         4.02 o                         
  -6   5   6          0.49         -1.68         1.97 o                         
  -5   5   6          0.24          0.04         1.77 o                         
  -4   5   6          0.06         -1.94         1.94 o                         
  -3   5   6        583.83        574.50         9.36 o                         
  -2   5   6        290.58        312.20         5.65 o                         
  -1   5   6        543.57        515.33         7.83 o                         
   0   5   6       1627.34       1602.02        18.52 o                         
   1   5   6       1281.73       1303.60        17.17 o                         
   2   5   6         71.30         58.49         4.07 o                         
   3   5   6          0.02         -1.12         1.66 o                         
   4   5   6        100.62         97.66         5.10 o                         
   5   5   6        641.90        592.20        12.02 o                         
   6   5   6        209.71        200.04         7.97 o                         
   7   5   6        208.30        210.90        12.46 o                         
   8   5   6        490.17        528.74        18.41 o                         
   9   5   6        183.40        195.74        13.04 o                         
  10   5   6          0.05         -3.84         5.57 o                         
 -12   6   6          6.20         12.94        10.23 o                         
 -11   6   6         33.68         47.68         9.65 o                         
 -10   6   6         26.79         36.72         8.44 o                         
  -9   6   6         31.20         33.95         5.86 o                         
  -8   6   6         20.13         17.98         4.43 o                         
  -7   6   6          1.27          1.97         2.61 o                         
  -6   6   6         42.31         39.75         3.63 o                         
  -5   6   6        241.31        224.05         8.17 o                         
  -4   6   6        301.55        303.11         6.76 o                         
  -3   6   6        299.25        309.26         6.93 o                         
  -2   6   6          2.36          5.47         2.15 o                         
  -1   6   6       1486.72       1516.25        17.98 o                         
   0   6   6        205.30        192.20         5.75 o                         
   1   6   6         24.94         30.92         2.91 o                         
   2   6   6          6.22          6.24         1.97 o                         
   3   6   6         10.34         11.18         2.54 o                         
   4   6   6          0.32          0.82         2.16 o                         
   5   6   6        162.12        152.43         8.71 o                         
   6   6   6        109.50        113.62         7.98 o                         
   7   6   6         28.22         30.49         6.70 o                         
   8   6   6         28.35         32.19         7.11 o                         
   9   6   6         14.14         11.98         6.92 o                         
 -11   7   6         28.87         31.65        11.06 o                         
 -10   7   6         20.62         37.48        16.66 o                         
  -9   7   6        320.70        297.48        26.64 o                         
  -8   7   6         66.25         75.92        11.27 o                         
  -7   7   6        102.76        105.26         8.11 o                         
  -6   7   6         76.42         80.28         6.03 o                         
  -5   7   6         24.00         38.51         4.23 o                         
  -4   7   6        169.46        180.98         7.70 o                         
  -3   7   6        665.23        646.93        12.07 o                         
  -2   7   6         38.85         35.52         3.51 o                         
  -1   7   6        127.18        120.81         4.84 o                         
   0   7   6        787.23        750.30        11.63 o                         
   1   7   6        326.34        349.62         9.75 o                         
   2   7   6        353.33        356.90         8.09 o                         
   3   7   6          4.99          7.21         3.65 o                         
   4   7   6        783.91        747.65        27.68 o                         
   5   7   6        748.46        757.96        18.30 o                         
   6   7   6          6.48          6.98         8.45 o                         
   7   7   6         98.02         85.83         9.24 o                         
   8   7   6        180.44        185.77        13.64 o                         
   9   7   6         18.35          6.23         6.28 o                         
 -11   8   6        162.99        165.26        27.42 o                         
 -10   8   6         30.85         36.15        14.52 o                         
  -9   8   6         60.83         57.85        11.51 o                         
  -8   8   6         22.08         21.43         7.95 o                         
  -7   8   6          8.56         11.48         5.54 o                         
  -6   8   6        161.24        185.89        11.29 o                         
  -5   8   6        432.62        443.23        13.88 o                         
  -4   8   6        623.88        629.55        19.12 o                         
  -3   8   6        121.19        121.61         6.75 o                         
  -2   8   6         40.43         40.27         4.37 o                         
  -1   8   6        204.36        176.79         7.09 o                         
   0   8   6         81.11        101.02         7.01 o                         
   1   8   6        609.44        562.41        14.32 o                         
   2   8   6         66.47         71.90         6.47 o                         
   3   8   6          1.29         -1.42         3.56 o                         
   4   8   6          0.90         -1.11         5.77 o                         
   5   8   6        114.17        113.44        11.36 o                         
   6   8   6         39.09         30.27         8.31 o                         
   7   8   6        212.89        229.36        14.89 o                         
   8   8   6         40.81         27.26        10.56 o                         
 -10   9   6          0.31         -6.51        11.49 o                         
  -9   9   6          6.63          4.95         8.51 o                         
  -8   9   6          0.24          6.85        13.04 o                         
  -7   9   6        163.66        166.02        13.68 o                         
  -6   9   6          0.17         -3.47         4.62 o                         
  -5   9   6         73.94         75.53         7.46 o                         
  -4   9   6         25.49         20.84         6.28 o                         
  -3   9   6        188.06        180.03        12.71 o                         
  -2   9   6         71.44         73.01         9.43 o                         
  -1   9   6         96.16         89.24         7.96 o                         
   0   9   6          4.82          3.16         3.81 o                         
   1   9   6        339.87        299.09        12.15 o                         
   2   9   6         54.08         50.56         6.69 o                         
   3   9   6          0.38          7.78         4.80 o                         
   4   9   6         21.72         15.44         5.71 o                         
   5   9   6         86.22         89.13        14.26 o                         
   6   9   6          4.75         -3.71         4.84 o                         
   7   9   6         29.31         33.82         9.13 o                         
  -9  10   6         92.24         86.58        14.84 o                         
  -8  10   6         13.34         32.56        10.15 o                         
  -7  10   6         56.25         57.42        10.26 o                         
  -6  10   6        129.39        119.59        10.37 o                         
  -5  10   6          0.09          3.25         4.69 o                         
  -4  10   6         82.78         77.98         9.72 o                         
  -3  10   6          3.03         10.46         5.94 o                         
  -2  10   6         93.66        109.37        12.23 o                         
  -1  10   6        192.32        176.05        13.30 o                         
   0  10   6         36.32         37.78         5.83 o                         
   1  10   6        175.98        145.34         9.60 o                         
   2  10   6        481.46        467.20        16.21 o                         
   3  10   6        221.08        230.61        14.12 o                         
   4  10   6        104.39        116.17        10.91 o                         
   5  10   6        113.26        109.44        13.68 o                         
   6  10   6          2.57         10.76         6.46 o                         
  -7  11   6        142.16        152.52        15.01 o                         
  -6  11   6         24.27         23.05        16.73 o                         
  -5  11   6          2.17         -4.04         5.41 o                         
  -4  11   6          0.87         -0.16         5.65 o                         
  -3  11   6         89.42        103.88        11.48 o                         
  -2  11   6        383.20        391.54        22.83 o                         
  -1  11   6        180.49        200.70        17.58 o                         
   0  11   6        121.31        129.44        11.52 o                         
   1  11   6        161.25        168.40        14.68 o                         
   2  11   6         22.57         11.41         5.96 o                         
   3  11   6        402.76        406.11        19.00 o                         
   4  11   6        145.70        185.10        14.06 o                         
   5  11   6          4.74         10.87         6.93 o                         
  -5  12   6         13.23          1.36         6.23 o                         
  -4  12   6         26.15         36.66         9.19 o                         
  -3  12   6          1.48         -3.27         6.30 o                         
  -2  12   6          2.52          2.20         7.82 o                         
  -1  12   6         94.39         98.56        11.46 o                         
   0  12   6         43.40         41.78         9.09 o                         
   1  12   6         42.89         34.46         8.84 o                         
   2  12   6         26.01         21.06         9.44 o                         
   3  12   6         14.28          4.18         7.69 o                         
 -13   1   7          6.03          4.12         8.02 o                         
 -12   1   7         65.14         64.40         7.88 o                         
 -11   1   7         22.10         17.92         4.60 o                         
 -10   1   7         32.05         27.94         5.42 o                         
  -9   1   7        651.59        629.09        17.37 o                         
  -8   1   7       1305.65       1284.95        20.17 o                         
  -7   1   7        144.36        153.49         5.79 o                         
  -6   1   7         36.21         40.61         3.29 o                         
  -5   1   7         29.46         28.92         2.45 o                         
  -4   1   7        124.68        111.97         3.71 o                         
  -3   1   7        105.31         98.47         3.84 o                         
  -2   1   7        216.50        193.83         3.77 o                         
  -1   1   7          0.05          1.18         0.95 o                         
   0   1   7        164.41        183.93         4.50 o                         
   1   1   7        462.09        504.16         7.58 o                         
   2   1   7        643.42        620.26         9.54 o                         
   3   1   7        521.50        557.56         8.37 o                         
   4   1   7        458.36        449.68         8.41 o                         
   5   1   7        817.81        874.16        12.74 o                         
   6   1   7         28.62         21.92         3.44 o                         
   7   1   7        681.99        687.36        15.13 o                         
   8   1   7          0.69          0.84         3.50 o                         
   9   1   7         44.58         65.62         8.58 o                         
  10   1   7        101.79         93.20        10.95 o                         
 -13   2   7        125.86        119.91        13.49 o                         
 -12   2   7        113.98        124.50        12.37 o                         
 -11   2   7        592.49        606.15        15.56 o                         
 -10   2   7         31.63         43.90         5.62 o                         
  -9   2   7        301.46        309.50        11.00 o                         
  -8   2   7         15.47         11.47         3.15 o                         
  -7   2   7        727.62        738.05        19.94 o                         
  -6   2   7       1427.57       1426.73        21.67 o                         
  -5   2   7       1584.39       1598.00        22.89 o                         
  -4   2   7        425.79        451.01         8.07 o                         
  -3   2   7         53.77         53.74         3.57 o                         
  -2   2   7        517.04        539.68         7.51 o                         
  -1   2   7       1164.20       1164.72        13.88 o                         
   0   2   7        418.78        430.16         6.38 o                         
   1   2   7        132.34        128.30         5.67 o                         
   2   2   7       1064.45       1104.16        13.66 o                         
   3   2   7        806.24        749.47        10.49 o                         
   4   2   7        376.52        385.18         8.03 o                         
   5   2   7        773.32        731.52        15.95 o                         
   6   2   7       1093.48       1084.64        20.27 o                         
   7   2   7         12.30         14.92         4.20 o                         
   8   2   7        436.63        440.80        15.09 o                         
   9   2   7         36.40         43.58         7.81 o                         
  10   2   7        230.00        239.24        16.17 o                         
 -13   3   7         22.02         34.43        10.29 o                         
 -12   3   7         27.29         31.32         7.54 o                         
 -11   3   7         59.78         69.90         7.11 o                         
 -10   3   7        139.15        131.54         9.53 o                         
  -9   3   7        222.44        218.78        10.49 o                         
  -8   3   7         36.15         24.84         4.32 o                         
  -7   3   7        639.45        687.20        15.47 o                         
  -6   3   7        670.35        710.49        13.91 o                         
  -5   3   7         98.05        102.62         5.57 o                         
  -4   3   7          8.24          6.88         2.04 o                         
  -3   3   7       2726.96       2911.37        26.99 o                         
  -2   3   7        114.79        125.22         3.73 o                         
  -1   3   7       1663.20       1860.16        20.73 o                         
   0   3   7          1.81         -0.53         1.09 o                         
   1   3   7        690.55        694.68         9.31 o                         
   2   3   7        930.62        950.79        13.10 o                         
   3   3   7        262.99        242.98         5.27 o                         
   4   3   7        276.76        272.68         8.31 o                         
   5   3   7          4.56          2.30         2.67 o                         
   6   3   7        131.47        132.11         7.02 o                         
   7   3   7         57.35         49.15         9.75 o                         
   8   3   7          0.74          5.52         4.41 o                         
   9   3   7          3.68          0.99         4.75 o                         
  10   3   7         54.55         75.03        10.32 o                         
 -13   4   7          2.44         12.79         7.38 o                         
 -12   4   7         22.31         31.70         7.44 o                         
 -11   4   7          1.64         -5.01         5.01 o                         
 -10   4   7        116.31        131.29         9.24 o                         
  -9   4   7          8.61          8.90         4.72 o                         
  -8   4   7         25.84         33.09         4.06 o                         
  -7   4   7        781.15        813.47        16.39 o                         
  -6   4   7         27.61         21.03         3.44 o                         
  -5   4   7        401.95        433.19         9.61 o                         
  -4   4   7        250.10        254.47         6.87 o                         
  -3   4   7          3.57         -1.29         1.77 o                         
  -2   4   7        208.92        201.46         5.16 o                         
  -1   4   7        426.03        415.16         8.01 o                         
   0   4   7        230.79        226.53         5.05 o                         
   1   4   7        229.48        213.46         6.31 o                         
   2   4   7        147.70        124.74         5.25 o                         
   3   4   7        305.92        312.31         6.04 o                         
   4   4   7         11.35         13.43         2.46 o                         
   5   4   7         98.76         79.62         6.36 o                         
   6   4   7          6.45          2.15         2.98 o                         
   7   4   7        172.85        181.51        13.12 o                         
   8   4   7          9.52         10.74         5.35 o                         
   9   4   7         59.49         57.35         7.74 o                         
  10   4   7         43.92         58.91         9.96 o                         
 -12   5   7          6.96         12.93        10.24 o                         
 -11   5   7          0.04          0.37         5.58 o                         
 -10   5   7         47.82         36.83         6.13 o                         
  -9   5   7        393.17        348.18        12.92 o                         
  -8   5   7        267.81        267.93         9.31 o                         
  -7   5   7          5.53          5.37         2.62 o                         
  -6   5   7         62.69         78.04         4.60 o                         
  -5   5   7          7.93          6.84         2.39 o                         
  -4   5   7          7.26          1.94         2.35 o                         
  -3   5   7        651.81        643.36         9.36 o                         
  -2   5   7        997.05       1013.95        12.26 o                         
  -1   5   7          4.71          2.26         1.58 o                         
   0   5   7        250.04        239.02         6.21 o                         
   1   5   7         42.33         46.48         3.22 o                         
   2   5   7        382.56        352.68         7.79 o                         
   3   5   7        747.05        700.54        10.61 o                         
   4   5   7         53.30         48.21         3.80 o                         
   5   5   7         95.74         71.46         5.37 o                         
   6   5   7        190.31        185.21         9.44 o                         
   7   5   7        177.90        190.71        11.93 o                         
   8   5   7        272.59        260.98        15.19 o                         
   9   5   7        176.51        180.72        13.26 o                         
  10   5   7         93.17        100.23        22.78 o                         
 -12   6   7         10.23         21.35        11.26 o                         
 -11   6   7        196.23        199.44        20.30 o                         
 -10   6   7         64.11         55.63         8.78 o                         
  -9   6   7         46.83         45.64         7.61 o                         
  -8   6   7         24.66         21.27         4.05 o                         
  -7   6   7        388.16        394.25        10.10 o                         
  -6   6   7          0.13          5.88         2.48 o                         
  -5   6   7        154.48        159.15         5.81 o                         
  -4   6   7        232.51        233.82         6.30 o                         
  -3   6   7        586.41        588.39         8.88 o                         
  -2   6   7        159.40        143.26         4.18 o                         
  -1   6   7        368.47        366.52         6.74 o                         
   0   6   7       1382.64       1298.18        16.44 o                         
   1   6   7        291.86        315.18         8.05 o                         
   2   6   7          0.42         -1.70         2.68 o                         
   3   6   7         72.77         56.79         6.70 o                         
   4   6   7        523.87        510.21        12.33 o                         
   5   6   7        167.56        162.72         8.77 o                         
   6   6   7        268.62        259.28        10.41 o                         
   7   6   7        136.30        127.87         9.64 o                         
   8   6   7         85.38         97.60        12.06 o                         
   9   6   7          2.13         -0.10         5.17 o                         
 -11   7   7          0.77          2.21         9.22 o                         
 -10   7   7         67.32         72.54        18.24 o                         
  -9   7   7        157.08        159.87        17.14 o                         
  -8   7   7          2.92          8.66         5.09 o                         
  -7   7   7         14.23         10.84         3.98 o                         
  -6   7   7         10.97         10.32         3.39 o                         
  -5   7   7          9.14         11.70         3.39 o                         
  -4   7   7          0.08         -0.09         2.69 o                         
  -3   7   7        531.47        529.34        10.41 o                         
  -2   7   7        649.22        631.84        11.89 o                         
  -1   7   7        338.05        329.54         7.84 o                         
   0   7   7         32.43         28.19         3.76 o                         
   1   7   7        435.65        416.93        11.20 o                         
   2   7   7          3.24         -1.93         2.88 o                         
   3   7   7          9.65         14.93         4.46 o                         
   4   7   7          0.45         -0.91         3.73 o                         
   5   7   7          2.54          3.37         5.71 o                         
   6   7   7         31.23         33.97         6.26 o                         
   7   7   7        201.60        198.84        13.17 o                         
   8   7   7        191.57        184.43        13.64 o                         
 -11   8   7         92.53         59.27        16.86 o                         
 -10   8   7         22.22         10.65        12.28 o                         
  -9   8   7         54.61         49.72        14.78 o                         
  -8   8   7        157.26        188.72        17.05 o                         
  -7   8   7         54.57         66.24         7.60 o                         
  -6   8   7        227.67        235.66        11.70 o                         
  -5   8   7        576.43        584.31        12.76 o                         
  -4   8   7         46.71         36.63         4.56 o                         
  -3   8   7        321.19        358.40         9.82 o                         
  -2   8   7         24.74         25.65         4.03 o                         
  -1   8   7        157.22        159.03         7.97 o                         
   0   8   7        373.44        383.58        12.01 o                         
   1   8   7        675.52        678.78        19.40 o                         
   2   8   7         90.51         85.10         7.31 o                         
   3   8   7         93.27         82.95         7.32 o                         
   4   8   7          0.89          0.90         3.90 o                         
   5   8   7         89.16        109.62         9.52 o                         
   6   8   7        133.61        120.37        10.45 o                         
   7   8   7          3.97         -2.88         6.20 o                         
   8   8   7         78.86         76.18        10.07 o                         
 -10   9   7        112.53        166.05        35.22 o                         
  -9   9   7          0.52         -3.52         7.92 o                         
  -8   9   7        308.56        325.77        23.15 o                         
  -7   9   7        327.37        328.97        27.26 o                         
  -6   9   7        121.57        103.82         9.34 o                         
  -5   9   7         39.77         42.90         6.39 o                         
  -4   9   7        260.86        290.98        17.03 o                         
  -3   9   7        481.29        500.38        17.85 o                         
  -2   9   7        118.18        110.59         8.18 o                         
  -1   9   7         94.63         99.09         7.46 o                         
   0   9   7         25.09         16.74         4.56 o                         
   1   9   7         10.94          7.33         4.18 o                         
   2   9   7        108.77        119.01         9.26 o                         
   3   9   7        412.93        387.22        14.97 o                         
   4   9   7        181.49        178.90        14.90 o                         
   5   9   7        167.15        163.18        11.98 o                         
   6   9   7          0.02         -2.10         6.33 o                         
   7   9   7         42.17         47.69        10.04 o                         
  -9  10   7          1.86          8.64        18.26 o                         
  -8  10   7          2.18         -0.50         8.23 o                         
  -7  10   7        180.71        157.89        15.96 o                         
  -6  10   7        270.13        262.95        13.76 o                         
  -5  10   7         47.76         41.00         6.48 o                         
  -4  10   7        280.49        281.48        14.61 o                         
  -3  10   7        127.85        128.49        11.48 o                         
  -2  10   7        166.75        157.27        14.11 o                         
  -1  10   7        155.79        163.06        11.49 o                         
   0  10   7          7.03         16.34         5.28 o                         
   1  10   7         14.26          7.51         4.88 o                         
   2  10   7        120.36        118.92         9.79 o                         
   3  10   7          1.48         -3.28         4.42 o                         
   4  10   7         37.73         41.38         7.70 o                         
   5  10   7         54.59         62.43        10.82 o                         
   6  10   7         35.77         41.58         9.65 o                         
  -7  11   7          0.01         12.45         7.67 o                         
  -6  11   7        331.41        373.81        17.14 o                         
  -5  11   7         20.49         26.31         7.22 o                         
  -4  11   7         72.49         75.51         9.88 o                         
  -3  11   7          8.19         -6.19         6.19 o                         
  -2  11   7        193.10        195.73        16.58 o                         
  -1  11   7         53.68         82.43        14.50 o                         
   0  11   7         18.87          6.92         5.74 o                         
   1  11   7          0.13         10.05         5.93 o                         
   2  11   7         47.80         38.89         7.35 o                         
   3  11   7         23.21          5.50         6.00 o                         
   4  11   7         25.23         21.26         7.66 o                         
  -5  12   7          0.07          2.46         7.14 o                         
  -4  12   7          1.35         -5.55         6.02 o                         
  -3  12   7          4.75          3.34         6.20 o                         
  -2  12   7         61.37         52.09        14.69 o                         
  -1  12   7         61.93         82.61        11.16 o                         
   0  12   7        275.46        272.32        17.70 o                         
   1  12   7        178.19        157.04        14.02 o                         
   2  12   7         13.47         20.22        10.13 o                         
 -13   0   8        313.03        375.55        29.85 o                         
 -12   0   8        383.22        429.22        21.79 o                         
 -11   0   8         14.29         24.27        10.00 o                         
 -10   0   8        561.03        611.72        26.74 o                         
  -9   0   8        309.79        305.33        15.00 o                         
  -8   0   8       1808.46       1832.03        38.32 o                         
  -7   0   8        184.21        172.29        11.19 o                         
  -6   0   8         99.46        104.53         7.36 o                         
  -5   0   8          7.99          7.34         3.30 o                         
  -4   0   8       2298.82       2375.59        34.36 o                         
  -3   0   8        179.76        212.34         7.60 o                         
  -2   0   8        622.38        606.65        14.13 o                         
  -1   0   8       1861.96       1858.13        23.08 o                         
   0   0   8        983.74       1019.43        18.46 o                         
   1   0   8       3741.35       4061.42        64.05 o                         
   2   0   8         44.45         83.74         5.30 o                         
   3   0   8        221.63        217.86        10.60 o                         
   4   0   8        260.50        236.39        14.00 o                         
   5   0   8       1723.85       1732.11        35.25 o                         
   6   0   8       1028.35        944.60        22.24 o                         
   7   0   8        148.04        129.72        12.61 o                         
   8   0   8         26.98         46.76        11.18 o                         
   9   0   8        742.51        776.75        96.47 o                         
  10   0   8         99.09         87.65        20.48 o                         
 -13   1   8         12.81         11.95        11.73 o                         
 -12   1   8          0.03         -0.27         4.74 o                         
 -11   1   8          2.67          3.06         5.18 o                         
 -10   1   8         26.62         36.11         7.57 o                         
  -9   1   8        712.41        721.04        19.42 o                         
  -8   1   8        528.77        492.13        11.70 o                         
  -7   1   8        538.99        541.21        11.77 o                         
  -6   1   8         11.65          6.77         3.37 o                         
  -5   1   8        197.44        216.29         6.49 o                         
  -4   1   8          2.05         -1.19         1.62 o                         
  -3   1   8        131.92        104.41         3.75 o                         
  -2   1   8        300.18        320.19         5.33 o                         
  -1   1   8        238.25        255.94         4.57 o                         
   0   1   8         94.11         80.47         3.17 o                         
   1   1   8        176.58        154.06         3.48 o                         
   2   1   8         79.03         73.93         3.37 o                         
   3   1   8       1413.29       1369.70        16.27 o                         
   4   1   8         18.35         21.53         2.48 o                         
   5   1   8        448.44        425.71        11.83 o                         
   6   1   8         80.74         85.19         6.40 o                         
   7   1   8         23.93         27.54         4.59 o                         
   8   1   8         79.98         63.54         7.69 o                         
   9   1   8         81.42         77.32        10.46 o                         
  10   1   8          0.13         -5.53         5.53 o                         
 -13   2   8         42.42         32.21         7.61 o                         
 -12   2   8         29.87         24.06         6.95 o                         
 -11   2   8          1.14          2.14         4.46 o                         
 -10   2   8        323.53        304.47        12.70 o                         
  -9   2   8        360.99        344.08        13.19 o                         
  -8   2   8        257.92        258.25        11.58 o                         
  -7   2   8        153.97        166.06         7.79 o                         
  -6   2   8        265.03        264.08        11.58 o                         
  -5   2   8          2.40          4.51         2.53 o                         
  -4   2   8         45.26         50.82         4.01 o                         
  -3   2   8          5.28          8.14         1.45 o                         
  -2   2   8        988.50        976.05        11.67 o                         
  -1   2   8          7.79         11.17         2.26 o                         
   0   2   8         23.80         39.30         2.40 o                         
   1   2   8         26.47         28.94         2.67 o                         
   2   2   8        973.78        986.01        10.40 o                         
   3   2   8         33.34         25.11         2.32 o                         
   4   2   8        217.99        188.38         7.92 o                         
   5   2   8       1171.57       1156.38        18.15 o                         
   6   2   8        982.32        978.69        19.93 o                         
   7   2   8          1.11         -1.80         3.73 o                         
   8   2   8         19.66         15.90         5.60 o                         
   9   2   8         24.19          7.95         5.79 o                         
  10   2   8          1.82          6.66         7.00 o                         
 -13   3   8          1.04         11.23         7.16 o                         
 -12   3   8          0.73         -0.71         5.74 o                         
 -11   3   8         19.53         15.02         5.24 o                         
 -10   3   8        427.03        408.84        13.28 o                         
  -9   3   8        176.40        163.00         8.93 o                         
  -8   3   8        414.36        372.56        11.87 o                         
  -7   3   8        191.70        171.18         8.78 o                         
  -6   3   8         26.44         29.63         4.17 o                         
  -5   3   8        239.72        219.45         6.58 o                         
  -4   3   8        715.56        704.53        11.60 o                         
  -3   3   8       4916.75       5070.48        46.50 o                         
  -2   3   8        521.41        516.00         8.01 o                         
  -1   3   8       1447.71       1610.88        19.06 o                         
   0   3   8         20.69         21.81         1.82 o                         
   1   3   8        114.58        102.01         2.52 o                         
   2   3   8       1990.56       1985.48        23.50 o                         
   3   3   8        461.54        488.57         7.82 o                         
   4   3   8         12.88          6.04         1.89 o                         
   5   3   8          0.04          0.08         2.34 o                         
   6   3   8          8.08         15.53         4.29 o                         
   7   3   8        410.02        446.38        13.76 o                         
   8   3   8        280.30        286.13        13.20 o                         
   9   3   8         53.42         57.49         9.30 o                         
  10   3   8          0.66         -5.70         6.44 o                         
 -13   4   8        210.33        197.87        13.36 o                         
 -12   4   8        164.01        175.38        12.02 o                         
 -11   4   8        140.00        141.55         9.76 o                         
 -10   4   8          0.01          1.47         5.54 o                         
  -9   4   8         26.16         26.54         5.07 o                         
  -8   4   8         86.38         89.29         5.96 o                         
  -7   4   8         29.95         37.46         6.68 o                         
  -6   4   8          3.05          4.44         2.82 o                         
  -5   4   8        379.38        376.75        10.83 o                         
  -4   4   8          0.25          2.58         2.33 o                         
  -3   4   8        782.16        786.26        11.36 o                         
  -2   4   8       2891.64       2985.33        31.51 o                         
  -1   4   8       2171.12       2211.72        26.35 o                         
   0   4   8        484.53        465.05         7.67 o                         
   1   4   8        617.74        557.55         9.37 o                         
   2   4   8        137.68        153.03         4.59 o                         
   3   4   8        616.27        637.71         9.89 o                         
   4   4   8         59.07         41.24         4.88 o                         
   5   4   8         87.54         74.33         5.66 o                         
   6   4   8        323.75        337.29        12.44 o                         
   7   4   8        470.18        474.89        16.22 o                         
   8   4   8         24.27         26.78         6.40 o                         
   9   4   8        198.75        186.73        12.51 o                         
 -12   5   8          0.04         -6.78         6.78 o                         
 -11   5   8         54.27         67.78         8.72 o                         
 -10   5   8         40.24         33.87         6.45 o                         
  -9   5   8        194.07        187.15        10.14 o                         
  -8   5   8        393.48        399.52        11.17 o                         
  -7   5   8        160.03        165.43         7.82 o                         
  -6   5   8          7.98          9.12         2.99 o                         
  -5   5   8         82.37        100.07         5.55 o                         
  -4   5   8        703.85        728.29        13.16 o                         
  -3   5   8        367.30        357.27         7.53 o                         
  -2   5   8        199.34        212.32         7.51 o                         
  -1   5   8        221.99        215.27         5.68 o                         
   0   5   8          0.04         -0.34         1.83 o                         
   1   5   8        731.10        756.06        11.67 o                         
   2   5   8         14.38          7.37         2.03 o                         
   3   5   8          9.73          5.23         2.50 o                         
   4   5   8        161.63        153.84         6.33 o                         
   5   5   8         31.11         33.36         3.95 o                         
   6   5   8          0.29          2.35         4.10 o                         
   7   5   8        162.22        188.87        12.02 o                         
   8   5   8          8.64          2.40         4.94 o                         
   9   5   8          0.02         -5.02         5.02 o                         
 -12   6   8         14.54         16.40        10.65 o                         
 -11   6   8         19.20         19.80         9.35 o                         
 -10   6   8         74.80         76.78        11.97 o                         
  -9   6   8         31.41         38.73         5.96 o                         
  -8   6   8         97.46         91.21         6.45 o                         
  -7   6   8        308.73        317.23        10.36 o                         
  -6   6   8       1658.82       1663.62        21.80 o                         
  -5   6   8         17.81         15.80         2.89 o                         
  -4   6   8         98.51        106.42         5.63 o                         
  -3   6   8         10.50          8.08         3.16 o                         
  -2   6   8        270.21        278.78         8.10 o                         
  -1   6   8         86.69         71.25         4.77 o                         
   0   6   8       1155.27       1129.42        18.16 o                         
   1   6   8         94.26         91.02         5.22 o                         
   2   6   8        410.66        383.41         9.50 o                         
   3   6   8          8.93          7.35         3.38 o                         
   4   6   8         10.71         14.02         3.10 o                         
   5   6   8         67.11         64.86         5.44 o                         
   6   6   8         69.02         66.82         6.72 o                         
   7   6   8         78.99         78.17         7.93 o                         
   8   6   8          4.68          4.06         5.66 o                         
   9   6   8         12.88         -0.79         8.24 o                         
 -11   7   8         94.47        138.33        21.05 o                         
 -10   7   8        155.73        184.80        21.23 o                         
  -9   7   8        379.33        378.20        24.79 o                         
  -8   7   8        166.46        174.46        11.48 o                         
  -7   7   8          0.98          1.49         3.63 o                         
  -6   7   8         42.30         46.17         4.50 o                         
  -5   7   8        285.08        309.62        12.37 o                         
  -4   7   8         64.33         64.54         5.95 o                         
  -3   7   8         36.20         41.69         4.37 o                         
  -2   7   8         28.13         20.04         3.80 o                         
  -1   7   8         44.75         57.73         4.00 o                         
   0   7   8          0.90          2.60         2.28 o                         
   1   7   8        304.08        296.63        10.08 o                         
   2   7   8        770.48        744.82        17.73 o                         
   3   7   8        516.51        532.11        15.52 o                         
   4   7   8        205.89        191.91        10.33 o                         
   5   7   8        213.98        212.33        11.22 o                         
   6   7   8        123.79        108.22        10.85 o                         
   7   7   8          7.86          8.19         5.27 o                         
   8   7   8        153.43        147.91        17.35 o                         
 -10   8   8         16.62         -0.95        14.89 o                         
  -9   8   8         42.68         19.09        11.90 o                         
  -8   8   8        167.07        179.01        17.19 o                         
  -7   8   8        341.65        331.39        14.01 o                         
  -6   8   8         31.21         26.66         4.42 o                         
  -5   8   8         10.15          2.37         3.37 o                         
  -4   8   8          0.00          0.17         2.98 o                         
  -3   8   8         42.48         59.87         5.24 o                         
  -2   8   8       1117.48       1124.10        19.03 o                         
  -1   8   8        269.61        265.93        10.31 o                         
   0   8   8         24.70         26.66         5.07 o                         
   1   8   8        197.59        171.56         9.90 o                         
   2   8   8        291.86        296.58        12.60 o                         
   3   8   8          2.21          3.63         4.29 o                         
   4   8   8        320.54        358.01        14.35 o                         
   5   8   8         47.42         36.32         6.12 o                         
   6   8   8         29.45         44.45         8.63 o                         
   7   8   8         64.97         56.44         9.68 o                         
 -10   9   8         12.74          2.24        16.67 o                         
  -9   9   8         25.95         36.28        14.40 o                         
  -8   9   8         15.25         22.58         9.88 o                         
  -7   9   8         28.04         41.99         8.49 o                         
  -6   9   8          4.41          5.51         4.99 o                         
  -5   9   8          4.78          2.46         4.81 o                         
  -4   9   8        114.48        119.09         9.40 o                         
  -3   9   8         20.98         15.07         5.37 o                         
  -2   9   8         11.31         10.70         4.04 o                         
  -1   9   8         11.81         17.05         4.45 o                         
   0   9   8         41.79         39.83         5.66 o                         
   1   9   8        145.56        134.32        10.64 o                         
   2   9   8         40.53         44.73         6.43 o                         
   3   9   8         68.43         77.88         7.90 o                         
   4   9   8         13.43         16.98         5.55 o                         
   5   9   8          0.07         -4.47         4.47 o                         
   6   9   8          0.00         -2.92         6.27 o                         
  -8  10   8         99.09         93.65        21.14 o                         
  -7  10   8         61.78         71.98        13.36 o                         
  -6  10   8         44.10         38.48         6.96 o                         
  -5  10   8         78.34         75.66         9.83 o                         
  -4  10   8         60.82         60.07         7.93 o                         
  -3  10   8          0.05         -4.65         4.65 o                         
  -2  10   8        114.57        111.97        10.74 o                         
  -1  10   8          1.95          1.66         5.28 o                         
   0  10   8        296.12        316.69        13.61 o                         
   1  10   8        145.43        148.29        14.24 o                         
   2  10   8        122.86        136.75        10.41 o                         
   3  10   8          3.15          2.71         5.07 o                         
   4  10   8        157.31        150.54        13.25 o                         
   5  10   8        208.49        226.78        15.23 o                         
  -7  11   8          2.11         11.85        10.08 o                         
  -6  11   8         13.31         14.08         6.88 o                         
  -5  11   8         19.12         17.15         8.90 o                         
  -4  11   8        356.88        401.89        18.58 o                         
  -3  11   8        100.98         99.19        10.03 o                         
  -2  11   8         32.55         28.83         7.36 o                         
  -1  11   8         14.89         10.85         6.39 o                         
   0  11   8         69.79         75.13         9.03 o                         
   1  11   8         92.11        114.76        10.62 o                         
   2  11   8          0.17          8.18         5.60 o                         
   3  11   8          2.28          3.43         5.19 o                         
   4  11   8          4.52         -5.21        10.23 o                         
  -4  12   8         27.34         23.17         7.30 o                         
  -3  12   8          1.20          7.40         6.54 o                         
  -2  12   8          0.34          3.91         9.42 o                         
  -1  12   8         28.04         36.93         8.88 o                         
   0  12   8          9.65         12.18         6.77 o                         
   1  12   8         91.91        125.14        12.87 o                         
 -13   1   9          1.07         -2.16         6.09 o                         
 -12   1   9        104.25         82.94         8.91 o                         
 -11   1   9         88.46         85.11         9.54 o                         
 -10   1   9       1343.84       1365.97        29.83 o                         
  -9   1   9        143.19        121.84         8.51 o                         
  -8   1   9         84.80         81.01         6.47 o                         
  -7   1   9         68.69         67.93         4.68 o                         
  -6   1   9        643.01        656.30        11.37 o                         
  -5   1   9       1596.93       1692.00        22.04 o                         
  -4   1   9       2367.63       2411.87        27.65 o                         
  -3   1   9        141.42        182.24         5.97 o                         
  -2   1   9        535.50        590.44         7.58 o                         
  -1   1   9        705.97        793.99         9.57 o                         
   0   1   9          8.71          3.54         1.42 o                         
   1   1   9        188.88        190.10         5.39 o                         
   2   1   9        589.70        578.31         9.86 o                         
   3   1   9          6.09          9.15         1.77 o                         
   4   1   9        562.16        557.42        10.90 o                         
   5   1   9          0.18          3.62         3.04 o                         
   6   1   9        253.50        261.41        17.19 o                         
   7   1   9        567.99        556.35        20.28 o                         
   8   1   9        329.93        366.62        16.03 o                         
   9   1   9         95.16        101.20         9.58 o                         
  10   1   9        211.77        214.63        15.46 o                         
 -13   2   9         32.35         46.65         8.67 o                         
 -12   2   9          0.86          2.73         4.99 o                         
 -11   2   9         37.43         45.24         6.19 o                         
 -10   2   9          3.84         -2.51         4.09 o                         
  -9   2   9        824.80        814.69        17.10 o                         
  -8   2   9        720.20        707.62        16.63 o                         
  -7   2   9          0.37          7.11         3.19 o                         
  -6   2   9        128.14        125.85         6.25 o                         
  -5   2   9        236.29        244.88         8.36 o                         
  -4   2   9          0.73         -1.91         1.91 o                         
  -3   2   9        795.88        871.77        11.33 o                         
  -2   2   9       2149.74       2201.16        22.52 o                         
  -1   2   9         11.08         10.38         1.83 o                         
   0   2   9        349.28        383.10         6.85 o                         
   1   2   9        481.27        486.74         7.95 o                         
   2   2   9       1218.06       1172.17        12.28 o                         
   3   2   9       1290.98       1229.47        18.26 o                         
   4   2   9        104.48        105.85         6.25 o                         
   5   2   9         66.37         74.10         5.06 o                         
   6   2   9         63.43         73.95         6.08 o                         
   7   2   9         26.81         35.42         5.42 o                         
   8   2   9        231.87        269.26        14.14 o                         
   9   2   9        213.70        218.05        13.76 o                         
  10   2   9        109.96         99.81        28.70 o                         
 -13   3   9         11.04          7.93         8.14 o                         
 -12   3   9         40.82         46.66         7.98 o                         
 -11   3   9          0.66         -3.09         4.13 o                         
 -10   3   9        174.98        164.09         9.09 o                         
  -9   3   9         96.60         82.87         6.70 o                         
  -8   3   9          9.76         11.47         3.92 o                         
  -7   3   9          4.60          3.06         3.95 o                         
  -6   3   9        622.52        644.74        13.97 o                         
  -5   3   9        253.05        259.98         9.24 o                         
  -4   3   9        388.64        379.62         8.05 o                         
  -3   3   9         67.49         62.55         3.05 o                         
  -2   3   9        257.36        274.68         5.71 o                         
  -1   3   9         26.02         21.12         2.37 o                         
   0   3   9        457.43        421.24         7.86 o                         
   1   3   9         11.89          9.22         2.64 o                         
   2   3   9         50.49         27.21         4.48 o                         
   3   3   9        112.42        115.08         3.74 o                         
   4   3   9        620.97        593.47        16.93 o                         
   5   3   9          6.58          2.68         2.68 o                         
   6   3   9        300.79        300.44        11.78 o                         
   7   3   9        403.64        385.26        20.00 o                         
   8   3   9        142.51        141.39        19.20 o                         
   9   3   9         72.86         64.25         9.35 o                         
 -13   4   9        162.83        167.35        12.33 o                         
 -12   4   9          0.72          4.60         5.45 o                         
 -11   4   9         21.41         24.76         5.44 o                         
 -10   4   9         20.32         16.66         4.88 o                         
  -9   4   9         14.66         15.91         4.00 o                         
  -8   4   9        100.80         82.72         6.99 o                         
  -7   4   9        695.13        705.20        16.87 o                         
  -6   4   9         57.38         44.26         5.33 o                         
  -5   4   9         55.75         50.48         4.04 o                         
  -4   4   9        154.09        146.44         5.49 o                         
  -3   4   9         17.31         16.39         2.34 o                         
  -2   4   9        553.17        521.93         9.86 o                         
  -1   4   9         79.01         75.63         3.86 o                         
   0   4   9        131.27        145.50         4.31 o                         
   1   4   9         64.37         60.62         3.82 o                         
   2   4   9        102.17        105.48         4.66 o                         
   3   4   9        110.48         81.08         5.05 o                         
   4   4   9        126.61        128.66         5.88 o                         
   5   4   9        549.95        504.23        12.24 o                         
   6   4   9         48.53         37.25         5.66 o                         
   7   4   9         23.63         16.25         4.79 o                         
   8   4   9        129.20        114.12         9.67 o                         
   9   4   9         18.11         23.46         7.50 o                         
 -12   5   9        170.09        207.28        14.88 o                         
 -11   5   9        430.62        465.55        17.95 o                         
 -10   5   9         64.64         66.69         7.66 o                         
  -9   5   9         20.53         21.13         5.08 o                         
  -8   5   9         14.36         15.63         3.86 o                         
  -7   5   9         11.91          4.26         3.60 o                         
  -6   5   9        215.31        239.29        11.02 o                         
  -5   5   9        562.52        519.97        11.92 o                         
  -4   5   9        776.59        744.93        13.51 o                         
  -3   5   9        685.88        702.94        11.41 o                         
  -2   5   9        278.59        251.00         7.10 o                         
  -1   5   9          2.81          2.99         2.00 o                         
   0   5   9        498.00        490.30         9.16 o                         
   1   5   9        912.69        894.21        13.06 o                         
   2   5   9        351.48        383.42         9.44 o                         
   3   5   9         29.54         32.02         3.41 o                         
   4   5   9         16.80         18.49         3.03 o                         
   5   5   9         94.47        100.81         6.29 o                         
   6   5   9         61.61         68.69         6.71 o                         
   7   5   9         43.06         51.15         6.85 o                         
   8   5   9         41.18         44.27         7.12 o                         
   9   5   9         51.37         68.26        13.02 o                         
 -12   6   9         31.05         16.27         8.71 o                         
 -11   6   9         53.62         43.20        11.19 o                         
 -10   6   9         16.20         15.60         6.68 o                         
  -9   6   9        166.44        157.82        11.32 o                         
  -8   6   9        794.42        782.79        16.35 o                         
  -7   6   9        440.74        458.64        11.29 o                         
  -6   6   9        164.09        168.76         7.44 o                         
  -5   6   9       1255.16       1234.95        19.71 o                         
  -4   6   9        121.12        134.95         6.69 o                         
  -3   6   9       2177.08       2222.89        26.76 o                         
  -2   6   9         56.09         39.59         3.64 o                         
  -1   6   9         22.45         25.22         3.11 o                         
   0   6   9        308.36        300.65        14.69 o                         
   1   6   9          3.62          1.72         2.48 o                         
   2   6   9          2.19         -2.12         2.12 o                         
   3   6   9        102.64         99.76         5.70 o                         
   4   6   9        211.87        194.29         9.83 o                         
   5   6   9         57.23         67.71         6.01 o                         
   6   6   9        295.24        302.41        15.86 o                         
   7   6   9         16.56         14.65         6.58 o                         
   8   6   9        205.49        198.48        17.49 o                         
 -11   7   9         29.41         30.47        10.08 o                         
 -10   7   9         34.89         30.07         8.00 o                         
  -9   7   9        133.21        148.60        12.75 o                         
  -8   7   9         23.29         25.15         5.33 o                         
  -7   7   9         46.60         44.80         5.90 o                         
  -6   7   9         10.63          8.44         5.81 o                         
  -5   7   9         15.66         22.59         3.97 o                         
  -4   7   9       1703.87       1690.20        23.43 o                         
  -3   7   9         19.03         26.79         4.14 o                         
  -2   7   9         19.92         15.98         2.93 o                         
  -1   7   9        799.07        744.68        12.97 o                         
   0   7   9         22.66         18.25         3.12 o                         
   1   7   9        132.81        125.77         9.31 o                         
   2   7   9          0.00          3.42         3.55 o                         
   3   7   9        149.34        152.40        10.68 o                         
   4   7   9         65.62         72.18         7.21 o                         
   5   7   9          2.02         -2.28         3.94 o                         
   6   7   9          3.58         -2.84         6.76 o                         
   7   7   9          3.57          9.26        10.36 o                         
 -10   8   9         24.66         22.01        16.48 o                         
  -9   8   9          0.31          2.35         7.93 o                         
  -8   8   9         54.05         55.26         9.13 o                         
  -7   8   9         65.14         73.45         6.87 o                         
  -6   8   9        263.65        269.25        10.40 o                         
  -5   8   9        130.69        132.65         7.59 o                         
  -4   8   9         45.59         51.79        10.09 o                         
  -3   8   9         84.08         82.19         6.32 o                         
  -2   8   9         20.89         19.45         3.70 o                         
  -1   8   9        895.59        858.71        18.17 o                         
   0   8   9         57.08         56.58         5.78 o                         
   1   8   9        299.38        292.58        12.49 o                         
   2   8   9          2.90          8.71         4.14 o                         
   3   8   9         44.28         51.30         6.53 o                         
   4   8   9        147.53        146.77         9.91 o                         
   5   8   9         96.01        110.87         9.17 o                         
   6   8   9          2.13          8.70         9.95 o                         
   7   8   9        228.41        271.73        63.36 o                         
  -9   9   9         80.46         87.53        18.03 o                         
  -8   9   9         22.31         23.01        10.02 o                         
  -7   9   9         27.93         35.50         7.42 o                         
  -6   9   9         73.00         66.00         6.69 o                         
  -5   9   9         59.83         73.58         7.90 o                         
  -4   9   9         34.08         36.99         7.45 o                         
  -3   9   9         31.94         34.65         6.80 o                         
  -2   9   9         20.97         17.90         4.47 o                         
  -1   9   9         94.72        103.19         7.25 o                         
   0   9   9        326.88        316.43        12.23 o                         
   1   9   9        101.70        111.05        10.27 o                         
   2   9   9        258.00        276.31        21.55 o                         
   3   9   9         50.45         69.25         7.68 o                         
   4   9   9        148.12        157.24        10.87 o                         
   5   9   9         12.09         -2.08         6.30 o                         
   6   9   9         50.44         62.48        12.73 o                         
  -8  10   9          5.30          9.43        14.87 o                         
  -7  10   9          6.29          4.52         8.86 o                         
  -6  10   9          6.85          3.13         5.25 o                         
  -5  10   9         10.74         10.53         5.29 o                         
  -4  10   9         42.20         40.73         7.25 o                         
  -3  10   9         35.51         67.74        10.64 o                         
  -2  10   9        122.97        120.15         9.38 o                         
  -1  10   9        177.94        162.88        10.73 o                         
   0  10   9         58.93         66.47         9.39 o                         
   1  10   9         36.99         40.76        10.55 o                         
   2  10   9         90.62        108.05        10.40 o                         
   3  10   9        329.99        343.04        17.19 o                         
   4  10   9         23.21         35.28         6.99 o                         
  -6  11   9         14.65          3.22         6.39 o                         
  -5  11   9         18.68         24.66         7.36 o                         
  -4  11   9          5.76         -0.37         6.55 o                         
  -3  11   9          2.66          8.80         6.00 o                         
  -2  11   9         10.88          5.87         6.34 o                         
  -1  11   9         99.49        109.81         9.60 o                         
   0  11   9          0.87          0.46         5.17 o                         
   1  11   9         27.45         35.89         6.68 o                         
   2  11   9         38.38         40.75         7.28 o                         
   3  11   9        133.54        158.66        11.32 o                         
  -3  12   9          2.91         -3.35         9.45 o                         
  -2  12   9        128.99        124.84        17.28 o                         
  -1  12   9        211.24        209.09        14.40 o                         
   0  12   9         21.53         15.67         9.80 o                         
 -13   0  10        146.91        164.04        21.94 o                         
 -12   0  10         95.18        115.97        32.50 o                         
 -11   0  10        157.90        157.95        35.56 o                         
 -10   0  10        103.19        119.06        14.99 o                         
  -9   0  10       1138.08       1200.07        40.14 o                         
  -8   0  10        162.06        183.28        12.23 o                         
  -7   0  10         33.83         15.45         7.84 o                         
  -6   0  10        874.55        929.37        22.31 o                         
  -5   0  10         33.33         25.59         4.80 o                         
  -4   0  10        442.79        493.60        15.86 o                         
  -3   0  10       3952.03       3880.71        82.58 o                         
  -2   0  10        772.17        739.48        11.80 o                         
  -1   0  10        636.20        639.03        11.11 o                         
   0   0  10       2142.33       2045.79        38.06 o                         
   1   0  10        954.55        931.56        33.02 o                         
   2   0  10       6107.73       6132.03        96.21 o                         
   3   0  10          3.34          0.69         3.12 o                         
   4   0  10        272.12        310.93        11.75 o                         
   5   0  10       1177.30       1240.78        37.23 o                         
   6   0  10        268.82        248.00        17.00 o                         
   7   0  10         14.37         10.77         9.25 o                         
   8   0  10        368.34        379.36        21.42 o                         
   9   0  10         45.85         52.42        18.28 o                         
 -13   1  10          2.30         -2.27         6.57 o                         
 -12   1  10        224.98        222.09        15.02 o                         
 -11   1  10        906.89        909.83        29.35 o                         
 -10   1  10          5.60         -4.32         4.32 o                         
  -9   1  10          3.16         -0.41         4.08 o                         
  -8   1  10         75.51         74.46         6.33 o                         
  -7   1  10        573.44        548.57        13.99 o                         
  -6   1  10        491.11        465.14         9.42 o                         
  -5   1  10         69.01         62.94         4.52 o                         
  -4   1  10         46.43         37.59         3.89 o                         
  -3   1  10         26.64         39.82         2.38 o                         
  -2   1  10          0.01         -0.79         1.02 o                         
  -1   1  10        742.30        763.76         9.66 o                         
   0   1  10        612.86        601.46         9.59 o                         
   1   1  10        348.39        346.98         6.56 o                         
   2   1  10          0.97          5.97         1.90 o                         
   3   1  10         47.69         51.43         3.10 o                         
   4   1  10        127.91        140.08         6.96 o                         
   5   1  10        225.72        194.65         9.96 o                         
   6   1  10        455.32        431.99        16.60 o                         
   7   1  10        428.57        491.87        17.98 o                         
   8   1  10        336.47        367.30        30.48 o                         
   9   1  10        105.13        128.93        11.24 o                         
 -13   2  10          0.04         -6.26         6.26 o                         
 -12   2  10         14.75         19.37         5.99 o                         
 -11   2  10         55.19         71.60         8.43 o                         
 -10   2  10        100.03         92.29         8.35 o                         
  -9   2  10        165.23        185.12        14.69 o                         
  -8   2  10        158.41        164.49         9.30 o                         
  -7   2  10        139.19        121.25         7.37 o                         
  -6   2  10        468.31        446.72        10.58 o                         
  -5   2  10        306.27        346.42        17.94 o                         
  -4   2  10        527.79        544.17        11.44 o                         
  -3   2  10        477.23        551.53         7.84 o                         
  -2   2  10        519.73        542.67         7.67 o                         
  -1   2  10        360.83        339.58         8.33 o                         
   0   2  10          2.81          3.78         1.65 o                         
   1   2  10        317.14        324.77         5.59 o                         
   2   2  10         14.01          8.70         1.12 o                         
   3   2  10          9.51         14.94         2.05 o                         
   4   2  10          2.72          4.06         2.46 o                         
   5   2  10         53.37         55.55         7.26 o                         
   6   2  10        199.97        220.06        12.80 o                         
   7   2  10         54.40         57.23         6.86 o                         
   8   2  10         25.54         29.14         6.53 o                         
   9   2  10        104.96        106.67        11.80 o                         
 -13   3  10         21.67         18.99         9.29 o                         
 -12   3  10         78.95         85.99         9.36 o                         
 -11   3  10        274.32        277.07        13.91 o                         
 -10   3  10          6.52          7.08         4.61 o                         
  -9   3  10         11.40          7.98         3.88 o                         
  -8   3  10        359.48        340.51        11.13 o                         
  -7   3  10        136.60        141.62         7.94 o                         
  -6   3  10       1155.71       1117.74        21.93 o                         
  -5   3  10        695.34        680.14        15.69 o                         
  -4   3  10        825.58        861.24        17.90 o                         
  -3   3  10         15.46         20.87         1.87 o                         
  -2   3  10        308.16        329.24         6.43 o                         
  -1   3  10        796.75        757.47        14.50 o                         
   0   3  10       1602.12       1563.92        22.27 o                         
   1   3  10        530.57        561.18        12.57 o                         
   2   3  10         19.32         20.39         4.48 o                         
   3   3  10          0.77         -3.41         3.41 o                         
   4   3  10         16.46         16.27         2.80 o                         
   5   3  10        418.28        412.12        13.54 o                         
   6   3  10         56.00         55.08         5.81 o                         
   7   3  10          1.87          9.34         4.12 o                         
   8   3  10         20.61         29.06         6.00 o                         
   9   3  10         45.25         60.52        10.88 o                         
 -13   4  10          9.43         17.64         7.81 o                         
 -12   4  10         95.04        104.85         9.67 o                         
 -11   4  10         11.18          9.20         6.12 o                         
 -10   4  10        338.22        344.37        15.52 o                         
  -9   4  10        535.44        507.38        15.23 o                         
  -8   4  10        160.98        169.86        10.96 o                         
  -7   4  10        307.11        303.01        11.21 o                         
  -6   4  10       1197.14       1216.37        23.45 o                         
  -5   4  10          3.80          5.43         3.45 o                         
  -4   4  10        185.47        176.55         8.57 o                         
  -3   4  10         10.69         17.56         2.76 o                         
  -2   4  10         39.72         43.41         3.35 o                         
  -1   4  10         12.07         18.53         2.57 o                         
   0   4  10         77.75         78.31         3.78 o                         
   1   4  10        470.25        469.49        12.03 o                         
   2   4  10       1068.31       1041.01        21.12 o                         
   3   4  10        668.39        609.41        14.42 o                         
   4   4  10        521.13        509.43        17.06 o                         
   5   4  10         14.53         20.63         5.07 o                         
   6   4  10          0.05         -3.27         3.28 o                         
   7   4  10        219.38        252.91        14.79 o                         
   8   4  10        129.98        150.47        14.52 o                         
 -12   5  10         20.08         16.01         8.06 o                         
 -11   5  10        169.82        174.21        12.24 o                         
 -10   5  10          1.01          6.16         5.12 o                         
  -9   5  10         87.11         92.48         7.80 o                         
  -8   5  10        134.79        118.76         8.63 o                         
  -7   5  10          9.94          5.31         4.34 o                         
  -6   5  10         22.16         13.52         4.65 o                         
  -5   5  10        584.88        583.75        16.77 o                         
  -4   5  10        146.19        139.94         7.24 o                         
  -3   5  10       1444.90       1412.54        18.97 o                         
  -2   5  10        106.12         93.36         5.08 o                         
  -1   5  10         79.09         86.33         4.89 o                         
   0   5  10        190.49        172.85         6.45 o                         
   1   5  10         96.16         82.90         4.56 o                         
   2   5  10        238.15        236.74         8.08 o                         
   3   5  10          0.19         -1.87         1.87 o                         
   4   5  10         84.19         72.33         7.77 o                         
   5   5  10         12.41          7.11         2.67 o                         
   6   5  10         62.46         49.26         9.47 o                         
   7   5  10         37.33         41.55         8.78 o                         
   8   5  10          6.93         -5.73         5.73 o                         
 -12   6  10          1.36         -7.76         7.76 o                         
 -11   6  10         64.82         63.84         9.36 o                         
 -10   6  10          2.07         12.90         7.33 o                         
  -9   6  10         57.74         54.03         7.83 o                         
  -8   6  10         91.43        102.68         7.91 o                         
  -7   6  10        149.79        139.50         7.44 o                         
  -6   6  10        677.66        744.07        18.98 o                         
  -5   6  10        194.05        174.20         8.28 o                         
  -4   6  10         39.02         39.47         4.28 o                         
  -3   6  10       1961.35       1971.09        24.85 o                         
  -2   6  10       1315.45       1244.26        17.88 o                         
  -1   6  10         16.53         14.58         2.90 o                         
   0   6  10         31.35         27.84         4.30 o                         
   1   6  10        323.25        294.75         8.45 o                         
   2   6  10          0.79          1.05         2.31 o                         
   3   6  10        428.04        419.46        10.44 o                         
   4   6  10          9.85         10.27         3.41 o                         
   5   6  10         70.21         42.36         6.84 o                         
   6   6  10         26.68         38.26         7.05 o                         
   7   6  10          8.04         10.05         6.64 o                         
   8   6  10         19.02         25.36        10.22 o                         
 -11   7  10         34.49         36.01        11.41 o                         
 -10   7  10         39.99         56.98        13.37 o                         
  -9   7  10        118.45        126.95        12.49 o                         
  -8   7  10        181.44        208.68        11.25 o                         
  -7   7  10        103.41         93.96         7.42 o                         
  -6   7  10         54.46         60.67         6.18 o                         
  -5   7  10        623.23        642.57        13.98 o                         
  -4   7  10        127.45        130.16         7.01 o                         
  -3   7  10         52.28         42.59         4.05 o                         
  -2   7  10          0.61          1.22         2.62 o                         
  -1   7  10        342.17        322.91         8.57 o                         
   0   7  10        239.15        243.17        13.13 o                         
   1   7  10        105.59        110.18         8.33 o                         
   2   7  10          3.18         -0.03         3.23 o                         
   3   7  10         58.43         49.35         5.24 o                         
   4   7  10         47.16         40.52         7.25 o                         
   5   7  10        164.28        186.34        12.50 o                         
   6   7  10        261.50        296.75        18.74 o                         
   7   7  10        246.50        226.81        17.18 o                         
 -10   8  10          6.44         -5.87         7.93 o                         
  -9   8  10         37.46         31.94         8.58 o                         
  -8   8  10        128.18        150.02        10.47 o                         
  -7   8  10         23.17         27.47         5.31 o                         
  -6   8  10        102.84        108.95         7.87 o                         
  -5   8  10        152.13        134.04        11.14 o                         
  -4   8  10        454.20        455.63        16.06 o                         
  -3   8  10          9.20          5.24         3.78 o                         
  -2   8  10         20.62         18.42         4.45 o                         
  -1   8  10         38.20         30.78         6.41 o                         
   0   8  10          0.07          0.74         3.38 o                         
   1   8  10         44.91         44.80         7.34 o                         
   2   8  10        251.26        285.03        12.32 o                         
   3   8  10         17.85         17.12         4.74 o                         
   4   8  10          4.17         12.37         6.46 o                         
   5   8  10        153.16        168.80        13.96 o                         
   6   8  10        206.66        236.80        27.13 o                         
  -9   9  10         16.26         41.18        15.53 o                         
  -8   9  10         49.99         64.41        21.76 o                         
  -7   9  10         34.47         32.78         6.74 o                         
  -6   9  10        136.29        150.60        11.81 o                         
  -5   9  10         60.67         61.16         8.88 o                         
  -4   9  10         39.62         34.46         6.88 o                         
  -3   9  10         78.00         81.46         8.90 o                         
  -2   9  10          0.89          1.81         4.49 o                         
  -1   9  10         41.05         40.80         5.66 o                         
   0   9  10          8.82         -1.81         4.00 o                         
   1   9  10          0.90          1.60         4.12 o                         
   2   9  10         23.44         21.06         5.46 o                         
   3   9  10        234.97        222.27        11.92 o                         
   4   9  10        130.33        127.01        16.71 o                         
   5   9  10         63.75         62.08        21.64 o                         
  -8  10  10        182.27        175.26        21.83 o                         
  -7  10  10         54.67         64.92         9.35 o                         
  -6  10  10         61.41         66.53         9.52 o                         
  -5  10  10          3.09         -4.71         8.12 o                         
  -4  10  10         56.93         49.51         8.87 o                         
  -3  10  10        240.07        217.51        17.37 o                         
  -2  10  10        290.26        272.55        13.42 o                         
  -1  10  10         93.62        100.38         8.69 o                         
   0  10  10          1.73          4.93         4.89 o                         
   1  10  10          4.07          2.63         4.54 o                         
   2  10  10         10.08          6.46         5.05 o                         
   3  10  10        123.45        146.97        10.97 o                         
   4  10  10         36.42         33.83         8.90 o                         
  -6  11  10        126.54        137.53        16.15 o                         
  -5  11  10         76.76         82.27        10.40 o                         
  -4  11  10         95.23         82.95        10.85 o                         
  -3  11  10          5.90          5.27         7.11 o                         
  -2  11  10         68.04         71.91         9.93 o                         
  -1  11  10         34.20         41.76         7.23 o                         
   0  11  10        100.59        127.16        10.28 o                         
   1  11  10        165.34        160.57        13.59 o                         
   2  11  10         53.46         61.85         7.74 o                         
 -13   1  11        387.34        354.94        17.99 o                         
 -12   1  11          1.06         -2.45         6.77 o                         
 -11   1  11         24.22         33.70         8.56 o                         
 -10   1  11        343.10        363.60        18.07 o                         
  -9   1  11         24.00         35.68         5.99 o                         
  -8   1  11         84.56         83.03         6.84 o                         
  -7   1  11        951.84        917.90        19.29 o                         
  -6   1  11        336.80        339.07        10.41 o                         
  -5   1  11          3.73          6.67         2.87 o                         
  -4   1  11         76.61         73.80         5.16 o                         
  -3   1  11         91.62         90.73         4.00 o                         
  -2   1  11        582.70        586.32         7.83 o                         
  -1   1  11        531.70        524.27         7.82 o                         
   0   1  11        647.30        645.13        10.01 o                         
   1   1  11         25.01         24.61         2.60 o                         
   2   1  11          2.20          2.66         1.82 o                         
   3   1  11        586.50        566.91        10.95 o                         
   4   1  11         59.00         52.97         4.85 o                         
   5   1  11        662.37        621.81        17.30 o                         
   6   1  11         70.07         92.75         9.26 o                         
   7   1  11          1.54          2.70         5.09 o                         
   8   1  11         28.57         34.56         9.27 o                         
   9   1  11         23.00         19.51         6.85 o                         
 -13   2  11        364.68        395.28        22.09 o                         
 -12   2  11          3.12         -4.41         4.41 o                         
 -11   2  11         54.75         55.65         8.61 o                         
 -10   2  11        244.99        230.94        14.00 o                         
  -9   2  11          0.93         -1.24         3.68 o                         
  -8   2  11         54.89         47.64         5.71 o                         
  -7   2  11        847.92        885.83        16.54 o                         
  -6   2  11        153.87        152.40         8.06 o                         
  -5   2  11       1043.61       1019.82        18.27 o                         
  -4   2  11        665.03        680.01        14.09 o                         
  -3   2  11       1625.56       1578.88        17.68 o                         
  -2   2  11        154.81        158.27         6.02 o                         
  -1   2  11        901.32        886.77        12.73 o                         
   0   2  11          5.33          5.26         1.66 o                         
   1   2  11        973.59        967.44        14.25 o                         
   2   2  11         51.09         51.17         3.89 o                         
   3   2  11        223.53        241.68         7.32 o                         
   4   2  11         10.89          4.73         3.09 o                         
   5   2  11          3.42         -1.03         3.05 o                         
   6   2  11          6.78         12.76         4.37 o                         
   7   2  11        550.91        543.03        17.15 o                         
   8   2  11         25.92         22.71         6.02 o                         
 -13   3  11         32.07         24.40         8.63 o                         
 -12   3  11        498.48        486.65        19.79 o                         
 -11   3  11         37.37         44.38        10.06 o                         
 -10   3  11         42.04         31.46         7.06 o                         
  -9   3  11         36.16         38.64         5.44 o                         
  -8   3  11         70.98         69.81        10.24 o                         
  -7   3  11         46.10         41.28         4.82 o                         
  -6   3  11          9.57         12.20         4.09 o                         
  -5   3  11        274.93        236.99        10.40 o                         
  -4   3  11         94.48         94.48         3.13 o                         
  -3   3  11         39.03         44.84         3.35 o                         
  -2   3  11          7.05          6.31         1.89 o                         
  -1   3  11        629.20        638.27        11.02 o                         
   0   3  11          2.20          1.93         1.97 o                         
   1   3  11        317.16        322.93        11.96 o                         
   2   3  11        435.34        396.92        13.75 o                         
   3   3  11         55.67         61.82         6.67 o                         
   4   3  11         72.05         59.23         4.99 o                         
   5   3  11          3.31          3.42         2.86 o                         
   6   3  11          0.02          0.62         4.18 o                         
   7   3  11          0.06         -0.04         7.43 o                         
   8   3  11         45.54         61.11        10.73 o                         
 -12   4  11         45.68         31.84         7.08 o                         
 -11   4  11         48.10         41.29         8.80 o                         
 -10   4  11        247.65        239.78        14.85 o                         
  -9   4  11         15.69         23.81         4.78 o                         
  -8   4  11         32.14         21.09         5.07 o                         
  -7   4  11          0.54          0.63         3.08 o                         
  -6   4  11        178.49        198.35        10.20 o                         
  -5   4  11         50.77         41.12         5.15 o                         
  -4   4  11         56.13         60.49         5.10 o                         
  -3   4  11         32.63         31.23         3.01 o                         
  -2   4  11          3.98          5.92         2.65 o                         
  -1   4  11        261.05        247.21         9.70 o                         
   0   4  11        168.66        167.30         8.21 o                         
   1   4  11         25.20         16.36         4.07 o                         
   2   4  11       1469.88       1332.09        25.48 o                         
   3   4  11         39.60         36.15         5.07 o                         
   4   4  11          5.75         -1.99         4.06 o                         
   5   4  11          1.87          3.66         4.73 o                         
   6   4  11         11.56         16.16         5.83 o                         
   7   4  11          9.36         16.20         7.21 o                         
   8   4  11        207.12        239.33        17.78 o                         
 -12   5  11         15.33         15.14         8.24 o                         
 -11   5  11         29.13         21.68         5.82 o                         
 -10   5  11          0.96         -0.90         5.13 o                         
  -9   5  11         30.79         26.63         5.68 o                         
  -8   5  11          9.75         10.32         4.61 o                         
  -7   5  11         92.67         86.79         7.63 o                         
  -6   5  11        114.21        109.07         9.04 o                         
  -5   5  11          1.68          7.62         3.97 o                         
  -4   5  11         20.91         18.15         3.72 o                         
  -3   5  11         38.24         44.16         4.51 o                         
  -2   5  11        783.71        785.24        13.80 o                         
  -1   5  11       1176.63       1168.33        19.44 o                         
   0   5  11        901.67        894.30        15.18 o                         
   1   5  11        347.27        323.05         8.03 o                         
   2   5  11          1.73          4.46         3.34 o                         
   3   5  11        311.73        301.27        11.72 o                         
   4   5  11        313.55        339.19        12.52 o                         
   5   5  11        212.11        224.71        14.61 o                         
   6   5  11         22.10         20.19         6.97 o                         
   7   5  11          0.06         -0.17         5.92 o                         
   8   5  11        106.81        140.86        19.93 o                         
 -11   6  11          7.19          3.18         7.39 o                         
 -10   6  11        138.62        134.00        12.93 o                         
  -9   6  11        111.04        133.52        12.31 o                         
  -8   6  11         25.10         25.47         5.28 o                         
  -7   6  11          9.06          4.03         3.95 o                         
  -6   6  11        603.75        641.85        24.00 o                         
  -5   6  11        552.78        600.67        16.03 o                         
  -4   6  11        457.75        465.55        11.67 o                         
  -3   6  11        158.46        185.10         7.27 o                         
  -2   6  11         16.62         19.36         3.14 o                         
  -1   6  11        448.82        427.38        10.66 o                         
   0   6  11          0.87         -2.66         2.66 o                         
   1   6  11        565.57        522.35        18.19 o                         
   2   6  11         46.83         51.77         3.89 o                         
   3   6  11        207.51        214.55        10.67 o                         
   4   6  11         70.63         58.48         7.54 o                         
   5   6  11         14.69         26.64         6.97 o                         
   6   6  11        126.87        110.30        17.68 o                         
   7   6  11        526.07        521.91        24.00 o                         
 -11   7  11          9.96         12.67         9.19 o                         
 -10   7  11          5.32         15.01         7.62 o                         
  -9   7  11        110.95        122.31        19.65 o                         
  -8   7  11         41.53         40.71         5.92 o                         
  -7   7  11         98.28         91.68         7.51 o                         
  -6   7  11          8.67         19.39         4.98 o                         
  -5   7  11        210.31        196.46        11.72 o                         
  -4   7  11         70.36         63.30         6.61 o                         
  -3   7  11         81.44         76.22         5.09 o                         
  -2   7  11        309.84        317.57         8.92 o                         
  -1   7  11        298.87        304.30         8.79 o                         
   0   7  11        103.26         90.47         8.10 o                         
   1   7  11        114.48        111.04         8.18 o                         
   2   7  11          2.50         -0.56         3.04 o                         
   3   7  11         43.05         40.92         7.05 o                         
   4   7  11         46.15         49.40         7.34 o                         
   5   7  11         66.63         71.25         9.98 o                         
   6   7  11         28.14         34.45         8.86 o                         
 -10   8  11         22.54         21.18         8.17 o                         
  -9   8  11         67.69         69.62        13.70 o                         
  -8   8  11        204.40        214.81        12.11 o                         
  -7   8  11         16.11         13.56         4.88 o                         
  -6   8  11        198.46        201.93        13.85 o                         
  -5   8  11         73.40         59.91         8.52 o                         
  -4   8  11        495.78        465.07        17.10 o                         
  -3   8  11        128.67        128.77         8.63 o                         
  -2   8  11         41.02         34.43         5.17 o                         
  -1   8  11         56.82         46.34         5.63 o                         
   0   8  11         34.66         35.98         8.00 o                         
   1   8  11          7.99          9.00         4.36 o                         
   2   8  11         79.28         81.34         9.95 o                         
   3   8  11        100.17        124.67        12.15 o                         
   4   8  11          3.08         -5.22         5.22 o                         
   5   8  11          7.46         13.74         7.36 o                         
  -9   9  11          3.68         12.16        10.03 o                         
  -8   9  11         77.69         77.75        14.12 o                         
  -7   9  11        221.95        218.91        16.08 o                         
  -6   9  11        235.36        243.98        19.65 o                         
  -5   9  11        251.57        251.42        16.35 o                         
  -4   9  11        140.35        130.18        11.99 o                         
  -3   9  11          4.60          5.54         7.10 o                         
  -2   9  11          0.79         -4.04         4.04 o                         
  -1   9  11        117.23        133.58         8.88 o                         
   0   9  11         43.49         58.21         6.71 o                         
   1   9  11        147.77        144.86         9.21 o                         
   2   9  11         45.22         37.97         6.48 o                         
   3   9  11          5.85          2.02         6.11 o                         
   4   9  11        138.84        158.03        14.57 o                         
  -7  10  11         29.77         17.01         8.61 o                         
  -6  10  11         20.00          2.90         6.48 o                         
  -5  10  11         25.80         18.13         7.20 o                         
  -4  10  11         24.07         23.53         7.70 o                         
  -3  10  11         24.25         24.06         8.67 o                         
  -2  10  11        161.43        164.86        17.34 o                         
  -1  10  11         37.35         32.02         7.59 o                         
   0  10  11        109.99        122.33         8.92 o                         
   1  10  11         18.32         20.29         5.77 o                         
   2  10  11          2.59         -1.26         5.71 o                         
   3  10  11         69.41         65.19        10.68 o                         
  -5  11  11         26.43         15.76         7.58 o                         
  -4  11  11         59.72         42.75         9.70 o                         
  -3  11  11          0.03          3.43         7.72 o                         
  -2  11  11          0.58          2.16        10.30 o                         
  -1  11  11        102.62         89.79        10.18 o                         
   0  11  11          8.69          8.95         6.78 o                         
   1  11  11         22.43         -5.04        11.03 o                         
 -13   0  12        100.48         89.01        15.51 o                         
 -12   0  12         10.37         13.12        13.71 o                         
 -11   0  12         17.75         -4.63         8.85 o                         
 -10   0  12        155.86        126.35        21.42 o                         
  -9   0  12          8.81         -1.58         9.55 o                         
  -8   0  12        561.28        575.25        24.89 o                         
  -7   0  12        487.25        410.80        20.69 o                         
  -6   0  12        191.93        203.05        13.19 o                         
  -5   0  12       1159.58       1270.09        30.70 o                         
  -4   0  12        837.39        875.56        35.90 o                         
  -3   0  12          6.87         12.15         5.34 o                         
  -2   0  12        144.44        134.24         5.26 o                         
  -1   0  12        614.15        564.37        12.55 o                         
   0   0  12        572.94        487.14        30.45 o                         
   1   0  12        174.71        159.48         9.05 o                         
   2   0  12        511.26        509.90        22.70 o                         
   3   0  12         18.41         13.88         6.20 o                         
   4   0  12         64.29         74.01         9.04 o                         
   5   0  12          1.34          9.48         6.04 o                         
   6   0  12       1039.20       1026.71        35.47 o                         
   7   0  12         64.85         57.23        10.94 o                         
   8   0  12         87.73         93.18        24.71 o                         
 -13   1  12         24.97         34.95        12.40 o                         
 -12   1  12         40.74         35.95         9.66 o                         
 -11   1  12         19.11         13.78         6.35 o                         
 -10   1  12         12.51         13.44         7.57 o                         
  -9   1  12        404.93        416.64        27.86 o                         
  -8   1  12        534.11        559.30        22.59 o                         
  -7   1  12          9.93         12.18         3.63 o                         
  -6   1  12        429.80        420.11        11.90 o                         
  -5   1  12        383.10        377.62        10.73 o                         
  -4   1  12         33.70         26.31         3.94 o                         
  -3   1  12         40.60         46.53         4.89 o                         
  -2   1  12         12.10         14.63         1.92 o                         
  -1   1  12        684.90        674.48        10.98 o                         
   0   1  12          1.76          2.25         1.82 o                         
   1   1  12        607.69        588.58        12.07 o                         
   2   1  12        631.64        607.29        16.96 o                         
   3   1  12        513.90        457.44        11.43 o                         
   4   1  12        235.93        248.56         9.59 o                         
   5   1  12        366.41        400.29        14.05 o                         
   6   1  12          0.23         -2.09         4.60 o                         
   7   1  12         61.81         71.47        16.28 o                         
   8   1  12        210.17        229.26        26.03 o                         
 -13   2  12         79.92         76.68        10.95 o                         
 -12   2  12          5.33          9.69         7.20 o                         
 -11   2  12        114.46        109.45        12.43 o                         
 -10   2  12          5.04          2.24         4.77 o                         
  -9   2  12        145.09        149.37         9.61 o                         
  -8   2  12          1.75         -2.12         3.97 o                         
  -7   2  12        380.28        330.22        10.60 o                         
  -6   2  12         55.82         36.19         5.26 o                         
  -5   2  12         24.51         16.17         3.34 o                         
  -4   2  12        105.26        105.56         5.62 o                         
  -3   2  12        381.45        373.51         8.26 o                         
  -2   2  12        223.73        205.30         4.89 o                         
  -1   2  12          6.54          8.83         2.10 o                         
   0   2  12          3.04          5.60         2.07 o                         
   1   2  12          0.36          1.13         1.22 o                         
   2   2  12         42.54         34.19         2.38 o                         
   3   2  12          1.48         -0.91         4.24 o                         
   4   2  12         51.36         57.62         4.78 o                         
   5   2  12         28.70         30.82         4.71 o                         
   6   2  12          2.11         -5.22         5.22 o                         
   7   2  12          1.10         -2.97         6.47 o                         
   8   2  12        115.04        116.10        14.30 o                         
 -13   3  12         43.36         48.57        23.59 o                         
 -12   3  12        161.93        181.36        13.37 o                         
 -11   3  12        110.85        139.40        15.03 o                         
 -10   3  12          7.37          8.08         5.89 o                         
  -9   3  12        122.84        118.21         8.30 o                         
  -8   3  12        487.07        444.49        12.29 o                         
  -7   3  12        185.57        168.13         8.59 o                         
  -6   3  12         27.09         29.39         4.78 o                         
  -5   3  12        254.31        249.84        10.81 o                         
  -4   3  12        146.63        137.29         6.99 o                         
  -3   3  12        334.06        334.06         8.27 o                         
  -2   3  12       1189.23       1162.83        16.03 o                         
  -1   3  12        282.18        255.92        13.00 o                         
   0   3  12        166.30        147.14         5.55 o                         
   1   3  12          5.29          8.45         4.79 o                         
   2   3  12        232.78        204.78        12.09 o                         
   3   3  12        112.92        121.54         8.55 o                         
   4   3  12        464.64        500.93        13.96 o                         
   5   3  12         89.85         79.05         9.79 o                         
   6   3  12          1.19          5.64         8.28 o                         
   7   3  12        485.12        488.92        22.74 o                         
   8   3  12          1.88          7.53         7.44 o                         
 -12   4  12         81.84         65.13         9.80 o                         
 -11   4  12        717.91        720.79        22.81 o                         
 -10   4  12        175.95        203.52        14.22 o                         
  -9   4  12         18.19         17.61         5.39 o                         
  -8   4  12        178.85        192.66         9.55 o                         
  -7   4  12         45.09         40.31         5.20 o                         
  -6   4  12       1182.74       1173.82        23.87 o                         
  -5   4  12        223.83        226.29        10.69 o                         
  -4   4  12         61.21         78.62         6.28 o                         
  -3   4  12        556.01        537.79        11.72 o                         
  -2   4  12       1872.53       1797.52        24.62 o                         
  -1   4  12        164.14        155.96         6.70 o                         
   0   4  12        753.89        739.46        13.81 o                         
   1   4  12        159.76        145.52         8.78 o                         
   2   4  12         62.69         72.59         6.83 o                         
   3   4  12         43.26         60.45         6.06 o                         
   4   4  12         37.14         45.46         6.62 o                         
   5   4  12        131.62        139.43         9.51 o                         
   6   4  12        134.81        126.14        10.82 o                         
   7   4  12        243.66        242.66        24.32 o                         
 -12   5  12        112.64        134.01        13.64 o                         
 -11   5  12         31.74         33.35        10.41 o                         
 -10   5  12          1.75         -1.09         4.84 o                         
  -9   5  12          7.29          5.04         5.18 o                         
  -8   5  12        710.17        717.17        19.17 o                         
  -7   5  12          0.53         -0.62         3.50 o                         
  -6   5  12         27.39         32.31         6.25 o                         
  -5   5  12        349.13        360.86        14.05 o                         
  -4   5  12         19.40         22.68         4.45 o                         
  -3   5  12         68.58         63.07         5.31 o                         
  -2   5  12         36.67         38.33         3.59 o                         
  -1   5  12         41.26         45.12         4.28 o                         
   0   5  12         47.03         31.29         3.38 o                         
   1   5  12         10.31          8.10         3.83 o                         
   2   5  12        209.46        224.12         9.65 o                         
   3   5  12        133.19        108.42         8.40 o                         
   4   5  12          0.83         -0.37         3.92 o                         
   5   5  12         61.60         70.58         9.53 o                         
   6   5  12        186.60        199.79        16.99 o                         
   7   5  12        167.98        164.94        15.64 o                         
 -11   6  12         32.00         43.18         8.14 o                         
 -10   6  12          1.33          0.38         8.27 o                         
  -9   6  12          6.53          1.21         6.80 o                         
  -8   6  12         37.21         33.90         5.80 o                         
  -7   6  12         67.42         57.90         8.78 o                         
  -6   6  12         76.88        101.11         8.16 o                         
  -5   6  12        135.06        135.52         8.84 o                         
  -4   6  12         78.36         93.20         7.30 o                         
  -3   6  12         19.40         25.24         4.63 o                         
  -2   6  12          2.11          2.13         2.60 o                         
  -1   6  12          3.24          1.99         2.89 o                         
   0   6  12         45.22         45.60         4.64 o                         
   1   6  12        761.57        728.46        19.60 o                         
   2   6  12        132.54        128.52         7.71 o                         
   3   6  12         30.21         20.70         5.11 o                         
   4   6  12         56.28         56.64        10.03 o                         
   5   6  12          0.25         -1.09         5.10 o                         
   6   6  12         22.60         28.42         8.62 o                         
 -10   7  12         33.29         36.49         9.06 o                         
  -9   7  12         21.81         26.08         6.86 o                         
  -8   7  12        518.10        573.97        18.15 o                         
  -7   7  12         12.57          6.39         4.53 o                         
  -6   7  12        248.04        279.05        13.25 o                         
  -5   7  12        919.69        912.77        24.80 o                         
  -4   7  12        423.79        433.88        19.20 o                         
  -3   7  12        668.13        657.41        14.36 o                         
  -2   7  12         49.19         49.35         5.34 o                         
  -1   7  12        162.99        165.14         8.76 o                         
   0   7  12         51.52         55.50         6.46 o                         
   1   7  12         53.50         59.52         9.04 o                         
   2   7  12         33.17         41.07         6.92 o                         
   3   7  12        105.85        119.95        11.95 o                         
   4   7  12          3.34          2.04         5.08 o                         
   5   7  12        154.50        209.22        16.61 o                         
   6   7  12         23.77         32.85         8.91 o                         
 -10   8  12        107.01        100.35        12.24 o                         
  -9   8  12        167.73        178.10        13.54 o                         
  -8   8  12          1.49          5.78         5.14 o                         
  -7   8  12         39.53         41.55         6.36 o                         
  -6   8  12         40.08         50.93         9.82 o                         
  -5   8  12        288.69        294.90        15.67 o                         
  -4   8  12        369.03        371.77        19.84 o                         
  -3   8  12         30.57         30.50         5.76 o                         
  -2   8  12          4.04         10.05         5.08 o                         
  -1   8  12         27.31         34.18         5.83 o                         
   0   8  12         29.81         34.11         6.96 o                         
   1   8  12          3.88         -1.78         3.58 o                         
   2   8  12        250.77        289.37        17.81 o                         
   3   8  12        128.30        145.34        11.75 o                         
   4   8  12         17.78         11.18         7.08 o                         
   5   8  12         31.43         31.08         9.54 o                         
  -8   9  12          2.51         17.38        11.98 o                         
  -7   9  12         37.39         23.87         9.75 o                         
  -6   9  12        125.97        111.06        13.17 o                         
  -5   9  12         74.30         78.42        13.44 o                         
  -4   9  12         11.57          0.39         6.66 o                         
  -3   9  12         20.76         19.17         6.48 o                         
  -2   9  12         13.67          9.81         5.10 o                         
  -1   9  12          9.04          8.14         5.27 o                         
   0   9  12          7.39         11.09         6.53 o                         
   1   9  12          0.90          8.28         6.26 o                         
   2   9  12         39.69         33.77         9.86 o                         
   3   9  12          0.12         -2.26         6.18 o                         
   4   9  12          6.38          2.05         8.38 o                         
  -7  10  12          0.01         -0.65         6.75 o                         
  -6  10  12         25.04         24.34         7.98 o                         
  -5  10  12         88.83         85.88        18.51 o                         
  -4  10  12          3.66          3.83         6.80 o                         
  -3  10  12        172.21        200.94        16.85 o                         
  -2  10  12         26.01         45.35        12.63 o                         
  -1  10  12        483.98        488.13        24.96 o                         
   0  10  12         60.08         68.49         7.54 o                         
   1  10  12          0.03         -2.50         6.55 o                         
   2  10  12         47.03         75.29        13.87 o                         
  -4  11  12          5.36          7.66        14.25 o                         
  -3  11  12         23.06         24.28         9.36 o                         
  -2  11  12         99.23        104.77        13.31 o                         
  -1  11  12        196.30        172.41        24.15 o                         
 -13   1  13        130.10         93.34        16.10 o                         
 -12   1  13         20.51         14.40        15.33 o                         
 -11   1  13          8.55         10.77         7.27 o                         
 -10   1  13         58.33         71.80        10.96 o                         
  -9   1  13        265.34        229.38        13.77 o                         
  -8   1  13         32.06         21.51         5.85 o                         
  -7   1  13        286.20        321.32        16.29 o                         
  -6   1  13        403.43        393.51        18.43 o                         
  -5   1  13         43.57         33.64         4.65 o                         
  -4   1  13        478.57        450.19        17.32 o                         
  -3   1  13       1934.43       1915.66        24.58 o                         
  -2   1  13        145.31        149.13         6.32 o                         
  -1   1  13          0.04          0.24         2.33 o                         
   0   1  13       2293.13       2288.22        29.33 o                         
   1   1  13        737.23        688.60        16.59 o                         
   2   1  13        962.72        911.57        17.80 o                         
   3   1  13          0.35         -0.25         2.58 o                         
   4   1  13        108.28        136.22         8.35 o                         
   5   1  13         26.33         30.21         5.38 o                         
   6   1  13        206.58        234.22        17.30 o                         
   7   1  13         13.09          7.80         8.36 o                         
 -13   2  13         22.58         40.72        22.32 o                         
 -12   2  13        172.64        169.20        17.10 o                         
 -11   2  13        424.86        439.93        24.70 o                         
 -10   2  13         81.37         77.34         9.14 o                         
  -9   2  13         50.89         49.54         7.44 o                         
  -8   2  13        542.98        539.58        13.55 o                         
  -7   2  13        108.03        108.26         8.04 o                         
  -6   2  13        916.64        912.27        18.70 o                         
  -5   2  13         23.38         25.95         4.21 o                         
  -4   2  13          1.36          1.76         2.40 o                         
  -3   2  13          1.63         -0.62         2.11 o                         
  -2   2  13         46.90         50.38         4.04 o                         
  -1   2  13       1121.26       1138.18        17.60 o                         
   0   2  13       2043.09       1958.57        25.99 o                         
   1   2  13        278.37        283.94         8.12 o                         
   2   2  13        253.13        267.92        12.91 o                         
   3   2  13        398.54        421.11        13.72 o                         
   4   2  13          4.09          7.51         5.40 o                         
   5   2  13        152.58        155.25        14.20 o                         
   6   2  13         87.11         88.11        11.48 o                         
   7   2  13         66.77         61.97        10.18 o                         
 -12   3  13        136.33        115.38        12.45 o                         
 -11   3  13         69.11         68.83        11.76 o                         
 -10   3  13         33.51         22.30         6.82 o                         
  -9   3  13        153.60        164.98         9.88 o                         
  -8   3  13         20.57         14.61         4.34 o                         
  -7   3  13         16.77         19.07         4.94 o                         
  -6   3  13          0.76         -2.82         3.03 o                         
  -5   3  13        315.71        303.53        10.71 o                         
  -4   3  13         51.59         41.22         4.55 o                         
  -3   3  13          8.09          6.86         2.67 o                         
  -2   3  13         95.83         99.37         5.43 o                         
  -1   3  13        572.82        573.39        11.51 o                         
   0   3  13        503.60        494.90        12.78 o                         
   1   3  13        130.61        111.36         7.35 o                         
   2   3  13        163.26        157.31        10.92 o                         
   3   3  13        125.41        129.16         9.42 o                         
   4   3  13        207.20        207.14        10.67 o                         
   5   3  13         87.13         99.18        13.88 o                         
   6   3  13         11.87          0.93         5.83 o                         
   7   3  13        205.07        254.89        17.82 o                         
 -12   4  13          0.23         -5.23         6.25 o                         
 -11   4  13         35.54         58.96        11.34 o                         
 -10   4  13         44.84         43.12        10.86 o                         
  -9   4  13         51.53         58.10         6.73 o                         
  -8   4  13         45.65         54.45         7.29 o                         
  -7   4  13          8.73          3.57         4.58 o                         
  -6   4  13        137.02        114.75         8.46 o                         
  -5   4  13         31.70         36.83         5.31 o                         
  -4   4  13         11.22          9.13         3.33 o                         
  -3   4  13        739.59        679.94        13.68 o                         
  -2   4  13         90.11         96.10         8.04 o                         
  -1   4  13         23.23         19.97         3.33 o                         
   0   4  13          0.01          0.01         2.24 o                         
   1   4  13         88.77         71.92         6.88 o                         
   2   4  13          2.53         -3.94         3.94 o                         
   3   4  13         35.13         37.79         5.46 o                         
   4   4  13        203.75        192.69        10.38 o                         
   5   4  13        176.02        159.36        11.21 o                         
   6   4  13         23.06          7.95         8.21 o                         
   7   4  13          0.72          0.53         6.68 o                         
 -11   5  13         20.26         27.86         8.01 o                         
 -10   5  13         27.81         23.14         7.36 o                         
  -9   5  13        138.10        144.50        10.73 o                         
  -8   5  13         49.14         46.38         6.38 o                         
  -7   5  13        149.20        163.04        10.43 o                         
  -6   5  13        298.59        264.60        14.22 o                         
  -5   5  13          5.29          1.90         4.41 o                         
  -4   5  13         75.61         78.96         8.25 o                         
  -3   5  13        114.70        106.51         6.45 o                         
  -2   5  13        127.77        105.88         6.13 o                         
  -1   5  13         40.25         43.96         4.42 o                         
   0   5  13          4.46          0.08         2.05 o                         
   1   5  13         66.49         59.88         6.22 o                         
   2   5  13        181.55        200.12         9.57 o                         
   3   5  13        121.34        122.51         8.45 o                         
   4   5  13         21.20         10.19         4.99 o                         
   5   5  13        203.70        232.11        16.23 o                         
   6   5  13         77.44         68.75        12.79 o                         
 -11   6  13         95.24         88.40        11.08 o                         
 -10   6  13        144.53        145.04        13.48 o                         
  -9   6  13          2.78          3.84         5.22 o                         
  -8   6  13          0.11         -0.31         4.92 o                         
  -7   6  13         61.41         62.89         7.60 o                         
  -6   6  13         48.72         55.68         6.79 o                         
  -5   6  13        191.47        217.44        11.56 o                         
  -4   6  13         31.17         37.25         5.17 o                         
  -3   6  13         22.87         14.39         3.59 o                         
  -2   6  13          4.06          4.79         3.17 o                         
  -1   6  13         91.94         92.60         5.80 o                         
   0   6  13        276.97        308.14         9.10 o                         
   1   6  13        108.26        111.29         7.87 o                         
   2   6  13         35.28         42.70         6.08 o                         
   3   6  13          0.32         -2.71         4.42 o                         
   4   6  13          3.28         -4.95         4.95 o                         
   5   6  13          0.44          2.04         6.39 o                         
   6   6  13        164.19        179.35        15.20 o                         
 -10   7  13         19.05         29.04         8.56 o                         
  -9   7  13          3.40          8.97         6.78 o                         
  -8   7  13        214.39        205.27        13.02 o                         
  -7   7  13         58.01         46.71         6.69 o                         
  -6   7  13        781.80        775.12        25.67 o                         
  -5   7  13         59.24         47.98         6.54 o                         
  -4   7  13         35.82         35.62         6.73 o                         
  -3   7  13         14.54          9.34         3.80 o                         
  -2   7  13          2.07          0.02         3.10 o                         
  -1   7  13         22.28          9.41         4.27 o                         
   0   7  13         27.53         29.12         5.06 o                         
   1   7  13        192.70        179.42        13.82 o                         
   2   7  13          0.02          3.23         4.86 o                         
   3   7  13         62.68         47.91         7.57 o                         
   4   7  13         15.38         25.54         6.82 o                         
   5   7  13         35.22         28.06         8.38 o                         
  -9   8  13        132.86        125.50        14.03 o                         
  -8   8  13         26.15         30.70         8.20 o                         
  -7   8  13        176.41        153.84        11.43 o                         
  -6   8  13        195.97        186.61        13.46 o                         
  -5   8  13         84.04         77.47         8.87 o                         
  -4   8  13        180.99        184.97        17.23 o                         
  -3   8  13         12.57         14.63         5.57 o                         
  -2   8  13        188.94        174.99        10.95 o                         
  -1   8  13         33.21         42.62         6.25 o                         
   0   8  13        108.00         83.44        10.12 o                         
   1   8  13         46.59         46.65         8.33 o                         
   2   8  13          2.20          3.45         6.59 o                         
   3   8  13         59.94         70.24         9.25 o                         
   4   8  13         36.46         42.95         9.70 o                         
  -8   9  13        137.10        150.63        26.25 o                         
  -7   9  13        144.37        162.21        14.90 o                         
  -6   9  13          1.04         -2.82        13.45 o                         
  -5   9  13         78.34         77.55        13.55 o                         
  -4   9  13        175.83        134.06        32.26 o                         
  -3   9  13        200.30        215.11        14.50 o                         
  -2   9  13        151.00        164.32        11.24 o                         
  -1   9  13        169.28        152.12        10.94 o                         
   0   9  13         66.14         72.66        11.73 o                         
   1   9  13          0.04          0.32         6.57 o                         
   2   9  13         98.01        135.51        13.44 o                         
   3   9  13        268.98        264.18        20.74 o                         
  -6  10  13         69.71         44.58        10.35 o                         
  -5  10  13          2.31         -2.62         8.62 o                         
  -4  10  13         14.39         18.18         9.48 o                         
  -3  10  13         13.03          9.47        10.46 o                         
  -2  10  13          6.07          0.05         5.95 o                         
  -1  10  13          2.21         -0.85         4.40 o                         
   0  10  13        112.49        128.29        12.90 o                         
   1  10  13        285.83        288.36        22.98 o                         
 -12   0  14         77.07         95.44        23.49 o                         
 -11   0  14        273.59        299.72        34.92 o                         
 -10   0  14         19.70         13.58        12.89 o                         
  -9   0  14        389.53        379.66        36.84 o                         
  -8   0  14         99.30         94.56        10.69 o                         
  -7   0  14       1427.78       1319.89        30.18 o                         
  -6   0  14        473.94        455.19        21.39 o                         
  -5   0  14       1263.41       1286.27        41.56 o                         
  -4   0  14         24.49         13.01         5.60 o                         
  -3   0  14         42.98         47.15         5.15 o                         
  -2   0  14        165.80        158.66         9.04 o                         
  -1   0  14       1750.74       1662.11        31.27 o                         
   0   0  14        225.73        224.59        10.70 o                         
   1   0  14         82.67         72.31        16.86 o                         
   2   0  14          6.39         11.61         4.30 o                         
   3   0  14         10.66         10.92         5.46 o                         
   4   0  14          0.36          7.09         4.97 o                         
   5   0  14        298.19        292.72        33.46 o                         
   6   0  14        147.11        159.75        31.84 o                         
   7   0  14         94.36         98.67        29.18 o                         
 -12   1  14         31.12         46.70        10.49 o                         
 -11   1  14         68.78         51.85        10.79 o                         
 -10   1  14        153.68        166.59        15.24 o                         
  -9   1  14          3.11          0.18         4.59 o                         
  -8   1  14          0.40          4.52         4.75 o                         
  -7   1  14        138.38        134.71         7.97 o                         
  -6   1  14        285.77        245.19        10.75 o                         
  -5   1  14        657.13        655.44        15.40 o                         
  -4   1  14         15.31         18.31         3.92 o                         
  -3   1  14         43.16         37.30         3.29 o                         
  -2   1  14       2002.91       1986.52        26.31 o                         
  -1   1  14       2720.45       2693.47        31.73 o                         
   0   1  14         27.72         27.19         3.23 o                         
   1   1  14        202.45        191.40         7.42 o                         
   2   1  14         64.03         70.32         6.57 o                         
   3   1  14          6.48          3.20         4.69 o                         
   4   1  14          0.20         -4.91         5.01 o                         
   5   1  14          0.49          6.35         5.96 o                         
   6   1  14        132.17        106.98        13.17 o                         
   7   1  14        105.87        126.15        14.66 o                         
 -12   2  14         50.67         56.08        13.78 o                         
 -11   2  14         81.39         87.66        12.39 o                         
 -10   2  14         63.59         60.44         8.91 o                         
  -9   2  14          6.71         -1.55         5.78 o                         
  -8   2  14          4.31          0.36         3.94 o                         
  -7   2  14          9.51         12.39         4.45 o                         
  -6   2  14        122.82         93.15         9.50 o                         
  -5   2  14         43.78         44.92         5.17 o                         
  -4   2  14        253.15        225.21         8.75 o                         
  -3   2  14        598.04        590.52        13.27 o                         
  -2   2  14        358.53        347.35         9.12 o                         
  -1   2  14          0.04         -2.19         2.35 o                         
   0   2  14        116.61        109.62         5.49 o                         
   1   2  14         43.73         43.68         4.25 o                         
   2   2  14          4.48         14.74         5.18 o                         
   3   2  14          8.23          8.56         4.49 o                         
   4   2  14          0.14         -4.96         4.96 o                         
   5   2  14          3.75         11.81         7.58 o                         
   6   2  14          5.39          5.57         7.21 o                         
   7   2  14         18.99         25.17        10.40 o                         
 -12   3  14          8.74          6.32         8.44 o                         
 -11   3  14        119.69        123.41        14.76 o                         
 -10   3  14         37.27         21.68         7.06 o                         
  -9   3  14         22.10         15.20         5.72 o                         
  -8   3  14        508.46        501.82        13.61 o                         
  -7   3  14        513.84        474.56        20.27 o                         
  -6   3  14        273.20        283.32        12.16 o                         
  -5   3  14        194.54        179.74         9.99 o                         
  -4   3  14        176.00        168.38         8.21 o                         
  -3   3  14        280.42        266.73         9.40 o                         
  -2   3  14          0.60          1.88         2.50 o                         
  -1   3  14          2.25          0.09         2.32 o                         
   0   3  14         26.73         30.18         4.74 o                         
   1   3  14        380.38        379.36        12.75 o                         
   2   3  14        231.73        226.10        13.32 o                         
   3   3  14         85.04         73.92         7.42 o                         
   4   3  14        351.17        356.72        15.28 o                         
   5   3  14         95.96        108.96        12.91 o                         
   6   3  14        163.38        162.94        16.32 o                         
 -12   4  14         28.60         17.91         7.89 o                         
 -11   4  14          1.48          9.90         7.94 o                         
 -10   4  14         61.99         79.99        11.70 o                         
  -9   4  14          6.00          9.19         4.89 o                         
  -8   4  14        121.44        118.12         8.19 o                         
  -7   4  14        438.42        463.40        18.02 o                         
  -6   4  14        120.37        133.08         9.30 o                         
  -5   4  14        182.15        179.00        10.26 o                         
  -4   4  14         52.02         42.29         5.01 o                         
  -3   4  14          0.09         -0.92         2.67 o                         
  -2   4  14        325.27        327.94        11.70 o                         
  -1   4  14        430.89        412.51        12.89 o                         
   0   4  14          2.75          9.47         4.23 o                         
   1   4  14        430.61        408.97        12.84 o                         
   2   4  14        274.39        235.82        13.36 o                         
   3   4  14         21.40         14.68         4.54 o                         
   4   4  14        161.75        178.99        11.75 o                         
   5   4  14        528.65        564.37        26.06 o                         
   6   4  14         16.55         16.25         9.00 o                         
 -11   5  14          7.21          5.73         8.16 o                         
 -10   5  14         46.99         66.50        10.64 o                         
  -9   5  14          0.64         -3.26         4.81 o                         
  -8   5  14         24.61         27.48         6.68 o                         
  -7   5  14         27.48         36.16         6.25 o                         
  -6   5  14          3.21          4.99         4.39 o                         
  -5   5  14         63.22         64.75         8.16 o                         
  -4   5  14        223.68        246.06        13.39 o                         
  -3   5  14         11.33          8.59         3.51 o                         
  -2   5  14         11.42          6.84         3.15 o                         
  -1   5  14         33.92         22.76         3.81 o                         
   0   5  14        125.10        108.51        11.66 o                         
   1   5  14          1.38          2.07         3.87 o                         
   2   5  14         11.85          7.52         3.87 o                         
   3   5  14          2.32         -1.57         3.60 o                         
   4   5  14         18.30         16.56         6.27 o                         
   5   5  14         94.20         94.21        18.91 o                         
 -10   6  14        254.21        266.96        15.99 o                         
  -9   6  14        221.53        225.53        12.76 o                         
  -8   6  14         69.44         58.80         7.86 o                         
  -7   6  14         57.30         67.60         7.56 o                         
  -6   6  14          0.03         -2.73         4.00 o                         
  -5   6  14          5.87         11.64         4.65 o                         
  -4   6  14         41.98         37.35         5.75 o                         
  -3   6  14         12.34         17.19         3.83 o                         
  -2   6  14         22.19         22.07         3.95 o                         
  -1   6  14          0.14         -2.10         2.57 o                         
   0   6  14        149.24        153.49         9.27 o                         
   1   6  14         31.20         24.99         5.79 o                         
   2   6  14         28.81         44.80         6.81 o                         
   3   6  14          0.06         -4.45         4.45 o                         
   4   6  14        437.83        472.38        26.52 o                         
   5   6  14         46.50         46.29         9.45 o                         
 -10   7  14          0.89          2.18         6.55 o                         
  -9   7  14         33.25         39.99         9.88 o                         
  -8   7  14        292.08        303.61        15.89 o                         
  -7   7  14          0.30          0.95         7.26 o                         
  -6   7  14          2.56          6.78         5.17 o                         
  -5   7  14        146.25        144.13        10.18 o                         
  -4   7  14        503.15        519.50        16.24 o                         
  -3   7  14         72.16         82.26         6.41 o                         
  -2   7  14        367.01        405.43        16.58 o                         
  -1   7  14         95.07         87.95         7.33 o                         
   0   7  14        104.71        103.79        10.89 o                         
   1   7  14         91.68         72.96         9.72 o                         
   2   7  14        119.08        158.20        11.90 o                         
   3   7  14          1.20         -4.77         5.23 o                         
   4   7  14         25.11         16.83         8.11 o                         
  -9   8  14         39.75         42.59        14.07 o                         
  -8   8  14          6.00         -1.19         6.03 o                         
  -7   8  14        216.50        200.61        17.78 o                         
  -6   8  14        101.62         96.20        10.18 o                         
  -5   8  14         11.83         25.95         7.95 o                         
  -4   8  14         21.84         36.46        11.05 o                         
  -3   8  14        105.11        118.02        11.63 o                         
  -2   8  14         40.86         50.04         6.87 o                         
  -1   8  14        579.68        631.55        26.22 o                         
   0   8  14        226.30        236.37        21.30 o                         
   1   8  14          9.18          7.60         6.29 o                         
   2   8  14         49.24         33.24         7.78 o                         
   3   8  14         91.54         87.14        10.06 o                         
  -7   9  14         48.03         57.91        11.18 o                         
  -6   9  14        195.24        220.57        21.03 o                         
  -5   9  14        298.30        296.14        23.71 o                         
  -4   9  14         10.50         11.19        20.90 o                         
  -3   9  14         13.51         19.16         5.97 o                         
  -2   9  14         56.43         64.92         8.20 o                         
  -1   9  14        151.72        166.44        15.52 o                         
   0   9  14          3.38          5.45         8.96 o                         
   1   9  14          6.54         10.49         7.14 o                         
  -4  10  14          1.53         -0.19         9.43 o                         
  -3  10  14         48.99         47.77        10.45 o                         
  -2  10  14         60.01         71.26        13.17 o                         
  -1  10  14         67.08         78.02        17.10 o                         
 -12   1  15        178.29        170.25        23.33 o                         
 -11   1  15          0.66         -3.71         6.99 o                         
 -10   1  15         15.65          6.47         7.46 o                         
  -9   1  15        234.37        210.98        12.92 o                         
  -8   1  15        329.52        334.98        15.45 o                         
  -7   1  15          1.07          0.08         3.75 o                         
  -6   1  15        254.98        227.59        13.33 o                         
  -5   1  15        152.89        155.80         8.87 o                         
  -4   1  15         35.66         29.09         6.37 o                         
  -3   1  15       1489.68       1488.54        27.34 o                         
  -2   1  15         13.89          9.25         3.05 o                         
  -1   1  15        384.07        367.82        10.76 o                         
   0   1  15        575.09        586.74        11.82 o                         
   1   1  15        184.38        194.70         7.88 o                         
   2   1  15         11.65          9.91         4.74 o                         
   3   1  15        278.79        320.55        14.90 o                         
   4   1  15        108.20         95.38        14.28 o                         
   5   1  15        209.06        219.30        16.23 o                         
   6   1  15         61.48         36.57        16.43 o                         
 -12   2  15        101.39        107.18        15.40 o                         
 -11   2  15         32.52         36.99        10.03 o                         
 -10   2  15         38.70         38.46         9.79 o                         
  -9   2  15         49.30         50.92         7.28 o                         
  -8   2  15        539.08        554.15        16.00 o                         
  -7   2  15        244.79        251.91        11.66 o                         
  -6   2  15        353.58        355.16        19.56 o                         
  -5   2  15        102.72         89.63         6.97 o                         
  -4   2  15         26.74         22.85         4.46 o                         
  -3   2  15         33.51         33.47         4.39 o                         
  -2   2  15        247.85        228.62        10.59 o                         
  -1   2  15          5.96          6.62         3.00 o                         
   0   2  15        129.32        131.95         6.38 o                         
   1   2  15          0.01          1.03         3.52 o                         
   2   2  15        226.42        240.45        12.32 o                         
   3   2  15         54.83         46.84         8.81 o                         
   4   2  15        647.65        670.22        24.82 o                         
   5   2  15        261.51        264.85        18.62 o                         
   6   2  15        122.60        119.83        13.88 o                         
 -12   3  15         29.64         51.28        10.92 o                         
 -11   3  15        135.99        108.61        14.01 o                         
 -10   3  15         48.69         46.78         7.71 o                         
  -9   3  15          1.27         -4.32         4.32 o                         
  -8   3  15        130.72        129.69        12.91 o                         
  -7   3  15         48.60         38.83         6.25 o                         
  -6   3  15         80.96         79.09        10.95 o                         
  -5   3  15         26.08         16.43         4.76 o                         
  -4   3  15        119.41         93.20         7.53 o                         
  -3   3  15         17.60         12.22         3.40 o                         
  -2   3  15        151.59        133.15         7.35 o                         
  -1   3  15         59.04         53.20         4.47 o                         
   0   3  15        346.94        356.89        12.33 o                         
   1   3  15          3.96          3.88         3.72 o                         
   2   3  15        112.72        138.64         9.87 o                         
   3   3  15        168.02        168.90        11.05 o                         
   4   3  15          4.33          7.58         7.11 o                         
   5   3  15         13.23         16.06         8.73 o                         
   6   3  15         66.79         59.02        16.37 o                         
 -11   4  15         39.63         24.00        19.68 o                         
 -10   4  15        128.63        120.41        15.34 o                         
  -9   4  15         44.98         40.74         6.37 o                         
  -8   4  15         33.11         26.14         5.98 o                         
  -7   4  15         24.40         23.59         5.76 o                         
  -6   4  15         38.58         30.30         5.84 o                         
  -5   4  15         60.67         52.87         6.63 o                         
  -4   4  15        113.03        114.78         7.42 o                         
  -3   4  15        259.92        233.50        12.96 o                         
  -2   4  15         70.50         68.85         7.14 o                         
  -1   4  15        419.44        422.80        10.24 o                         
   0   4  15        697.01        645.04        16.14 o                         
   1   4  15          3.70          7.25         3.96 o                         
   2   4  15         43.39         45.18         5.76 o                         
   3   4  15         37.18         43.78         5.87 o                         
   4   4  15         41.45         42.11         8.29 o                         
   5   4  15         54.67         55.87        11.19 o                         
 -11   5  15        152.70        186.63        18.36 o                         
 -10   5  15         91.33         91.41        13.65 o                         
  -9   5  15        385.85        412.81        17.92 o                         
  -8   5  15        326.39        298.06        15.98 o                         
  -7   5  15         13.13         13.09         5.51 o                         
  -6   5  15        512.51        518.68        16.50 o                         
  -5   5  15        442.33        443.48        19.70 o                         
  -4   5  15         50.88         63.72         7.16 o                         
  -3   5  15         24.04         25.49         4.31 o                         
  -2   5  15         86.94         84.88         5.95 o                         
  -1   5  15          2.27          2.25         5.48 o                         
   0   5  15         76.61         80.12         9.09 o                         
   1   5  15         16.93         10.27         4.84 o                         
   2   5  15        204.47        207.84         9.90 o                         
   3   5  15        704.58        738.08        17.87 o                         
   4   5  15         15.09         22.07         6.87 o                         
   5   5  15         41.56         58.78        11.71 o                         
 -10   6  15        147.65        148.63        12.43 o                         
  -9   6  15         10.67         22.73         6.74 o                         
  -8   6  15        483.43        557.23        18.91 o                         
  -7   6  15         20.54         27.28         6.90 o                         
  -6   6  15        263.16        282.92        14.03 o                         
  -5   6  15        118.00        124.36         9.31 o                         
  -4   6  15          6.04          1.37         4.02 o                         
  -3   6  15         16.05         13.83         3.82 o                         
  -2   6  15        591.25        567.48        12.86 o                         
  -1   6  15        213.24        222.89        12.38 o                         
   0   6  15        252.41        265.08        12.46 o                         
   1   6  15         73.02         73.23         8.20 o                         
   2   6  15         55.52         44.94         7.47 o                         
   3   6  15         23.79         22.06         6.64 o                         
   4   6  15        193.19        227.37        14.89 o                         
  -9   7  15        294.59        272.36        17.85 o                         
  -8   7  15        107.75        109.84        10.52 o                         
  -7   7  15         23.02         16.55         6.59 o                         
  -6   7  15         21.34         20.58         5.95 o                         
  -5   7  15         31.76         42.34         8.93 o                         
  -4   7  15         15.40         21.88         5.00 o                         
  -3   7  15          0.25         -0.80         3.69 o                         
  -2   7  15         15.17         17.82         4.78 o                         
  -1   7  15         21.43         25.98         7.99 o                         
   0   7  15         96.94        117.68        12.73 o                         
   1   7  15          7.68         10.83         6.85 o                         
   2   7  15          4.44         -2.60         5.89 o                         
   3   7  15        283.40        327.82        18.18 o                         
  -8   8  15         31.09         40.12         9.40 o                         
  -7   8  15         11.87         10.86         7.67 o                         
  -6   8  15        133.91        111.45        13.22 o                         
  -5   8  15         75.35         55.16        10.04 o                         
  -4   8  15          9.61         14.06         6.85 o                         
  -3   8  15        153.60        157.38        13.11 o                         
  -2   8  15          4.57         12.04         5.13 o                         
  -1   8  15          2.46          4.65         6.52 o                         
   0   8  15         44.35         47.02         9.12 o                         
   1   8  15          2.00         -4.98         5.11 o                         
   2   8  15        169.25        186.86        13.96 o                         
  -6   9  15          0.43         -1.87         7.52 o                         
  -5   9  15         73.42         75.82        19.59 o                         
  -4   9  15         31.54         32.28         8.97 o                         
  -3   9  15        444.33        477.16        20.68 o                         
  -2   9  15         58.73         78.08        11.08 o                         
  -1   9  15        133.38        153.65        14.37 o                         
   0   9  15         35.39         47.79        10.99 o                         
 -12   0  16         25.43         28.16        17.15 o                         
 -11   0  16         62.40         86.25        22.38 o                         
 -10   0  16         33.83         48.70        18.58 o                         
  -9   0  16          5.02          1.66         5.84 o                         
  -8   0  16        380.52        413.83        18.69 o                         
  -7   0  16         72.89         99.72        11.90 o                         
  -6   0  16          7.07          5.01         5.71 o                         
  -5   0  16        267.02        247.38        16.03 o                         
  -4   0  16        693.22        675.86        20.08 o                         
  -3   0  16       2145.30       2170.68        58.94 o                         
  -2   0  16          5.06          1.87         4.85 o                         
  -1   0  16        395.81        384.06        14.09 o                         
   0   0  16        258.02        252.05        14.80 o                         
   1   0  16        131.34        139.18         9.74 o                         
   2   0  16          5.20          5.39         5.04 o                         
   3   0  16        262.52        255.37        35.06 o                         
   4   0  16        335.50        280.96        39.72 o                         
   5   0  16        121.64         90.83        28.46 o                         
 -12   1  16         56.49         81.69        13.37 o                         
 -11   1  16         23.24         23.54         8.75 o                         
 -10   1  16         86.78         83.01        10.24 o                         
  -9   1  16          0.33         -4.58         4.87 o                         
  -8   1  16        132.41        142.37         9.75 o                         
  -7   1  16        173.87        180.09        11.60 o                         
  -6   1  16          0.13         -1.34         3.77 o                         
  -5   1  16          7.04          4.27         3.78 o                         
  -4   1  16        583.73        591.65        16.20 o                         
  -3   1  16          1.74          3.17         3.58 o                         
  -2   1  16        204.08        198.45        10.67 o                         
  -1   1  16       1189.84       1154.81        18.18 o                         
   0   1  16        477.46        460.92        13.27 o                         
   1   1  16          6.70          2.55         2.87 o                         
   2   1  16        720.17        732.44        24.77 o                         
   3   1  16        309.85        313.29        22.24 o                         
   4   1  16         14.96         29.92         8.23 o                         
   5   1  16         21.95         31.11        13.09 o                         
 -11   2  16         90.99         54.79        11.68 o                         
 -10   2  16          2.03          0.83         5.40 o                         
  -9   2  16         40.70         47.17         7.47 o                         
  -8   2  16          5.27          5.78         5.17 o                         
  -7   2  16          0.85          3.80         4.19 o                         
  -6   2  16          6.04          1.36         3.16 o                         
  -5   2  16        316.97        307.13        12.20 o                         
  -4   2  16         27.10         21.30         4.71 o                         
  -3   2  16         46.78         43.67         5.79 o                         
  -2   2  16         12.03          7.44         4.26 o                         
  -1   2  16        220.33        215.36        11.79 o                         
   0   2  16         61.53         61.80         6.70 o                         
   1   2  16         62.95         47.75         6.48 o                         
   2   2  16        127.11        129.24        10.86 o                         
   3   2  16          1.23         -0.73         5.35 o                         
   4   2  16        193.62        206.72        16.25 o                         
   5   2  16         17.64         22.22         8.83 o                         
 -11   3  16        328.44        365.18        24.19 o                         
 -10   3  16        664.36        692.01        21.22 o                         
  -9   3  16         46.88         52.40         7.66 o                         
  -8   3  16          6.80         12.79         6.08 o                         
  -7   3  16        137.79        133.76        10.08 o                         
  -6   3  16        183.47        153.53        10.30 o                         
  -5   3  16         73.63         70.85         7.32 o                         
  -4   3  16         95.12         88.37         9.99 o                         
  -3   3  16         62.90         58.90         6.15 o                         
  -2   3  16        125.94        119.45         7.20 o                         
  -1   3  16         16.16         19.63         3.58 o                         
   0   3  16         19.04         12.14         4.39 o                         
   1   3  16         11.67          6.06         4.74 o                         
   2   3  16        322.16        351.59        16.41 o                         
   3   3  16          1.26         11.41         8.61 o                         
   4   3  16        143.23        155.57        15.39 o                         
   5   3  16         76.24         78.09        12.02 o                         
 -11   4  16        355.46        390.00        22.73 o                         
 -10   4  16         56.14         57.91         8.97 o                         
  -9   4  16        193.82        189.74        12.91 o                         
  -8   4  16         15.87         16.09         9.44 o                         
  -7   4  16         22.96         14.53         8.45 o                         
  -6   4  16         26.44         17.39         5.13 o                         
  -5   4  16        329.38        343.51        17.81 o                         
  -4   4  16        210.35        222.66        13.21 o                         
  -3   4  16         34.66         34.49         4.87 o                         
  -2   4  16        256.03        254.61        12.65 o                         
  -1   4  16        694.71        669.13        18.45 o                         
   0   4  16        434.39        447.03        20.51 o                         
   1   4  16          6.16          7.52         4.45 o                         
   2   4  16        125.07        135.64         8.92 o                         
   3   4  16          0.68          1.78         4.59 o                         
   4   4  16          1.74         -3.49         7.17 o                         
 -10   5  16         90.60         75.09        12.08 o                         
  -9   5  16         48.49         46.54         7.90 o                         
  -8   5  16          1.60         12.70         5.66 o                         
  -7   5  16         46.43         45.48         7.75 o                         
  -6   5  16          6.35          7.94         5.85 o                         
  -5   5  16         13.08         16.99         6.28 o                         
  -4   5  16         64.87         61.04         8.19 o                         
  -3   5  16          0.64          1.77         3.65 o                         
  -2   5  16        105.49        127.08         7.58 o                         
  -1   5  16          0.52          5.72         4.66 o                         
   0   5  16         35.30         23.05         8.37 o                         
   1   5  16         17.40         15.63         4.89 o                         
   2   5  16         56.77         67.31         7.21 o                         
   3   5  16        112.66        138.63        10.27 o                         
   4   5  16          0.28          6.07         7.45 o                         
  -9   6  16          8.48          4.06         5.99 o                         
  -8   6  16        245.43        252.42        15.02 o                         
  -7   6  16        402.23        424.15        20.33 o                         
  -6   6  16         10.25         11.25         7.84 o                         
  -5   6  16          0.19         -0.16         4.87 o                         
  -4   6  16          3.57          0.48         4.10 o                         
  -3   6  16         20.90         13.83         4.36 o                         
  -2   6  16         13.62         21.57         4.83 o                         
  -1   6  16         16.46         19.21         5.30 o                         
   0   6  16         46.40         44.18         7.18 o                         
   1   6  16         63.46         55.92         9.15 o                         
   2   6  16         28.55         32.13         6.76 o                         
   3   6  16          4.10         -0.26         4.79 o                         
  -8   7  16         23.64         14.95         6.45 o                         
  -7   7  16         39.79         42.70         8.26 o                         
  -6   7  16         31.10         35.50         7.98 o                         
  -5   7  16         67.72         61.93         9.19 o                         
  -4   7  16        242.37        260.43        15.35 o                         
  -3   7  16         27.37         26.81         5.16 o                         
  -2   7  16         83.42         72.96        10.40 o                         
  -1   7  16        228.05        226.77        15.66 o                         
   0   7  16         60.92         44.50        11.10 o                         
   1   7  16         58.11         59.92         8.67 o                         
   2   7  16        295.68        308.47        17.01 o                         
  -7   8  16         61.88         34.86        10.11 o                         
  -6   8  16         99.12         97.38        12.93 o                         
  -5   8  16         69.33        101.38        18.36 o                         
  -4   8  16          0.99          1.64         8.06 o                         
  -3   8  16        162.98        167.16        12.90 o                         
  -2   8  16        325.56        336.61        20.14 o                         
  -1   8  16          8.05         13.71         7.10 o                         
   0   8  16         29.26         31.53         8.84 o                         
  -4   9  16         83.16         50.05        20.76 o                         
  -3   9  16          0.23          7.20         9.67 o                         
 -11   1  17          0.03          5.46         7.75 o                         
 -10   1  17         16.27          9.25         6.09 o                         
  -9   1  17         31.81         32.25         6.60 o                         
  -8   1  17         38.85         46.20         6.36 o                         
  -7   1  17         20.34         28.51         6.07 o                         
  -6   1  17        225.60        241.37        12.08 o                         
  -5   1  17        797.42        801.09        18.80 o                         
  -4   1  17         64.19         65.56         6.34 o                         
  -3   1  17         26.70         15.41         4.67 o                         
  -2   1  17         10.21          7.88         3.63 o                         
  -1   1  17         85.22         72.09         6.91 o                         
   0   1  17        161.22        154.40         7.98 o                         
   1   1  17        323.54        336.18        17.13 o                         
   2   1  17         41.57         42.76         7.64 o                         
   3   1  17        100.89         90.70        19.72 o                         
   4   1  17         28.39         47.39        15.36 o                         
 -11   2  17         63.32         72.19        12.86 o                         
 -10   2  17         84.00         91.49        10.05 o                         
  -9   2  17        255.36        268.41        15.19 o                         
  -8   2  17        355.84        333.73        21.03 o                         
  -7   2  17        275.78        305.89        16.82 o                         
  -6   2  17         31.31         37.00         6.18 o                         
  -5   2  17        202.55        201.75        10.56 o                         
  -4   2  17         15.73          7.10         5.99 o                         
  -3   2  17        191.11        201.71        11.72 o                         
  -2   2  17        372.91        349.83        13.53 o                         
  -1   2  17        267.47        255.00         9.76 o                         
   0   2  17          0.17         -2.49         4.09 o                         
   1   2  17         88.88         97.54         8.85 o                         
   2   2  17          4.66          7.90         6.04 o                         
   3   2  17        205.96        204.43        16.03 o                         
   4   2  17        324.59        334.98        19.52 o                         
 -11   3  17         10.95          7.86         7.69 o                         
 -10   3  17          6.26          9.63         7.32 o                         
  -9   3  17         26.06         30.46         7.03 o                         
  -8   3  17         34.87         23.72         7.28 o                         
  -7   3  17        179.22        187.97        19.60 o                         
  -6   3  17        300.54        308.94        16.31 o                         
  -5   3  17        232.76        229.14        12.44 o                         
  -4   3  17         13.16         18.05         5.14 o                         
  -3   3  17        167.69        156.13         9.49 o                         
  -2   3  17         15.35          8.52         3.94 o                         
  -1   3  17        150.35        146.81        10.25 o                         
   0   3  17         84.14         63.07         7.33 o                         
   1   3  17          0.46          5.89         4.87 o                         
   2   3  17         54.31         45.40         8.00 o                         
   3   3  17          6.60          1.55         5.96 o                         
   4   3  17         13.51          6.87         7.65 o                         
 -10   4  17         25.42         30.84         7.16 o                         
  -9   4  17         35.20         40.63         8.09 o                         
  -8   4  17        114.65        120.35        11.71 o                         
  -7   4  17         22.30         33.74         6.69 o                         
  -6   4  17         67.64         71.59         8.77 o                         
  -5   4  17         61.95         64.96         8.06 o                         
  -4   4  17         40.43         39.72         5.86 o                         
  -3   4  17        131.78        149.04         9.46 o                         
  -2   4  17          3.30          5.72         5.52 o                         
  -1   4  17          6.13          7.73         5.14 o                         
   0   4  17        145.44        156.60        11.66 o                         
   1   4  17         97.31         91.55        10.29 o                         
   2   4  17          0.08         -2.69         4.14 o                         
   3   4  17         28.35         19.87         7.64 o                         
 -10   5  17         30.53         53.13        12.17 o                         
  -9   5  17         23.65         35.50         7.96 o                         
  -8   5  17        163.01        160.83        12.70 o                         
  -7   5  17        190.25        206.14        15.64 o                         
  -6   5  17         57.29         54.58         8.97 o                         
  -5   5  17         30.44         45.67         9.35 o                         
  -4   5  17         17.13         25.50         7.18 o                         
  -3   5  17          3.76          2.97         4.06 o                         
  -2   5  17         13.10          8.92         4.89 o                         
  -1   5  17         24.70         20.28         5.82 o                         
   0   5  17         98.38        113.35         9.76 o                         
   1   5  17         26.38         16.12         5.86 o                         
   2   5  17         11.49          8.01         4.99 o                         
   3   5  17          1.42          0.71         6.49 o                         
  -9   6  17         33.22         39.78         9.19 o                         
  -8   6  17          3.46          2.62         5.46 o                         
  -7   6  17         10.75         12.35         6.46 o                         
  -6   6  17         17.65         13.97         6.05 o                         
  -5   6  17         26.67         29.67         6.85 o                         
  -4   6  17          5.19          2.12         6.55 o                         
  -3   6  17        345.87        348.42        13.31 o                         
  -2   6  17        244.36        244.58        12.10 o                         
  -1   6  17          7.23          9.29         5.79 o                         
   0   6  17         25.25         16.54         6.82 o                         
   1   6  17        433.22        472.04        22.91 o                         
   2   6  17         95.64        103.82        10.37 o                         
  -7   7  17        100.06        114.06        11.57 o                         
  -6   7  17          1.20          5.05         6.59 o                         
  -5   7  17         11.02          4.79        13.29 o                         
  -4   7  17         26.35          8.79         9.64 o                         
  -3   7  17        282.25        296.75        21.51 o                         
  -2   7  17          1.04         -2.29         5.21 o                         
  -1   7  17          1.48          0.43         6.51 o                         
   0   7  17         21.36         35.87         8.29 o                         
   1   7  17          7.84         19.05         8.82 o                         
  -5   8  17          4.04          4.43         6.93 o                         
  -4   8  17         17.73         14.51         7.48 o                         
  -3   8  17        117.55        151.62        26.96 o                         
  -2   8  17        135.14        136.69        11.97 o                         
 -11   0  18          1.32          7.62        14.56 o                         
 -10   0  18         97.09         84.90        24.52 o                         
  -9   0  18        284.09        277.50        17.50 o                         
  -8   0  18        766.13        754.18        28.45 o                         
  -7   0  18        291.02        267.46        18.84 o                         
  -6   0  18        291.45        287.71        20.35 o                         
  -5   0  18       1108.69       1119.85        33.17 o                         
  -4   0  18        150.77        180.31        14.96 o                         
  -3   0  18        569.03        521.72        24.55 o                         
  -2   0  18         38.79         39.62         9.11 o                         
  -1   0  18         78.79         67.11        10.11 o                         
   0   0  18        239.37        235.17        15.49 o                         
   1   0  18         29.62         39.79        15.97 o                         
   2   0  18        298.22        313.57        26.74 o                         
   3   0  18        456.04        467.93        48.26 o                         
 -10   1  18        519.24        567.84        21.00 o                         
  -9   1  18        223.38        243.27        20.15 o                         
  -8   1  18         50.43         58.95         9.86 o                         
  -7   1  18         74.03         61.49         7.66 o                         
  -6   1  18          0.97          5.89         5.14 o                         
  -5   1  18          0.48         -1.40         3.85 o                         
  -4   1  18          1.46         -1.64         3.76 o                         
  -3   1  18         84.83         80.25         8.30 o                         
  -2   1  18         76.35         79.38         7.84 o                         
  -1   1  18          4.01          2.95         4.32 o                         
   0   1  18         50.93         52.97         8.57 o                         
   1   1  18          6.58          7.33         5.06 o                         
   2   1  18         53.36         70.82        11.77 o                         
   3   1  18         33.54         21.19        12.97 o                         
 -10   2  18         15.09         10.46         6.21 o                         
  -9   2  18          7.77          2.19         4.75 o                         
  -8   2  18         28.79         29.93         6.88 o                         
  -7   2  18          2.32         -0.34         4.56 o                         
  -6   2  18         27.14         24.81         5.92 o                         
  -5   2  18         14.28         12.70         4.86 o                         
  -4   2  18        194.54        201.13        12.56 o                         
  -3   2  18         78.45         70.31         8.59 o                         
  -2   2  18          4.73          3.52         4.45 o                         
  -1   2  18         45.31         36.27         7.50 o                         
   0   2  18        375.93        354.13        19.03 o                         
   1   2  18         12.26         12.49         6.16 o                         
   2   2  18          3.36         10.78         9.59 o                         
   3   2  18        108.03        132.34        12.50 o                         
 -10   3  18         83.13         90.06        10.14 o                         
  -9   3  18         57.22         55.02        16.84 o                         
  -8   3  18         82.76         90.29         9.35 o                         
  -7   3  18        190.82        183.82        17.28 o                         
  -6   3  18        289.28        290.86        16.50 o                         
  -5   3  18        104.25        116.02        10.50 o                         
  -4   3  18         40.41         46.60         8.33 o                         
  -3   3  18          0.04         -2.23         4.49 o                         
  -2   3  18         27.10         27.58         9.32 o                         
  -1   3  18        875.75        942.55        42.40 o                         
   0   3  18        121.76        113.99        12.33 o                         
   1   3  18         17.47         24.32         8.16 o                         
   2   3  18         93.61        104.58        12.41 o                         
   3   3  18          0.02          0.38         7.16 o                         
  -9   4  18        102.62        102.68        12.21 o                         
  -8   4  18        233.20        232.92        15.88 o                         
  -7   4  18        156.52        154.07        12.06 o                         
  -6   4  18         48.89         53.33         8.11 o                         
  -5   4  18         31.21         43.03         7.34 o                         
  -4   4  18         54.42         62.70         8.33 o                         
  -3   4  18        124.23        154.38        14.73 o                         
  -2   4  18          6.12          6.88         7.04 o                         
  -1   4  18        444.71        454.93        21.52 o                         
   0   4  18        554.06        537.26        29.26 o                         
   1   4  18         11.17         14.98         8.69 o                         
   2   4  18        215.66        215.34        13.87 o                         
  -9   5  18          1.31         -2.04         8.84 o                         
  -8   5  18         53.37         63.22         9.61 o                         
  -7   5  18         12.77         13.89         7.96 o                         
  -6   5  18          8.08          7.20         7.36 o                         
  -5   5  18          3.91          7.86        10.16 o                         
  -4   5  18        271.21        255.81        14.58 o                         
  -3   5  18          9.45         20.49         8.16 o                         
  -2   5  18        415.99        407.65        22.69 o                         
  -1   5  18         23.92         19.44        12.24 o                         
   0   5  18          0.21          0.08         5.21 o                         
   1   5  18          2.34          9.26         6.41 o                         
  -8   6  18         14.83         15.34         7.31 o                         
  -7   6  18         64.71         57.01         9.12 o                         
  -6   6  18          1.03          8.54         7.27 o                         
  -5   6  18        196.75        171.03        13.13 o                         
  -4   6  18        344.02        369.27        17.01 o                         
  -3   6  18         59.21         62.84         9.71 o                         
  -2   6  18          8.51          9.88         7.57 o                         
  -1   6  18          5.40         -5.29         8.12 o                         
   0   6  18        336.85        343.50        19.74 o                         
  -6   7  18          2.26          5.71         7.70 o                         
  -5   7  18         28.66         10.12        22.33 o                         
  -4   7  18         23.65         40.94        10.21 o                         
  -3   7  18         42.81         47.03        11.21 o                         
  -2   7  18          8.81          5.02         6.95 o                         
  -1   7  18        104.51         81.50        23.89 o                         
 -10   1  19        140.12        147.32        11.52 o                         
  -9   1  19        114.88        105.40        14.56 o                         
  -8   1  19        440.05        455.31        19.07 o                         
  -7   1  19        186.70        188.69        12.74 o                         
  -6   1  19          1.16         -3.91         4.61 o                         
  -5   1  19        184.24        186.67        11.14 o                         
  -4   1  19         23.07          7.56         4.94 o                         
  -3   1  19        197.31        204.79        12.75 o                         
  -2   1  19        462.06        446.72        16.40 o                         
  -1   1  19         92.06         85.75        10.45 o                         
   0   1  19         21.78         13.77         6.83 o                         
   1   1  19         25.63         24.05        11.11 o                         
   2   1  19         19.16         22.14        11.93 o                         
  -9   2  19         24.85         33.90         7.64 o                         
  -8   2  19         43.78         47.17         8.25 o                         
  -7   2  19        287.76        299.55        17.21 o                         
  -6   2  19          5.65          3.35         5.18 o                         
  -5   2  19        237.63        249.90        13.62 o                         
  -4   2  19        435.17        444.74        17.74 o                         
  -3   2  19        160.75        162.54        13.19 o                         
  -2   2  19         18.40         36.90        10.20 o                         
  -1   2  19        174.95        217.15        17.11 o                         
   0   2  19          5.52          6.29         6.89 o                         
   1   2  19         64.39         46.49         9.15 o                         
   2   2  19        527.12        509.56        36.09 o                         
  -9   3  19         95.53        116.90        11.06 o                         
  -8   3  19         20.50         14.69         6.14 o                         
  -7   3  19          3.95          4.31         5.61 o                         
  -6   3  19         26.11         34.04         7.53 o                         
  -5   3  19         48.32         43.01         9.38 o                         
  -4   3  19        143.56        150.75        11.37 o                         
  -3   3  19        255.78        251.18        30.62 o                         
  -2   3  19         64.52         79.82        13.27 o                         
  -1   3  19          0.07          3.61         6.65 o                         
   0   3  19         38.92         43.46         9.13 o                         
   1   3  19          1.39         -4.20         7.05 o                         
  -8   4  19        190.32        208.84        13.69 o                         
  -7   4  19        161.03        174.12        13.65 o                         
  -6   4  19         88.85         88.25        11.59 o                         
  -5   4  19        144.45        144.93        11.94 o                         
  -4   4  19          0.19         -0.94         4.87 o                         
  -3   4  19         39.63         45.26        13.01 o                         
  -2   4  19         26.54         35.97        10.45 o                         
  -1   4  19          4.66          5.68        13.41 o                         
   0   4  19          1.34         -6.28         6.28 o                         
   1   4  19          3.19          0.42         6.84 o                         
  -7   5  19        189.55        181.39        15.02 o                         
  -6   5  19        100.63        115.49        14.22 o                         
  -5   5  19          0.00          2.03         7.45 o                         
  -4   5  19          5.90          2.81         4.62 o                         
  -3   5  19         41.83         79.03        11.90 o                         
  -2   5  19        153.94        135.28        17.60 o                         
  -1   5  19        106.67        102.71        12.77 o                         
   0   5  19        126.58        157.89        13.87 o                         
  -6   6  19          8.63         11.44         6.75 o                         
  -5   6  19         84.93         90.95        11.42 o                         
  -4   6  19        194.32        185.68        15.55 o                         
  -3   6  19        204.37        243.41        20.67 o                         
  -2   6  19         50.58         75.90        16.98 o                         
  -9   0  20        268.54        265.42        31.76 o                         
  -8   0  20         46.85         48.65        13.65 o                         
  -7   0  20          2.32         -6.67         6.67 o                         
  -6   0  20         94.83         83.61        14.81 o                         
  -5   0  20        606.57        635.22        34.90 o                         
  -4   0  20        479.69        492.41        41.59 o                         
  -3   0  20         48.83         58.48        24.84 o                         
  -2   0  20          0.85          2.01        11.37 o                         
  -1   0  20         62.89         74.79        22.27 o                         
   0   0  20        440.74        480.06        49.92 o                         
   1   0  20        409.91        385.07        46.60 o                         
  -9   1  20        504.57        533.42        21.97 o                         
  -8   1  20          4.84          5.27         6.32 o                         
  -7   1  20        306.72        297.05        16.04 o                         
  -6   1  20        323.16        346.40        15.52 o                         
  -5   1  20          4.94          9.78         5.38 o                         
  -4   1  20         51.54         43.41         7.45 o                         
  -3   1  20         62.18         71.39         8.50 o                         
  -2   1  20          5.28         -4.49         8.49 o                         
  -1   1  20          2.22         -1.84         5.83 o                         
   0   1  20         16.61         -5.20         9.85 o                         
   1   1  20         35.30         40.21        25.95 o                         
  -8   2  20         27.41         18.90         7.64 o                         
  -7   2  20         75.44         66.75         9.39 o                         
  -6   2  20          3.37          2.33         5.17 o                         
  -5   2  20         51.09         51.43         7.67 o                         
  -4   2  20          3.82          8.51         5.30 o                         
  -3   2  20         76.90         80.21        15.21 o                         
  -2   2  20         13.62         36.94        10.34 o                         
  -1   2  20        103.32        102.82        12.60 o                         
   0   2  20         10.62          5.83         7.04 o                         
  -8   3  20         99.81        104.21        11.61 o                         
  -7   3  20          1.64         -0.82         5.95 o                         
  -6   3  20          1.72          2.33         5.68 o                         
  -5   3  20          3.90         -1.31         6.06 o                         
  -4   3  20        172.95        219.33        14.02 o                         
  -3   3  20        209.60        228.03        24.06 o                         
  -2   3  20         19.17         11.77         8.67 o                         
  -1   3  20         50.80         43.32        11.12 o                         
   0   3  20          3.16          5.28         6.66 o                         
  -7   4  20        170.02        183.94        14.20 o                         
  -6   4  20        144.87        128.54        11.75 o                         
  -5   4  20         99.05         97.19        10.33 o                         
  -4   4  20         33.73         30.47         9.44 o                         
  -3   4  20          0.05         -3.99         8.42 o                         
  -2   4  20         17.81         11.73         8.84 o                         
  -1   4  20          7.34         -6.55         7.20 o                         
  -5   5  20          0.01          6.87         6.26 o                         
  -4   5  20         10.17          6.99         8.44 o                         
  -3   5  20         91.48         87.62        12.95 o                         
  -7   1  21         30.82         13.33         6.00 o                         
  -6   1  21          5.39          4.76         4.98 o                         
  -5   1  21         11.95         14.00         5.56 o                         
  -4   1  21         79.50         84.43        10.65 o                         
  -3   1  21          1.41          1.37         6.61 o                         
  -2   1  21         98.66        103.83        12.56 o                         
  -1   1  21         15.72         -2.22        10.63 o                         
  -7   2  21          1.55         14.44        11.76 o                         
  -6   2  21         56.56         48.94         8.88 o                         
  -5   2  21        132.88        153.71        12.39 o                         
  -4   2  21         17.61         17.83         6.59 o                         
  -3   2  21         10.00         13.70        10.72 o                         
  -2   2  21        217.68        235.79        24.45 o                         
  -6   3  21         14.22          0.35         9.83 o                         
  -5   3  21          3.42         -1.93         7.46 o                         
  -4   3  21         44.88         30.70         9.18 o                         
  -3   3  21         13.90         19.89         9.87 o                         
                                                                                
